# Supplementary material for: Streptomyces venezuelae uses secreted chitinases and a designated ABC transporter to support the competitive saprophytic catabolism of chitin
Source: PLoS Biol. 2025 Aug 6;23(8):e3003292. doi: 10.1371/journal.pbio.3003292 (PMC12370203; doi:10.1371/journal.pbio.3003292)
Supplement: S1 Text — Gene-expression between samples was measured using Pearson’s correlation and plotted into a heatmap. Samples from glucose-grown and chitin-grown conditions (each in triplicate) cluster strongly by condition, indicating high within-condition reproducibility and distinct transcriptional profiles. The data underlying this Figure can be found in S1 Data. Fig B: Principal Component Analysis RNA seq samples. First two principal components are plotted. PCA was performed on normalized gene expression values from glucose-grown and chitin-grown samples, grown for 24 h in liquid cultures (n = 3 per condition). The first two principal components capture the majority of variance across samples. Chitin-grown replicates cluster tightly together, while glucose-grown samples are slightly more dispersed but still primarily separated along the same components, indicating distinct transcriptional signatures between conditions. The data underlying this Figure can be found in S1 Data. Fig C: SEM images of S. venezuelae growing on grasshopper. A) Mycelial sheet covering a significant part of the coxa and femur of the midleg. B) Closer view of the mycelial sheet edge, showing multiple hyphal layers entirely coating the exoskeleton. C) Further magnification of B, depicting an individual hypha navigating between the exoskeleton scales. Scale bar: 25 µM. Fig D: Mycelial aggregates of various Streptomyces species on chitin flakes. Dense mycelial aggregates on chitin flakes isolated from shrimp were observed after two to four days of growth for A) Streptomyces coelicolor; B) Streptomyces avermitilis; C) Streptomyces sp. WAC288; D) Streptomyces sp. WAC303. Scale bar: 50 microns. Fig E. Growth on chitin by Bacillus subtilis, E. coli, P. aeruginosa, and R. jostii. A) Growth curves of B. subtilis in LB and minimal chitin medium, monitored via mCherry fluorescence. B. subtilis shows steady growth in LB, as indicated by increasing fluorescence over time. In contrast, no appreciable increase in fluore [file pbio.3003292.s001.zip]

Archive with 2 entries (2 files):
- S1_Data.xlsx
- __MACOSX/._S1_Data.xlsx
