# Supplementary material for: Streptomyces venezuelae uses secreted chitinases and a designated ABC transporter to support the competitive saprophytic catabolism of chitin
Source: PLoS Biol. 2025 Aug 6;23(8):e3003292. doi: 10.1371/journal.pbio.3003292 (PMC12370203; doi:10.1371/journal.pbio.3003292)
Supplement: S1 Text — Gene-expression between samples was measured using Pearson’s correlation and plotted into a heatmap. Samples from glucose-grown and chitin-grown conditions (each in triplicate) cluster strongly by condition, indicating high within-condition reproducibility and distinct transcriptional profiles. The data underlying this Figure can be found in S1 Data. Fig B: Principal Component Analysis RNA seq samples. First two principal components are plotted. PCA was performed on normalized gene expression values from glucose-grown and chitin-grown samples, grown for 24 h in liquid cultures (n = 3 per condition). The first two principal components capture the majority of variance across samples. Chitin-grown replicates cluster tightly together, while glucose-grown samples are slightly more dispersed but still primarily separated along the same components, indicating distinct transcriptional signatures between conditions. The data underlying this Figure can be found in S1 Data. Fig C: SEM images of S. venezuelae growing on grasshopper. A) Mycelial sheet covering a significant part of the coxa and femur of the midleg. B) Closer view of the mycelial sheet edge, showing multiple hyphal layers entirely coating the exoskeleton. C) Further magnification of B, depicting an individual hypha navigating between the exoskeleton scales. Scale bar: 25 µM. Fig D: Mycelial aggregates of various Streptomyces species on chitin flakes. Dense mycelial aggregates on chitin flakes isolated from shrimp were observed after two to four days of growth for A) Streptomyces coelicolor; B) Streptomyces avermitilis; C) Streptomyces sp. WAC288; D) Streptomyces sp. WAC303. Scale bar: 50 microns. Fig E. Growth on chitin by Bacillus subtilis, E. coli, P. aeruginosa, and R. jostii. A) Growth curves of B. subtilis in LB and minimal chitin medium, monitored via mCherry fluorescence. B. subtilis shows steady growth in LB, as indicated by increasing fluorescence over time. In contrast, no appreciable increase in fluore [file pbio.3003292.s001.zip › S1_Data.xlsx]

## Sheet: FDR = < 0.05
	gene	logFC	logCPM	F	PValue	FDR
vnz_27600	vnz_27600	-7.57134	10.9032	3321.84	1.21952e-18	9.10006e-15
vnz_24855	vnz_24855	8.93948	11.5176	2632.43	6.61575e-18	1.86429e-14
vnz_34230	vnz_34230	7.30228	8.7217	2587.6	7.49515e-18	1.86429e-14
vnz_24215	vnz_24215	7.61252	9.97013	2371.38	1.41264e-17	2.10823e-14
vnz_27595	vnz_27595	-7.61305	7.15373	2433.33	1.17138e-17	2.10823e-14
vnz_23100	vnz_23100	6.84818	9.24546	1940.23	6.05974e-17	4.39783e-14
vnz_23860	vnz_23860	6.36651	9.07856	2045.15	4.13583e-17	4.39783e-14
vnz_08110	vnz_08110	6.32833	7.49948	2023.08	4.47441e-17	4.39783e-14
vnz_01280	vnz_01280	5.89117	8.0493	1980.76	5.21604e-17	4.39783e-14
vnz_06210	vnz_06210	5.68694	10.6593	1922.25	6.483e-17	4.39783e-14
vnz_27590	vnz_27590	-7.3199	8.18588	1966.85	5.48956e-17	4.39783e-14
vnz_21090	vnz_21090	5.88347	8.61054	1886.26	7.43524e-17	4.44708e-14
vnz_32420	vnz_32420	5.67859	8.48975	1875.59	7.74753e-17	4.44708e-14
vnz_12800	vnz_12800	6.97437	8.76339	1819.74	9.64573e-17	4.89519e-14
vnz_33715	vnz_33715	-6.54905	6.85226	1814.74	9.84024e-17	4.89519e-14
vnz_23445	vnz_23445	7.28519	9.11152	1768.31	1.18739e-16	5.53767e-14
vnz_05055	vnz_05055	8.10137	8.97246	1726.23	1.41377e-16	6.20561e-14
vnz_21120	vnz_21120	5.45314	8.9556	1707.13	1.53245e-16	6.35285e-14
vnz_23850	vnz_23850	5.90281	8.01124	1649.56	1.96482e-16	7.33075e-14
vnz_21115	vnz_21115	5.24159	8.84623	1656.84	1.90316e-16	7.33075e-14
vnz_26400	vnz_26400	6.54293	8.02542	1604.86	2.39739e-16	8.1315e-14
vnz_35830	vnz_35830	6.03807	6.74243	1610.78	2.33427e-16	8.1315e-14
vnz_34345	vnz_34345	7.38335	7.65305	1578.08	2.70795e-16	8.41945e-14
vnz_06205	vnz_06205	4.49945	9.19254	1583.52	2.64134e-16	8.41945e-14
vnz_24225	vnz_24225	6.35517	7.48185	1508.75	3.74879e-16	1.03605e-13
vnz_32425	vnz_32425	5.57372	6.69532	1512.34	3.68495e-16	1.03605e-13
vnz_21095	vnz_21095	5.14682	7.57367	1518.4	3.57974e-16	1.03605e-13
vnz_21100	vnz_21100	5.29154	8.0312	1464.86	4.64161e-16	1.23699e-13
vnz_34235	vnz_34235	5.63982	6.17396	1428.42	5.5697e-16	1.43314e-13
vnz_12765	vnz_12765	5.87836	7.89844	1408.22	6.17414e-16	1.43973e-13
vnz_27585	vnz_27585	-5.9425	7.01097	1412.81	6.03041e-16	1.43973e-13
vnz_03750	vnz_03750	-7.3769	6.97313	1419.88	5.81673e-16	1.43973e-13
vnz_14085	vnz_14085	7.82789	8.79165	1389.16	6.81354e-16	1.54069e-13
vnz_08075	vnz_08075	5.29444	7.46778	1352.27	8.27768e-16	1.81671e-13
vnz_06785	vnz_06785	4.58176	6.76024	1334.93	9.08695e-16	1.93734e-13
vnz_21110	vnz_21110	5.22305	9.26836	1322.64	9.71523e-16	2.01375e-13
vnz_09020	vnz_09020	4.71429	8.52233	1291.36	1.155e-15	2.32935e-13
vnz_27105	vnz_27105	4.71086	7.30871	1284.14	1.20275e-15	2.36182e-13
vnz_23855	vnz_23855	6.25732	7.56359	1275.7	1.26144e-15	2.41355e-13
vnz_34300	vnz_34300	7.87089	6.22083	1235.94	1.58569e-15	2.9581e-13
vnz_34210	vnz_34210	5.96968	6.92458	1208.98	1.85949e-15	3.38427e-13
vnz_35060	vnz_35060	7.52095	7.42064	1203.86	1.91739e-15	3.40657e-13
vnz_25255	vnz_25255	7.16614	8.34626	1188.03	2.10971e-15	3.66108e-13
vnz_21085	vnz_21085	5.67479	8.82181	1183.81	2.16457e-15	3.67092e-13
vnz_22580	vnz_22580	5.70678	6.99431	1178.65	2.23391e-15	3.70431e-13
vnz_24115	vnz_24115	-4.06582	10.1008	1169.9	2.35745e-15	3.82419e-13
vnz_07930	vnz_07930	3.96809	7.36909	1161.22	2.48759e-15	3.94945e-13
vnz_24300	vnz_24300	5.14817	9.24456	1151.92	2.63619e-15	4.09818e-13
vnz_24305	vnz_24305	4.44165	7.09575	1133.88	2.95426e-15	4.49891e-13
vnz_26080	vnz_26080	-5.09566	9.09535	1123.66	3.15383e-15	4.70678e-13
vnz_35980	vnz_35980	4.63272	7.2866	1119.86	3.23181e-15	4.72858e-13
vnz_32330	vnz_32330	4.70089	5.45769	1107.03	3.51196e-15	4.94759e-13
vnz_34205	vnz_34205	4.41442	6.40922	1106.94	3.5141e-15	4.94759e-13
vnz_35815	vnz_35815	5.45267	9.3047	1090.2	3.92226e-15	5.41999e-13
vnz_14130	vnz_14130	6.95993	5.82766	1079.55	4.20998e-15	5.48754e-13
vnz_09780	vnz_09780	5.10632	8.45265	1073.9	4.37249e-15	5.48754e-13
vnz_27095	vnz_27095	4.72572	7.96477	1085.35	4.05045e-15	5.48754e-13
vnz_35835	vnz_35835	4.62919	8.00943	1076.31	4.30244e-15	5.48754e-13
vnz_03525	vnz_03525	4.21311	7.97813	1074.07	4.36741e-15	5.48754e-13
vnz_33720	vnz_33720	-6.6044	8.12111	1072.55	4.41239e-15	5.48754e-13
vnz_23650	vnz_23650	4.28812	6.43265	1048.31	5.20297e-15	6.36468e-13
vnz_27090	vnz_27090	4.14378	7.4057	1042.36	5.4207e-15	6.52407e-13
vnz_09015	vnz_09015	5.95801	6.79305	1031.92	5.82883e-15	6.75663e-13
vnz_27100	vnz_27100	4.50385	6.1793	1030.53	5.88557e-15	6.75663e-13
vnz_35460	vnz_35460	3.89008	6.7191	1033.98	5.74571e-15	6.75663e-13
vnz_14625	vnz_14625	4.45604	8.1197	1019.08	6.37925e-15	7.21241e-13
vnz_35455	vnz_35455	3.61787	7.38997	1011.75	6.72001e-15	7.48429e-13
vnz_22100	vnz_22100	5.5505	11.1043	1009.15	6.8458e-15	7.51226e-13
vnz_32430	vnz_32430	4.91858	5.68409	999.31	7.34639e-15	7.94475e-13
vnz_21105	vnz_21105	4.8933	5.45055	994.947	7.58167e-15	8.08206e-13
vnz_24605	vnz_24605	4.75953	7.64401	992.194	7.73452e-15	8.12887e-13
vnz_31970	vnz_31970	8.38379	8.15375	989.94	7.8623e-15	8.1484e-13
vnz_18160	vnz_18160	4.03116	9.6933	980.519	8.42295e-15	8.60987e-13
vnz_01070	vnz_01070	-5.54548	6.688	965.698	9.39942e-15	9.47817e-13
vnz_02650	vnz_02650	5.98587	8.15268	957.095	1.0025e-14	9.84301e-13
vnz_07365	vnz_07365	5.95388	11.5788	957.411	1.00012e-14	9.84301e-13
vnz_35825	vnz_35825	5.49234	7.87925	954.338	1.02354e-14	9.91908e-13
vnz_07055	vnz_07055	6.89828	9.67628	948.208	1.07215e-14	1.02569e-12
vnz_21170	vnz_21170	4.18001	7.52961	936.266	1.17457e-14	1.10945e-12
vnz_24220	vnz_24220	4.40912	8.03372	926.081	1.27078e-14	1.17144e-12
vnz_22095	vnz_22095	3.6698	8.94366	925.998	1.2716e-14	1.17144e-12
vnz_27240	vnz_27240	4.89523	7.39035	921.833	1.31353e-14	1.18091e-12
vnz_01080	vnz_01080	-4.74608	6.53816	921.874	1.31311e-14	1.18091e-12
vnz_14105	vnz_14105	9.00968	5.32111	914.765	1.38834e-14	1.2333e-12
vnz_24230	vnz_24230	3.55875	8.15474	910.642	1.4342e-14	1.25906e-12
vnz_23865	vnz_23865	6.36033	8.83808	904.497	1.5058e-14	1.30655e-12
vnz_35485	vnz_35485	3.70988	7.135	902.386	1.53133e-14	1.31342e-12
vnz_36690	vnz_36690	4.38129	5.05842	894.728	1.62815e-14	1.3806e-12
vnz_12680	vnz_12680	4.74423	6.01037	892.948	1.65163e-14	1.38477e-12
vnz_06110	vnz_06110	-3.2416	10.9702	884.087	1.77446e-14	1.47122e-12
vnz_03745	vnz_03745	-7.14149	6.62408	879.736	1.83855e-14	1.50761e-12
vnz_04125	vnz_04125	-4.34076	7.22396	878.027	1.86443e-14	1.51222e-12
vnz_29390	vnz_29390	4.61434	10.3404	874.548	1.91843e-14	1.52291e-12
vnz_27580	vnz_27580	-3.90158	6.08524	875.771	1.89925e-14	1.52291e-12
vnz_27245	vnz_27245	4.89827	7.79976	869.772	1.99547e-14	1.56739e-12
vnz_19630	vnz_19630	4.81162	6.72348	866.648	2.04777e-14	1.59172e-12
vnz_35415	vnz_35415	3.7538	6.16049	865.161	2.07321e-14	1.59488e-12
vnz_35820	vnz_35820	5.33805	10.4476	852.799	2.29919e-14	1.75067e-12
vnz_35465	vnz_35465	3.90947	6.4662	849.488	2.36439e-14	1.78213e-12
vnz_15985	vnz_15985	-4.64665	7.04418	846.592	2.42315e-14	1.80815e-12
vnz_22985	vnz_22985	4.60252	8.48895	844.94	2.45739e-14	1.81517e-12
vnz_25070	vnz_25070	3.53091	7.9841	843.807	2.48121e-14	1.81517e-12
vnz_34285	vnz_34285	5.8472	5.29157	839.254	2.57957e-14	1.85271e-12
vnz_35040	vnz_35040	4.74344	7.86972	839.137	2.58217e-14	1.85271e-12
vnz_34195	vnz_34195	5.41485	5.79306	832.35	2.73732e-14	1.94533e-12
vnz_05190	vnz_05190	3.97677	6.44945	826.968	2.86793e-14	2.01891e-12
vnz_06570	vnz_06570	3.83234	7.79605	822.488	2.98205e-14	2.07963e-12
vnz_26405	vnz_26405	4.49886	5.41513	820.707	3.02885e-14	2.09271e-12
vnz_06660	vnz_06660	5.45572	8.9224	819.587	3.05871e-14	2.09395e-12
vnz_18230	vnz_18230	4.73662	8.54283	815.241	3.1778e-14	2.13628e-12
vnz_13035	vnz_13035	4.73403	6.34373	815.647	3.16644e-14	2.13628e-12
vnz_36055	vnz_36055	5.46101	6.46407	810.803	3.30486e-14	2.20186e-12
vnz_24090	vnz_24090	3.72341	6.08251	808.984	3.35858e-14	2.21785e-12
vnz_05090	vnz_05090	4.47686	5.83214	806.136	3.44473e-14	2.2311e-12
vnz_20770	vnz_20770	3.387	7.53107	805.37	3.46834e-14	2.2311e-12
vnz_28905	vnz_28905	-3.93696	7.04545	806.735	3.42641e-14	2.2311e-12
vnz_36685	vnz_36685	4.30136	6.3756	800.787	3.61343e-14	2.30456e-12
vnz_36800	vnz_36800	5.47332	4.80041	799.021	3.67114e-14	2.32153e-12
vnz_01075	vnz_01075	-4.27374	7.2181	792.016	3.91076e-14	2.45227e-12
vnz_35430	vnz_35430	3.84324	5.90847	790.971	3.948e-14	2.455e-12
vnz_11830	vnz_11830	-6.06233	10.3399	789.266	4.00961e-14	2.4727e-12
vnz_15990	vnz_15990	-4.40155	5.95412	788.12	4.05166e-14	2.47815e-12
vnz_02640	vnz_02640	5.54455	9.9907	786.849	4.09889e-14	2.48666e-12
vnz_14080	vnz_14080	8.2782	6.86578	779.69	4.3768e-14	2.63385e-12
vnz_10695	vnz_10695	3.42017	8.81405	776.908	4.49054e-14	2.68067e-12
vnz_02635	vnz_02635	3.42643	7.87687	774.527	4.59056e-14	2.71863e-12
vnz_16870	vnz_16870	3.78048	10.6609	772.434	4.68059e-14	2.75012e-12
vnz_13595	vnz_13595	-3.04416	12.2223	769.807	4.7964e-14	2.79615e-12
vnz_22410	vnz_22410	3.66102	6.88831	762.189	5.15118e-14	2.95678e-12
vnz_11975	vnz_11975	3.52054	6.05953	762.685	5.12718e-14	2.95678e-12
vnz_14090	vnz_14090	7.35595	6.87414	759.304	5.29325e-14	2.99776e-12
vnz_33835	vnz_33835	4.68228	5.28884	759.11	5.30293e-14	2.99776e-12
vnz_14100	vnz_14100	7.54587	6.57561	744.824	6.07714e-14	3.40804e-12
vnz_20840	vnz_20840	3.66285	5.1952	744.094	6.12004e-14	3.40804e-12
vnz_22685	vnz_22685	3.18347	7.83811	739.917	6.37214e-14	3.52214e-12
vnz_01085	vnz_01085	-4.31401	7.15726	735.994	6.61969e-14	3.63207e-12
vnz_35475	vnz_35475	3.73833	6.62326	735.018	6.68303e-14	3.64005e-12
vnz_09010	vnz_09010	5.26859	5.72909	732.551	6.84608e-14	3.70184e-12
vnz_35480	vnz_35480	3.90068	6.44058	731.384	6.92473e-14	3.71743e-12
vnz_24110	vnz_24110	-3.75581	8.39306	725.736	7.3205e-14	3.90183e-12
vnz_28890	vnz_28890	-3.94905	6.39043	722.886	7.52987e-14	3.98496e-12
vnz_25410	vnz_25410	4.29173	4.74587	720.779	7.68909e-14	4.01231e-12
vnz_11965	vnz_11965	3.99744	6.17582	721.001	7.67207e-14	4.01231e-12
vnz_01610	vnz_01610	3.48049	5.69558	716.374	8.03443e-14	4.1634e-12
vnz_19620	vnz_19620	3.5547	8.07995	709.538	8.60578e-14	4.42871e-12
vnz_36680	vnz_36680	3.43807	6.28686	708.3	8.71414e-14	4.45376e-12
vnz_21070	vnz_21070	3.74857	7.26572	703.713	9.12936e-14	4.63424e-12
vnz_04635	vnz_04635	4.01372	6.4053	702.626	9.23107e-14	4.65421e-12
vnz_11970	vnz_11970	3.68574	5.86109	700.595	9.4245e-14	4.66034e-12
vnz_00155	vnz_00155	3.54654	5.70019	700.666	9.41764e-14	4.66034e-12
vnz_06125	vnz_06125	3.07893	7.82343	700.531	9.43061e-14	4.66034e-12
vnz_29370	vnz_29370	3.36241	7.93048	698.497	9.62909e-14	4.72712e-12
vnz_25180	vnz_25180	3.4152	6.98079	697.489	9.72926e-14	4.74508e-12
vnz_28875	vnz_28875	-3.72153	6.85414	693.516	1.01356e-13	4.91116e-12
vnz_06565	vnz_06565	4.13896	8.41265	691.132	1.03886e-13	5.00127e-12
vnz_07870	vnz_07870	6.46397	6.65195	689.774	1.05359e-13	5.02041e-12
vnz_35420	vnz_35420	4.03814	4.63319	689.528	1.05629e-13	5.02041e-12
vnz_36820	vnz_36820	3.75035	7.16142	686.065	1.09508e-13	5.10716e-12
vnz_11960	vnz_11960	3.51849	7.3036	686.634	1.08859e-13	5.10716e-12
vnz_23830	vnz_23830	-6.70289	8.22684	686.636	1.08857e-13	5.10716e-12
vnz_23845	vnz_23845	-5.96381	6.27241	682.697	1.13435e-13	5.25746e-12
vnz_36805	vnz_36805	4.75578	5.05024	679.558	1.1724e-13	5.33442e-12
vnz_35840	vnz_35840	3.31276	7.59001	679.61	1.17175e-13	5.33442e-12
vnz_24235	vnz_24235	2.84329	7.79205	680.276	1.16357e-13	5.33442e-12
vnz_14160	vnz_14160	7.55765	5.16008	678.172	1.18966e-13	5.38015e-12
vnz_30460	vnz_30460	3.26657	5.78276	675.246	1.22705e-13	5.51582e-12
vnz_22495	vnz_22495	2.74992	7.95644	672.308	1.26596e-13	5.65664e-12
vnz_34290	vnz_34290	4.26976	5.17939	671.149	1.28169e-13	5.69282e-12
vnz_36810	vnz_36810	4.41501	5.38502	666.411	1.34835e-13	5.95349e-12
vnz_11715	vnz_11715	-3.60071	7.16778	662.69	1.40348e-13	6.16043e-12
vnz_02655	vnz_02655	4.64829	7.88963	661.769	1.4175e-13	6.18561e-12
vnz_31975	vnz_31975	6.74857	7.4441	659.419	1.45404e-13	6.30819e-12
vnz_17385	vnz_17385	-3.43468	6.23841	653.508	1.55081e-13	6.68908e-12
vnz_13465	vnz_13465	2.74867	7.81801	652.032	1.57609e-13	6.75905e-12
vnz_35445	vnz_35445	3.51591	5.75185	651.045	1.59325e-13	6.79363e-12
vnz_08080	vnz_08080	5.11173	6.54235	648.531	1.63797e-13	6.94462e-12
vnz_06120	vnz_06120	2.87712	7.40374	646.515	1.67484e-13	7.06081e-12
vnz_01260	vnz_01260	3.01155	10.215	645.861	1.68701e-13	7.07217e-12
vnz_28910	vnz_28910	-4.23043	6.9283	644.508	1.7125e-13	7.13891e-12
vnz_35450	vnz_35450	3.51602	7.0871	640.015	1.80035e-13	7.46344e-12
vnz_06625	vnz_06625	3.99056	4.59044	637.342	1.85504e-13	7.64768e-12
vnz_32380	vnz_32380	3.51935	6.14213	636.367	1.87546e-13	7.64789e-12
vnz_06670	vnz_06670	-6.31981	6.94754	636.361	1.87559e-13	7.64789e-12
vnz_15995	vnz_15995	-4.06515	7.07777	635.26	1.89895e-13	7.70107e-12
vnz_14065	vnz_14065	5.74057	6.63961	632.316	1.96307e-13	7.90989e-12
vnz_09100	vnz_09100	3.98885	8.49033	630.985	1.99284e-13	7.90989e-12
vnz_33615	vnz_33615	3.80492	5.28645	631.407	1.98336e-13	7.90989e-12
vnz_05645	vnz_05645	-4.12733	9.84753	631.616	1.97868e-13	7.90989e-12
vnz_14155	vnz_14155	4.92877	7.01994	628.674	2.04581e-13	7.9963e-12
vnz_05080	vnz_05080	3.96317	5.08162	627.766	2.06705e-13	7.9963e-12
vnz_35390	vnz_35390	3.94213	4.94316	627.264	2.07891e-13	7.9963e-12
vnz_18170	vnz_18170	3.21704	6.61159	628.672	2.04587e-13	7.9963e-12
vnz_20560	vnz_20560	2.91265	6.36904	627.462	2.07422e-13	7.9963e-12
vnz_21180	vnz_21180	-4.08561	6.57977	628.554	2.04861e-13	7.9963e-12
vnz_07360	vnz_07360	2.97596	8.36306	625.765	2.11476e-13	8.09249e-12
vnz_15810	vnz_15810	3.85984	8.62033	624.164	2.15384e-13	8.19997e-12
vnz_35385	vnz_35385	3.38964	5.79084	619.627	2.26912e-13	8.59499e-12
vnz_19935	vnz_19935	2.97319	6.42404	617.9	2.31481e-13	8.7238e-12
vnz_24730	vnz_24730	3.04542	9.3819	615.105	2.39102e-13	8.96574e-12
vnz_33725	vnz_33725	-3.07393	6.88041	613.515	2.43563e-13	9.08733e-12
vnz_22770	vnz_22770	-4.02587	7.54125	609.98	2.53828e-13	9.42322e-12
vnz_32470	vnz_32470	-4.34017	8.48292	608.587	2.58008e-13	9.53096e-12
vnz_02660	vnz_02660	5.86254	10.127	607.862	2.60214e-13	9.56511e-12
vnz_06710	vnz_06710	-6.03342	6.79719	605.099	2.68819e-13	9.83298e-12
vnz_14120	vnz_14120	8.21146	4.74394	601.881	2.79253e-13	1.01648e-11
vnz_03760	vnz_03760	3.6747	4.96345	597.628	2.93758e-13	1.05895e-11
vnz_06675	vnz_06675	-6.07972	6.64019	597.645	2.93697e-13	1.05895e-11
vnz_34200	vnz_34200	5.3567	6.36724	596.581	2.97456e-13	1.06202e-11
vnz_09220	vnz_09220	3.34446	6.31961	596.65	2.97214e-13	1.06202e-11
vnz_22055	vnz_22055	3.40513	6.32296	593.597	3.08299e-13	1.09549e-11
vnz_23615	vnz_23615	3.83636	5.95643	593.15	3.09962e-13	1.09618e-11
vnz_35035	vnz_35035	4.62171	8.61747	587.631	3.31349e-13	1.16628e-11
vnz_06680	vnz_06680	-5.59802	6.52987	586.582	3.356e-13	1.1757e-11
vnz_19940	vnz_19940	2.84346	6.45246	583.603	3.48017e-13	1.21351e-11
vnz_26535	vnz_26535	3.91557	6.32394	582.645	3.52123e-13	1.22211e-11
vnz_22990	vnz_22990	3.80897	4.66364	581.718	3.56148e-13	1.22469e-11
vnz_25080	vnz_25080	3.16776	6.37546	581.928	3.5523e-13	1.22469e-11
vnz_25190	vnz_25190	3.55632	7.59944	579.969	3.63879e-13	1.24553e-11
vnz_09005	vnz_09005	4.37354	4.54105	578.473	3.70647e-13	1.26291e-11
vnz_18430	vnz_18430	-3.1077	10.0511	576.226	3.81085e-13	1.29257e-11
vnz_22005	vnz_22005	2.91088	9.68205	570.506	4.09192e-13	1.38162e-11
vnz_31740	vnz_31740	3.60911	9.80487	568.85	4.17759e-13	1.4042e-11
vnz_18555	vnz_18555	-3.57064	5.54928	564.213	4.42869e-13	1.48192e-11
vnz_34220	vnz_34220	5.93395	4.85181	563.358	4.47687e-13	1.49136e-11
vnz_28915	vnz_28915	-4.00692	7.38381	560.929	4.61692e-13	1.53118e-11
vnz_21075	vnz_21075	3.36886	6.52603	559.998	4.67194e-13	1.54257e-11
vnz_11190	vnz_11190	2.8738	7.8569	559	4.7317e-13	1.55542e-11
vnz_31125	vnz_31125	5.1374	5.70655	557.531	4.82128e-13	1.57791e-11
vnz_06685	vnz_06685	-6.04772	5.41574	554.447	5.01576e-13	1.63439e-11
vnz_30455	vnz_30455	2.95551	6.41924	553.526	5.07553e-13	1.64668e-11
vnz_28755	vnz_28755	3.54806	7.7933	551.672	5.19833e-13	1.67922e-11
vnz_24675	vnz_24675	3.61892	5.215	551.329	5.22145e-13	1.67942e-11
vnz_28895	vnz_28895	-3.59101	5.2139	547.619	5.47877e-13	1.75462e-11
vnz_14110	vnz_14110	7.31174	5.42892	546.851	5.53381e-13	1.76467e-11
vnz_02605	vnz_02605	3.92578	6.02627	545.999	5.59568e-13	1.76928e-11
vnz_31755	vnz_31755	-3.02617	7.49942	546.039	5.59275e-13	1.76928e-11
vnz_30445	vnz_30445	2.73949	6.49124	544.41	5.71303e-13	1.7984e-11
vnz_28920	vnz_28920	-3.91774	8.75635	544.104	5.73599e-13	1.7984e-11
vnz_12610	vnz_12610	-3.05719	7.74731	543.422	5.78748e-13	1.80695e-11
vnz_28015	vnz_28015	4.04248	5.29893	542.991	5.82029e-13	1.80962e-11
vnz_06790	vnz_06790	3.87868	4.53863	542.323	5.87154e-13	1.81798e-11
vnz_16685	vnz_16685	3.58543	7.75588	540.817	5.98903e-13	1.8467e-11
vnz_36695	vnz_36695	4.12504	3.82003	538.313	6.19024e-13	1.90089e-11
vnz_28900	vnz_28900	-3.4264	5.37655	536.172	6.36843e-13	1.94759e-11
vnz_27560	vnz_27560	-3.7658	6.18097	532.902	6.65204e-13	2.02602e-11
vnz_21065	vnz_21065	3.37059	6.52991	531.752	6.75514e-13	2.04906e-11
vnz_32890	vnz_32890	-3.11633	6.29354	529.858	6.92895e-13	2.09327e-11
vnz_29850	vnz_29850	3.28582	6.56123	527.766	7.12689e-13	2.14439e-11
vnz_35400	vnz_35400	3.93776	5.96492	526.678	7.23228e-13	2.16736e-11
vnz_14165	vnz_14165	5.60635	5.44757	524.05	7.49449e-13	2.2369e-11
vnz_09000	vnz_09000	3.12409	4.98101	523.758	7.52427e-13	2.2369e-11
vnz_35410	vnz_35410	3.80873	6.40781	523.032	7.59894e-13	2.24124e-11
vnz_35470	vnz_35470	3.50333	6.37406	523.315	7.56974e-13	2.24124e-11
vnz_29415	vnz_29415	3.05787	5.5971	522.658	7.63771e-13	2.2438e-11
vnz_28025	vnz_28025	3.83757	4.56849	519.454	7.97934e-13	2.33497e-11
vnz_22680	vnz_22680	3.50671	9.73193	517.055	8.24654e-13	2.40374e-11
vnz_14140	vnz_14140	6.23979	7.27301	516.22	8.34192e-13	2.40951e-11
vnz_02645	vnz_02645	5.99465	8.54075	515.673	8.40507e-13	2.40951e-11
vnz_33610	vnz_33610	4.16673	5.13972	515.477	8.42779e-13	2.40951e-11
vnz_30135	vnz_30135	2.53736	8.95733	515.626	8.41053e-13	2.40951e-11
vnz_25860	vnz_25860	2.31214	9.29943	515.507	8.42432e-13	2.40951e-11
vnz_35395	vnz_35395	3.74827	5.41558	514.367	8.558e-13	2.4374e-11
vnz_24310	vnz_24310	3.06494	5.35536	513.954	8.6071e-13	2.44206e-11
vnz_03740	vnz_03740	-6.48599	5.35637	513.334	8.68135e-13	2.4538e-11
vnz_00235	vnz_00235	3.76684	4.95738	510.889	8.98117e-13	2.52896e-11
vnz_01965	vnz_01965	-2.56286	7.33642	510.113	9.07883e-13	2.54685e-11
vnz_36080	vnz_36080	3.41805	4.97795	508.872	9.23747e-13	2.57489e-11
vnz_24435	vnz_24435	3.02591	9.36815	508.792	9.24778e-13	2.57489e-11
vnz_29460	vnz_29460	4.34162	6.69032	506.199	9.58996e-13	2.66023e-11
vnz_28880	vnz_28880	-3.26437	4.63308	505.031	9.74884e-13	2.69429e-11
vnz_35425	vnz_35425	3.91101	5.58312	502.499	1.01035e-12	2.78201e-11
vnz_22050	vnz_22050	3.26645	6.87025	501.734	1.02136e-12	2.80198e-11
vnz_27065	vnz_27065	2.71475	7.57142	500.392	1.04099e-12	2.84538e-11
vnz_28645	vnz_28645	2.83767	5.77958	499.271	1.05771e-12	2.88053e-11
vnz_25790	vnz_25790	3.79843	4.74075	495.776	1.11187e-12	3.01702e-11
vnz_14095	vnz_14095	7.32175	4.71024	494.629	1.13032e-12	3.05596e-11
vnz_24295	vnz_24295	2.94195	5.15064	493.506	1.14873e-12	3.09452e-11
vnz_24095	vnz_24095	3.4509	5.65484	491.103	1.18927e-12	3.19221e-11
vnz_04050	vnz_04050	2.99446	7.94021	490.477	1.2001e-12	3.20973e-11
vnz_20005	vnz_20005	-3.71512	4.98292	489.537	1.21656e-12	3.24213e-11
vnz_20490	vnz_20490	3.31678	6.47926	487.678	1.24989e-12	3.31911e-11
vnz_34570	vnz_34570	-7.134	7.43022	487.382	1.25529e-12	3.32163e-11
vnz_35405	vnz_35405	3.33957	5.34683	484.533	1.30868e-12	3.45067e-11
vnz_33660	vnz_33660	4.76324	5.00473	484.165	1.31575e-12	3.45709e-11
vnz_06630	vnz_06630	5.00662	4.61516	481.307	1.37226e-12	3.59291e-11
vnz_30145	vnz_30145	2.94543	5.10837	480.186	1.39517e-12	3.64013e-11
vnz_15135	vnz_15135	2.80583	9.81518	479.481	1.40981e-12	3.65278e-11
vnz_22455	vnz_22455	-2.66018	6.00093	479.595	1.40742e-12	3.65278e-11
vnz_12095	vnz_12095	2.36555	10.3789	478.121	1.43852e-12	3.71426e-11
vnz_15675	vnz_15675	3.35246	7.32401	476.255	1.47902e-12	3.80568e-11
vnz_06325	vnz_06325	3.29366	5.80329	475.538	1.49493e-12	3.83338e-11
vnz_03780	vnz_03780	2.98647	5.16612	474.028	1.52905e-12	3.90746e-11
vnz_19965	vnz_19965	-2.86458	8.25582	473.374	1.54412e-12	3.9325e-11
vnz_02840	vnz_02840	-3.75258	6.48941	472.942	1.55417e-12	3.94462e-11
vnz_01275	vnz_01275	2.54468	6.93974	472.473	1.56513e-12	3.95899e-11
vnz_25855	vnz_25855	2.57616	7.62016	470.614	1.60955e-12	4.05758e-11
vnz_06575	vnz_06575	3.62771	6.4253	470.344	1.61611e-12	4.0604e-11
vnz_36815	vnz_36815	3.77395	6.16046	468.689	1.65704e-12	4.14885e-11
vnz_11980	vnz_11980	3.0259	4.72633	468.255	1.66799e-12	4.14885e-11
vnz_30450	vnz_30450	2.87024	6.90653	468.352	1.66552e-12	4.14885e-11
vnz_00230	vnz_00230	3.51597	4.61272	466.29	1.71851e-12	4.2603e-11
vnz_33665	vnz_33665	4.72206	4.6652	464.714	1.76027e-12	4.34938e-11
vnz_28885	vnz_28885	-3.67334	4.52438	464.384	1.76917e-12	4.35694e-11
vnz_31115	vnz_31115	3.71362	6.28411	463.874	1.78301e-12	4.37658e-11
vnz_06695	vnz_06695	-4.60149	6.51058	462.978	1.80765e-12	4.42251e-11
vnz_15660	vnz_15660	2.69273	9.78565	462.738	1.81429e-12	4.42425e-11
vnz_15190	vnz_15190	4.06888	3.63622	462.176	1.83e-12	4.4336e-11
vnz_34840	vnz_34840	-2.5803	7.29338	462.358	1.82492e-12	4.4336e-11
vnz_01960	vnz_01960	2.54563	6.39636	460.457	1.87903e-12	4.53765e-11
vnz_32495	vnz_32495	-3.667	5.473	457.15	1.97757e-12	4.76019e-11
vnz_29905	vnz_29905	2.4917	7.67449	453.554	2.09144e-12	5.0181e-11
vnz_30210	vnz_30210	3.28994	5.78966	453.074	2.10722e-12	5.02367e-11
vnz_37310	vnz_37310	-3.22478	7.38038	453.186	2.10352e-12	5.02367e-11
vnz_06490	vnz_06490	2.98082	6.25754	451.893	2.14657e-12	5.10118e-11
vnz_36845	vnz_36845	2.64457	5.86264	451.488	2.16023e-12	5.11735e-11
vnz_06890	vnz_06890	-2.61155	10.5384	450.601	2.19057e-12	5.17279e-11
vnz_32385	vnz_32385	3.17778	4.84293	448.862	2.25143e-12	5.29973e-11
vnz_14125	vnz_14125	7.69468	6.2806	448.13	2.27761e-12	5.34451e-11
vnz_25055	vnz_25055	3.07841	8.46999	444.678	2.4059e-12	5.62786e-11
vnz_29020	vnz_29020	2.34084	7.57466	443.71	2.44336e-12	5.6976e-11
vnz_13140	vnz_13140	3.70629	5.45247	443.036	2.4698e-12	5.74133e-11
vnz_29910	vnz_29910	2.15539	8.36851	441.395	2.53559e-12	5.87596e-11
vnz_31965	vnz_31965	4.84954	4.82259	439.553	2.61182e-12	6.03387e-11
vnz_23005	vnz_23005	3.0937	5.62627	439.248	2.62469e-12	6.04488e-11
vnz_37170	vnz_37170	2.66788	7.1009	437.373	2.70543e-12	6.20598e-11
vnz_22555	vnz_22555	-2.74727	9.52655	437.051	2.71959e-12	6.20598e-11
vnz_06690	vnz_06690	-5.95818	5.95308	437.184	2.71374e-12	6.20598e-11
vnz_14150	vnz_14150	5.18655	5.39	436.776	2.7317e-12	6.21462e-11
vnz_19945	vnz_19945	3.23646	5.79029	434.399	2.83934e-12	6.42035e-11
vnz_14480	vnz_14480	3.18736	3.90504	434.528	2.83339e-12	6.42035e-11
vnz_06130	vnz_06130	2.52828	8.0571	432.652	2.92151e-12	6.58619e-11
vnz_14550	vnz_14550	2.69202	7.99673	431.917	2.95687e-12	6.64584e-11
vnz_18255	vnz_18255	-3.12503	9.71801	431.329	2.98554e-12	6.69013e-11
vnz_26265	vnz_26265	-2.29625	8.25923	430.475	3.02774e-12	6.76437e-11
vnz_21895	vnz_21895	-2.81744	5.11114	430.114	3.04574e-12	6.78427e-11
vnz_11290	vnz_11290	2.66467	7.13628	428.639	3.1207e-12	6.93055e-11
vnz_22955	vnz_22955	4.18031	4.1758	427.5	3.18002e-12	7.04134e-11
vnz_35045	vnz_35045	4.29825	8.11632	426.588	3.22848e-12	7.07303e-11
vnz_13040	vnz_13040	2.42049	8.21479	426.341	3.24173e-12	7.07303e-11
vnz_27575	vnz_27575	-3.83236	4.93662	426.451	3.23577e-12	7.07303e-11
vnz_34555	vnz_34555	-6.214	7.37917	426.77	3.21873e-12	7.07303e-11
vnz_23840	vnz_23840	-6.90675	5.46545	426.653	3.22499e-12	7.07303e-11
vnz_30120	vnz_30120	5.06133	4.95829	425.661	3.27853e-12	7.13247e-11
vnz_14115	vnz_14115	7.48868	5.5387	422.105	3.47901e-12	7.54661e-11
vnz_19110	vnz_19110	2.36259	6.2348	421.565	3.51064e-12	7.59315e-11
vnz_34575	vnz_34575	-7.50379	4.41487	414.606	3.94922e-12	8.51707e-11
vnz_27570	vnz_27570	-3.81642	5.31004	413.443	4.02839e-12	8.66278e-11
vnz_04640	vnz_04640	3.02092	7.30834	412.802	4.07282e-12	8.73316e-11
vnz_34215	vnz_34215	6.44538	5.00708	412.163	4.11769e-12	8.77891e-11
vnz_07165	vnz_07165	2.73052	5.56905	412.222	4.11351e-12	8.77891e-11
vnz_28860	vnz_28860	-2.61247	6.71383	411.763	4.14606e-12	8.81421e-11
vnz_26665	vnz_26665	-2.37016	7.50889	411.05	4.19714e-12	8.87627e-11
vnz_32475	vnz_32475	-3.37989	6.94158	411.024	4.19904e-12	8.87627e-11
vnz_14060	vnz_14060	5.38688	4.86027	409.995	4.27407e-12	9.00936e-11
vnz_11955	vnz_11955	2.54222	5.92465	408.54	4.38282e-12	9.19973e-11
vnz_00760	vnz_00760	-3.06112	5.97686	408.458	4.38904e-12	9.19973e-11
vnz_06240	vnz_06240	-2.37048	6.40165	407.638	4.45179e-12	9.30512e-11
vnz_09540	vnz_09540	3.47848	5.7795	406.828	4.5148e-12	9.39771e-11
vnz_30980	vnz_30980	2.99085	4.17376	406.267	4.55906e-12	9.39771e-11
vnz_02770	vnz_02770	2.25132	6.62841	406.305	4.556e-12	9.39771e-11
vnz_32885	vnz_32885	-3.42084	4.63716	406.578	4.53444e-12	9.39771e-11
vnz_28865	vnz_28865	-3.45614	4.82001	406.461	4.54371e-12	9.39771e-11
vnz_01970	vnz_01970	-3.07194	5.18177	405.674	4.60634e-12	9.469e-11
vnz_07375	vnz_07375	-2.78972	6.2322	404.573	4.69566e-12	9.6261e-11
vnz_14070	vnz_14070	6.94806	3.30416	403.954	4.74668e-12	9.70403e-11
vnz_34785	vnz_34785	-2.33043	11.3147	403.356	4.79665e-12	9.7794e-11
vnz_03735	vnz_03735	-6.37907	5.88457	403.108	4.8175e-12	9.79514e-11
vnz_35440	vnz_35440	3.48933	5.09841	402.46	4.87256e-12	9.88018e-11
vnz_12505	vnz_12505	-2.44262	6.93773	402.265	4.8893e-12	9.88725e-11
vnz_37180	vnz_37180	2.99581	5.04684	400.933	5.00518e-12	1.00942e-10
vnz_15010	vnz_15010	-2.98443	6.68305	400.13	5.0765e-12	1.02105e-10
vnz_15020	vnz_15020	-4.25952	6.94783	399.643	5.12033e-12	1.02709e-10
vnz_07710	vnz_07710	-2.2214	8.9535	398.65	5.21115e-12	1.04251e-10
vnz_31110	vnz_31110	3.08157	6.01874	397.9	5.28089e-12	1.05364e-10
vnz_27515	vnz_27515	-2.11814	8.10827	397.241	5.34298e-12	1.06318e-10
vnz_18560	vnz_18560	-3.80471	4.53639	396.979	5.36797e-12	1.06531e-10
vnz_01295	vnz_01295	2.12096	7.71503	395.615	5.49994e-12	1.08861e-10
vnz_08390	vnz_08390	-2.60364	6.23152	395.289	5.53205e-12	1.09207e-10
vnz_35630	vnz_35630	3.42744	6.03934	394.87	5.57368e-12	1.0945e-10
vnz_28925	vnz_28925	-3.05834	6.66504	394.895	5.57119e-12	1.0945e-10
vnz_12795	vnz_12795	5.68227	5.93436	394.472	5.61346e-12	1.09763e-10
vnz_32175	vnz_32175	2.622	5.7593	394.416	5.61906e-12	1.09763e-10
vnz_33545	vnz_33545	2.68744	7.06777	392.034	5.86449e-12	1.14258e-10
vnz_26395	vnz_26395	3.99579	4.13156	390.661	6.01155e-12	1.16818e-10
vnz_05960	vnz_05960	-2.10922	9.12044	390.357	6.0446e-12	1.17155e-10
vnz_06355	vnz_06355	-2.47094	7.3426	389.344	6.15643e-12	1.19014e-10
vnz_15015	vnz_15015	-3.62273	4.80547	389.059	6.18838e-12	1.19322e-10
vnz_29395	vnz_29395	-2.77223	6.37518	387.71	6.34189e-12	1.21967e-10
vnz_37320	vnz_37320	-5.80601	6.08846	387.559	6.35931e-12	1.21988e-10
vnz_14145	vnz_14145	5.2765	7.09503	387.086	6.41435e-12	1.22102e-10
vnz_37175	vnz_37175	2.96097	4.0604	387.205	6.40049e-12	1.22102e-10
vnz_03355	vnz_03355	-2.72137	7.10373	387.27	6.39285e-12	1.22102e-10
vnz_11815	vnz_11815	-2.50729	6.95954	386.403	6.49479e-12	1.23318e-10
vnz_24210	vnz_24210	2.26506	7.25768	385.579	6.59323e-12	1.2487e-10
vnz_20645	vnz_20645	-2.2888	6.28041	385.083	6.65337e-12	1.2569e-10
vnz_05655	vnz_05655	-2.41003	7.64462	382.065	7.033e-12	1.32526e-10
vnz_07825	vnz_07825	-2.4567	7.06603	381.773	7.07106e-12	1.32907e-10
vnz_34790	vnz_34790	-2.59892	7.25959	381.545	7.10088e-12	1.33133e-10
vnz_05650	vnz_05650	-2.56115	7.34782	380.921	7.18322e-12	1.34339e-10
vnz_27285	vnz_27285	2.39222	10.0772	380.472	7.24329e-12	1.35124e-10
vnz_14195	vnz_14195	2.58864	7.68116	380.001	7.30684e-12	1.35969e-10
vnz_10035	vnz_10035	-2.46324	7.68857	379.524	7.37182e-12	1.36837e-10
vnz_10425	vnz_10425	2.68375	5.37825	378.929	7.45372e-12	1.38014e-10
vnz_25185	vnz_25185	2.42954	5.82189	377.719	7.62364e-12	1.40811e-10
vnz_12745	vnz_12745	3.30237	9.10943	377.41	7.66783e-12	1.40929e-10
vnz_26360	vnz_26360	-2.92535	5.46958	377.514	7.65292e-12	1.40929e-10
vnz_33655	vnz_33655	4.27792	3.71035	375.295	7.97756e-12	1.46262e-10
vnz_34565	vnz_34565	-6.65793	6.44893	374.319	8.12524e-12	1.48604e-10
vnz_13955	vnz_13955	4.19584	3.94643	373.336	8.2772e-12	1.50645e-10
vnz_25075	vnz_25075	3.72154	5.55089	373.346	8.27562e-12	1.50645e-10
vnz_14075	vnz_14075	6.44781	7.26193	372.989	8.33165e-12	1.51267e-10
vnz_18525	vnz_18525	-2.71735	5.3309	371.248	8.61081e-12	1.55956e-10
vnz_15655	vnz_15655	3.52455	9.35646	369.457	8.90901e-12	1.60966e-10
vnz_23705	vnz_23705	-2.33104	9.21018	366.702	9.39114e-12	1.69267e-10
vnz_35635	vnz_35635	3.48717	4.71124	366.47	9.43313e-12	1.69614e-10
vnz_23985	vnz_23985	-2.1661	8.74347	364.888	9.72486e-12	1.7444e-10
vnz_06320	vnz_06320	3.62416	5.72238	364.563	9.78601e-12	1.75116e-10
vnz_23175	vnz_23175	3.01328	5.54756	360.658	1.05565e-11	1.88451e-10
vnz_19080	vnz_19080	-1.9721	7.77892	359.761	1.07432e-11	1.91327e-10
vnz_30385	vnz_30385	3.83128	4.00396	359.5	1.07981e-11	1.91847e-10
vnz_36840	vnz_36840	3.12956	6.25993	358.834	1.09398e-11	1.93527e-10
vnz_23000	vnz_23000	2.87437	5.83354	358.691	1.09705e-11	1.93527e-10
vnz_09595	vnz_09595	2.08342	9.10789	358.804	1.09463e-11	1.93527e-10
vnz_31490	vnz_31490	2.82635	5.07512	358.196	1.10778e-11	1.94959e-10
vnz_01215	vnz_01215	4.25097	3.73932	357.037	1.13331e-11	1.98982e-10
vnz_06705	vnz_06705	-5.23156	5.21049	356.285	1.15024e-11	2.01482e-10
vnz_18200	vnz_18200	2.41192	6.74709	354.727	1.18625e-11	2.07303e-10
vnz_01055	vnz_01055	3.91319	6.66385	354.106	1.20096e-11	2.09382e-10
vnz_10015	vnz_10015	3.79753	4.59243	353.323	1.21979e-11	2.1217e-10
vnz_19370	vnz_19370	-2.26807	7.54451	353.056	1.22629e-11	2.12804e-10
vnz_17750	vnz_17750	2.36342	5.7317	352.604	1.23739e-11	2.14232e-10
vnz_04565	vnz_04565	-4.41695	5.79518	351.642	1.26138e-11	2.17881e-10
vnz_33620	vnz_33620	2.39202	5.2671	349.876	1.30683e-11	2.25209e-10
vnz_18590	vnz_18590	3.41466	6.27074	349.379	1.31994e-11	2.26944e-10
vnz_29240	vnz_29240	-2.05237	9.06057	348.846	1.33418e-11	2.28866e-10
vnz_16675	vnz_16675	3.12308	5.05923	348.451	1.34485e-11	2.29639e-10
vnz_07745	vnz_07745	2.1822	8.49677	348.465	1.34446e-11	2.29639e-10
vnz_11825	vnz_11825	-2.4976	6.92163	348.281	1.34947e-11	2.29903e-10
vnz_34865	vnz_34865	3.32929	3.59974	345.123	1.43865e-11	2.4233e-10
vnz_00970	vnz_00970	2.84321	4.14615	345.176	1.43711e-11	2.4233e-10
vnz_12885	vnz_12885	-2.3521	5.12236	345.362	1.43168e-11	2.4233e-10
vnz_23835	vnz_23835	-5.24394	5.45571	345.211	1.43608e-11	2.4233e-10
vnz_02950	vnz_02950	-7.40758	5.99847	345.261	1.43461e-11	2.4233e-10
vnz_23020	vnz_23020	3.62483	9.26622	344.532	1.45608e-11	2.43615e-10
vnz_35845	vnz_35845	2.64512	4.43133	344.617	1.45357e-11	2.43615e-10
vnz_16215	vnz_16215	-3.31432	6.1952	344.711	1.45077e-11	2.43615e-10
vnz_19005	vnz_19005	2.36381	11.1018	344.176	1.46671e-11	2.44845e-10
vnz_02600	vnz_02600	3.55459	4.68374	343.767	1.47901e-11	2.46347e-10
vnz_25095	vnz_25095	-2.32573	6.95919	341.972	1.53437e-11	2.55e-10
vnz_02835	vnz_02835	-3.54791	6.69361	341.27	1.55668e-11	2.58132e-10
vnz_05805	vnz_05805	4.55565	8.02572	340.461	1.58285e-11	2.61129e-10
vnz_06715	vnz_06715	-3.23557	6.67388	340.387	1.58525e-11	2.61129e-10
vnz_13435	vnz_13435	-4.9921	4.99639	340.566	1.57942e-11	2.61129e-10
vnz_20000	vnz_20000	-2.81978	4.75784	340.114	1.5942e-11	2.62025e-10
vnz_24670	vnz_24670	3.27232	4.15976	339.217	1.62406e-11	2.66212e-10
vnz_18585	vnz_18585	2.9895	7.20054	339.135	1.62681e-11	2.66212e-10
vnz_11275	vnz_11275	-2.48861	8.35809	337.782	1.6731e-11	2.73188e-10
vnz_34835	vnz_34835	-2.57689	6.74259	337.638	1.67812e-11	2.73408e-10
vnz_31495	vnz_31495	2.62519	5.23973	335.311	1.76158e-11	2.86381e-10
vnz_35435	vnz_35435	3.59129	5.04647	333.284	1.83813e-11	2.98177e-10
vnz_22460	vnz_22460	-2.8134	4.68292	332.029	1.88744e-11	3.05511e-10
vnz_28665	vnz_28665	2.11244	5.77049	329.568	1.98851e-11	3.21175e-10
vnz_28935	vnz_28935	-2.57536	8.49487	328.11	2.05129e-11	3.30599e-10
vnz_22885	vnz_22885	3.78767	5.98375	327.867	2.062e-11	3.31608e-10
vnz_14135	vnz_14135	6.65853	4.71763	326.894	2.1054e-11	3.37291e-10
vnz_12595	vnz_12595	-2.27429	7.23087	326.872	2.10637e-11	3.37291e-10
vnz_09225	vnz_09225	4.10823	3.83357	325.374	2.17532e-11	3.46843e-10
vnz_27520	vnz_27520	-2.16232	7.00984	325.433	2.17253e-11	3.46843e-10
vnz_02190	vnz_02190	2.37552	6.44832	324.32	2.22532e-11	3.54059e-10
vnz_34580	vnz_34580	-5.03455	7.24843	323.502	2.26508e-11	3.59618e-10
vnz_18250	vnz_18250	-2.75578	9.75111	322.052	2.33749e-11	3.70325e-10
vnz_27365	vnz_27365	-2.27698	7.0113	321.239	2.37926e-11	3.76145e-10
vnz_07250	vnz_07250	-2.12869	6.14236	320.658	2.40963e-11	3.80141e-10
vnz_14785	vnz_14785	2.79919	3.77243	319.986	2.44529e-11	3.84953e-10
vnz_04955	vnz_04955	4.33719	4.01939	319.648	2.46343e-11	3.86991e-10
vnz_16845	vnz_16845	-3.21371	3.36733	319.539	2.46933e-11	3.87103e-10
vnz_00475	vnz_00475	-2.39603	4.95236	319.193	2.48812e-11	3.89232e-10
vnz_06115	vnz_06115	2.87449	6.70552	318.483	2.52722e-11	3.93698e-10
vnz_07470	vnz_07470	-2.18027	6.41384	318.548	2.52361e-11	3.93698e-10
vnz_22775	vnz_22775	-3.33386	6.26461	317.861	2.56209e-11	3.98086e-10
vnz_19340	vnz_19340	-3.88046	6.15819	317.791	2.56606e-11	3.98086e-10
vnz_34830	vnz_34830	-2.18893	7.07124	317.626	2.5754e-11	3.98706e-10
vnz_04045	vnz_04045	2.55727	8.55216	316.91	2.6164e-11	4.04214e-10
vnz_18245	vnz_18245	-2.36014	10.7878	316.751	2.62558e-11	4.04795e-10
vnz_19845	vnz_19845	-2.26906	5.11162	316.292	2.65238e-11	4.08084e-10
vnz_30220	vnz_30220	-2.19669	5.9363	313.423	2.82709e-11	4.34068e-10
vnz_05950	vnz_05950	-2.72515	5.34598	312.37	2.89442e-11	4.43494e-10
vnz_04165	vnz_04165	-3.11618	6.73519	311.7	2.93821e-11	4.49282e-10
vnz_20615	vnz_20615	-3.72554	7.03633	311.123	2.9766e-11	4.54221e-10
vnz_28765	vnz_28765	2.45013	5.03094	309.608	3.07999e-11	4.69039e-10
vnz_01695	vnz_01695	3.43934	3.17672	308.515	3.15706e-11	4.79796e-10
vnz_00870	vnz_00870	3.83539	3.35292	307.635	3.22076e-11	4.88482e-10
vnz_03510	vnz_03510	2.02956	6.78568	306.735	3.28747e-11	4.97588e-10
vnz_29235	vnz_29235	-1.9268	8.77441	306.514	3.30408e-11	4.9909e-10
vnz_21830	vnz_21830	-2.06727	5.98526	305.775	3.36029e-11	5.06555e-10
vnz_17505	vnz_17505	2.64241	4.88805	305.282	3.39842e-11	5.11271e-10
vnz_29465	vnz_29465	3.53566	3.73269	305.181	3.40624e-11	5.11416e-10
vnz_12500	vnz_12500	-2.05637	6.41543	304.198	3.48392e-11	5.20983e-10
vnz_21330	vnz_21330	-2.15746	6.2239	304.264	3.4787e-11	5.20983e-10
vnz_25435	vnz_25435	-2.39706	5.75947	303.975	3.50181e-11	5.22611e-10
vnz_10040	vnz_10040	-2.03492	5.59106	303.796	3.51629e-11	5.23723e-10
vnz_12950	vnz_12950	-1.9596	7.34189	303.579	3.53391e-11	5.253e-10
vnz_20905	vnz_20905	2.83821	7.91833	302.672	3.60856e-11	5.3533e-10
vnz_26070	vnz_26070	2.4455	10.0159	302.014	3.66387e-11	5.38185e-10
vnz_01270	vnz_01270	2.10696	10.633	302.206	3.64761e-11	5.38185e-10
vnz_03755	vnz_03755	-3.42615	5.05007	302.329	3.63724e-11	5.38185e-10
vnz_00765	vnz_00765	-3.48798	5.11425	302.045	3.66119e-11	5.38185e-10
vnz_34560	vnz_34560	-6.29387	5.4123	302.168	3.65083e-11	5.38185e-10
vnz_28405	vnz_28405	-1.87803	7.1443	301.88	3.67522e-11	5.38792e-10
vnz_07680	vnz_07680	-1.78735	10.267	301.738	3.68734e-11	5.39509e-10
vnz_27295	vnz_27295	2.30099	7.52687	301.608	3.69843e-11	5.40072e-10
vnz_29245	vnz_29245	-2.21412	10.7266	301.463	3.71086e-11	5.40829e-10
vnz_30865	vnz_30865	2.00394	6.9265	301.338	3.72167e-11	5.41347e-10
vnz_19960	vnz_19960	-2.16917	6.05015	300.248	3.81709e-11	5.54146e-10
vnz_03915	vnz_03915	2.06408	6.48028	298.113	4.0121e-11	5.81326e-10
vnz_04960	vnz_04960	2.28145	5.27522	296.358	4.18101e-11	6.03456e-10
vnz_06665	vnz_06665	-2.8479	6.2616	296.437	4.17318e-11	6.03456e-10
vnz_21320	vnz_21320	-2.21615	8.03252	296.19	4.19756e-11	6.04675e-10
vnz_22970	vnz_22970	2.53147	5.12121	295.863	4.23009e-11	6.08188e-10
vnz_10320	vnz_10320	2.16106	7.91652	294.33	4.38625e-11	6.27355e-10
vnz_21185	vnz_21185	-2.14307	5.4363	294.307	4.38863e-11	6.27355e-10
vnz_18975	vnz_18975	-2.45229	5.19268	294.393	4.37967e-11	6.27355e-10
vnz_27280	vnz_27280	-1.83715	9.32213	293.091	4.51731e-11	6.44515e-10
vnz_08670	vnz_08670	-2.33603	6.77086	292.201	4.61411e-11	6.57071e-10
vnz_29845	vnz_29845	2.44795	4.30103	291.727	4.66669e-11	6.62039e-10
vnz_22140	vnz_22140	-2.80705	4.46073	291.727	4.66675e-11	6.62039e-10
vnz_28930	vnz_28930	-3.04837	5.30519	291.625	4.67807e-11	6.62386e-10
vnz_23275	vnz_23275	2.28949	4.89287	291.447	4.69809e-11	6.63961e-10
vnz_28760	vnz_28760	2.4727	5.86999	290.088	4.85379e-11	6.84668e-10
vnz_34645	vnz_34645	-2.4346	7.02258	288.979	4.98511e-11	7.01866e-10
vnz_20910	vnz_20910	2.76058	5.73023	288.654	5.02441e-11	7.0474e-10
vnz_05880	vnz_05880	2.54378	5.38155	288.7	5.01884e-11	7.0474e-10
vnz_23640	vnz_23640	-2.12411	9.70228	288.371	5.05894e-11	7.08251e-10
vnz_04770	vnz_04770	2.21452	4.68281	287.911	5.11553e-11	7.14833e-10
vnz_19555	vnz_19555	-1.74458	9.51574	287.481	5.16913e-11	7.20266e-10
vnz_04095	vnz_04095	-2.1796	5.82977	287.444	5.17371e-11	7.20266e-10
vnz_23090	vnz_23090	3.46502	4.96476	286.772	5.25893e-11	7.29408e-10
vnz_28550	vnz_28550	-1.88621	10.0641	286.794	5.25601e-11	7.29408e-10
vnz_22920	vnz_22920	4.35495	2.8288	286.648	5.27473e-11	7.30242e-10
vnz_08450	vnz_08450	2.32496	6.87806	285.525	5.42108e-11	7.48526e-10
vnz_14450	vnz_14450	-2.29399	4.75101	285.481	5.42687e-11	7.48526e-10
vnz_05945	vnz_05945	-2.43092	5.63967	284.78	5.52072e-11	7.60067e-10
vnz_20925	vnz_20925	-2.36812	6.50499	284.695	5.5322e-11	7.60245e-10
vnz_11720	vnz_11720	-2.12827	6.21694	284.485	5.56068e-11	7.62753e-10
vnz_09785	vnz_09785	2.48609	3.81012	283.741	5.66313e-11	7.75381e-10
vnz_28805	vnz_28805	3.18906	10.4132	282.253	5.87429e-11	8.01352e-10
vnz_15515	vnz_15515	-1.98558	5.54564	282.296	5.86818e-11	8.01352e-10
vnz_16815	vnz_16815	-1.74989	11.0727	282.157	5.88831e-11	8.01799e-10
vnz_03200	vnz_03200	3.7264	4.29226	281.902	5.92548e-11	8.0539e-10
vnz_08445	vnz_08445	-1.99763	6.97205	281.231	6.02462e-11	8.17377e-10
vnz_12940	vnz_12940	-1.79895	7.40775	279.789	6.24424e-11	8.45635e-10
vnz_20750	vnz_20750	-2.26499	7.87713	279.553	6.28099e-11	8.49072e-10
vnz_14815	vnz_14815	2.09597	4.90637	279.004	6.3676e-11	8.59223e-10
vnz_23620	vnz_23620	2.73063	5.51481	278.911	6.38243e-11	8.59669e-10
vnz_28855	vnz_28855	-2.22401	5.2418	278.242	6.49006e-11	8.72591e-10
vnz_15440	vnz_15440	-1.99222	8.0449	278.112	6.51118e-11	8.73856e-10
vnz_14620	vnz_14620	1.76213	7.5343	277.924	6.54184e-11	8.76395e-10
vnz_00080	vnz_00080	4.24743	2.92984	277.801	6.56208e-11	8.77532e-10
vnz_24595	vnz_24595	-2.10116	7.48169	277.64	6.58861e-11	8.79503e-10
vnz_04090	vnz_04090	-1.96644	7.11885	277.537	6.60554e-11	8.80188e-10
vnz_34795	vnz_34795	-1.85194	7.46522	275.857	6.89066e-11	9.16544e-10
vnz_27155	vnz_27155	-2.18227	7.0599	275.647	6.92731e-11	9.19779e-10
vnz_15165	vnz_15165	-2.22998	4.45333	275.326	6.98375e-11	9.25626e-10
vnz_16585	vnz_16585	-1.99112	6.73978	275.203	7.00547e-11	9.26859e-10
vnz_02630	vnz_02630	2.82871	3.53206	275.089	7.02562e-11	9.27879e-10
vnz_32880	vnz_32880	-2.89743	4.15694	274.717	7.09206e-11	9.34999e-10
vnz_20415	vnz_20415	-2.09506	5.10441	274.636	7.10674e-11	9.35283e-10
vnz_24135	vnz_24135	3.13989	4.16784	274.548	7.12247e-11	9.35701e-10
vnz_21550	vnz_21550	-2.08017	7.20677	274.32	7.16386e-11	9.39486e-10
vnz_25085	vnz_25085	-1.85552	9.75273	273.686	7.28007e-11	9.51381e-10
vnz_10930	vnz_10930	-2.13432	5.79854	273.742	7.26979e-11	9.51381e-10
vnz_09560	vnz_09560	-1.82945	8.20637	271.622	7.67357e-11	1.00105e-09
vnz_13980	vnz_13980	4.01628	2.88789	270.993	7.79825e-11	1.01554e-09
vnz_32450	vnz_32450	2.19571	7.06888	270.517	7.8942e-11	1.02625e-09
vnz_20845	vnz_20845	-1.90498	6.40302	270.198	7.95927e-11	1.03291e-09
vnz_09170	vnz_09170	-2.1143	7.22839	269.948	8.01052e-11	1.03775e-09
vnz_07195	vnz_07195	3.34392	3.24749	269.416	8.12115e-11	1.05026e-09
vnz_37315	vnz_37315	-2.6667	6.68082	268.668	8.27969e-11	1.06891e-09
vnz_00455	vnz_00455	-2.77235	3.62996	268.523	8.31069e-11	1.07106e-09
vnz_37185	vnz_37185	2.38846	4.23538	268.313	8.35603e-11	1.07505e-09
vnz_07740	vnz_07740	-1.95353	11.8733	267.202	8.60036e-11	1.10458e-09
vnz_03785	vnz_03785	2.14882	4.47466	267.036	8.63767e-11	1.10632e-09
vnz_17245	vnz_17245	2.00599	6.37165	267.01	8.6436e-11	1.10632e-09
vnz_35050	vnz_35050	3.5666	3.97605	266.089	8.85339e-11	1.13123e-09
vnz_19905	vnz_19905	-1.77626	10.031	265.681	8.94842e-11	1.14142e-09
vnz_25440	vnz_25440	1.7522	7.10194	264.965	9.11755e-11	1.16101e-09
vnz_21060	vnz_21060	3.08724	6.30077	264.461	9.23898e-11	1.17447e-09
vnz_02930	vnz_02930	-2.62926	3.48429	264.126	9.32069e-11	1.18284e-09
vnz_31535	vnz_31535	1.93303	6.10019	263.42	9.49554e-11	1.20298e-09
vnz_23580	vnz_23580	2.22558	5.06877	262.733	9.66934e-11	1.22293e-09
vnz_07695	vnz_07695	-1.82407	6.59626	261.572	9.97117e-11	1.25897e-09
vnz_27205	vnz_27205	2.39698	6.25062	260.757	1.01894e-10	1.28435e-09
vnz_18970	vnz_18970	-2.49039	6.21776	260.533	1.02503e-10	1.28985e-09
vnz_07340	vnz_07340	-1.79302	7.29287	260.397	1.02875e-10	1.29235e-09
vnz_09165	vnz_09165	-2.03755	5.593	260.094	1.03711e-10	1.30065e-09
vnz_33700	vnz_33700	-2.67684	5.95672	259.907	1.04228e-10	1.30495e-09
vnz_01220	vnz_01220	3.39395	3.60641	259.684	1.0485e-10	1.31007e-09
vnz_37305	vnz_37305	-2.75901	6.62721	259.635	1.04988e-10	1.31007e-09
vnz_10880	vnz_10880	2.67805	5.31412	258.601	1.07937e-10	1.34461e-09
vnz_04575	vnz_04575	-3.92162	5.58249	258.471	1.08311e-10	1.34703e-09
vnz_04160	vnz_04160	-2.7819	5.71993	258.266	1.08909e-10	1.35221e-09
vnz_27210	vnz_27210	1.70864	10.6152	258.091	1.09423e-10	1.35633e-09
vnz_25595	vnz_25595	2.92736	7.75082	257.905	1.09972e-10	1.36088e-09
vnz_26105	vnz_26105	1.98636	8.55962	257.604	1.10866e-10	1.36967e-09
vnz_15370	vnz_15370	-1.79391	6.78585	256.53	1.14125e-10	1.4076e-09
vnz_20585	vnz_20585	2.06543	5.35982	256.398	1.14532e-10	1.4103e-09
vnz_30590	vnz_30590	-2.13346	5.89471	255.886	1.16133e-10	1.42765e-09
vnz_07380	vnz_07380	-2.30191	4.70085	255.377	1.17745e-10	1.44509e-09
vnz_09060	vnz_09060	2.31516	6.14507	254.654	1.20081e-10	1.47134e-09
vnz_02785	vnz_02785	2.02046	4.82302	254.273	1.21335e-10	1.48426e-09
vnz_05145	vnz_05145	1.93043	7.91638	253.93	1.22477e-10	1.49333e-09
vnz_21410	vnz_21410	-1.95654	6.50811	253.943	1.22431e-10	1.49333e-09
vnz_35185	vnz_35185	2.14083	5.44454	253.548	1.2376e-10	1.50651e-09
vnz_18235	vnz_18235	-2.02001	6.9864	253.276	1.24685e-10	1.5153e-09
vnz_27125	vnz_27125	-1.68348	11.0543	253.18	1.2501e-10	1.51679e-09
vnz_29530	vnz_29530	-2.14147	6.16377	252.111	1.28732e-10	1.55942e-09
vnz_28960	vnz_28960	-2.29699	4.47491	251.347	1.31467e-10	1.58997e-09
vnz_20180	vnz_20180	2.48742	5.71544	251.278	1.31717e-10	1.5904e-09
vnz_28545	vnz_28545	-1.92577	9.65845	250.965	1.32859e-10	1.6016e-09
vnz_31715	vnz_31715	2.52552	4.47603	250.871	1.33203e-10	1.60316e-09
vnz_36415	vnz_36415	-2.87643	5.3775	250.707	1.33806e-10	1.60782e-09
vnz_32445	vnz_32445	2.08283	7.50831	250.301	1.35317e-10	1.62337e-09
vnz_14050	vnz_14050	5.44754	3.63219	249.234	1.39381e-10	1.66677e-09
vnz_22870	vnz_22870	3.35709	5.61451	249.254	1.39304e-10	1.66677e-09
vnz_17390	vnz_17390	-1.89283	5.15746	249.005	1.40268e-10	1.67469e-09
vnz_26860	vnz_26860	-3.47673	4.90128	248.52	1.42176e-10	1.69476e-09
vnz_27565	vnz_27565	-3.02221	5.33211	246.858	1.48937e-10	1.77099e-09
vnz_00770	vnz_00770	-3.21328	3.99755	246.775	1.49283e-10	1.77099e-09
vnz_28870	vnz_28870	-3.57851	4.34105	246.825	1.49074e-10	1.77099e-09
vnz_24995	vnz_24995	-2.045	7.52473	246.495	1.50459e-10	1.78211e-09
vnz_34395	vnz_34395	2.43413	4.82649	246.385	1.50925e-10	1.78479e-09
vnz_21080	vnz_21080	2.16292	8.13696	246.018	1.52491e-10	1.80045e-09
vnz_26855	vnz_26855	-2.44179	4.53636	245.659	1.54036e-10	1.81582e-09
vnz_16840	vnz_16840	1.88688	6.45902	245.54	1.54554e-10	1.81905e-09
vnz_14040	vnz_14040	4.71015	3.74206	245.463	1.54891e-10	1.82015e-09
vnz_11070	vnz_11070	2.9649	3.34966	245.001	1.5692e-10	1.8411e-09
vnz_09630	vnz_09630	-2.08175	6.93161	244.772	1.57942e-10	1.85017e-09
vnz_07530	vnz_07530	-1.78887	8.59869	244.629	1.58582e-10	1.85476e-09
vnz_07350	vnz_07350	-1.81761	6.29877	244.203	1.60505e-10	1.87431e-09
vnz_28810	vnz_28810	3.29882	10.2424	244.12	1.6088e-10	1.87576e-09
vnz_35790	vnz_35790	1.99643	4.97241	242.46	1.68655e-10	1.96335e-09
vnz_27180	vnz_27180	-1.75304	6.97633	242.027	1.70752e-10	1.98466e-09
vnz_07170	vnz_07170	2.76378	4.31625	241.769	1.72013e-10	1.99621e-09
vnz_34800	vnz_34800	-1.75543	7.21973	241.066	1.75512e-10	2.03365e-09
vnz_13440	vnz_13440	-3.9505	3.78232	240.888	1.76408e-10	2.04086e-09
vnz_28660	vnz_28660	2.41375	4.81515	240.564	1.78059e-10	2.05677e-09
vnz_28390	vnz_28390	-1.71154	6.56945	239.77	1.82171e-10	2.09778e-09
vnz_11505	vnz_11505	-1.77703	8.30037	239.779	1.82125e-10	2.09778e-09
vnz_03050	vnz_03050	1.83485	5.97254	239.548	1.83343e-10	2.10503e-09
vnz_07690	vnz_07690	-1.65521	8.02923	239.49	1.83647e-10	2.10503e-09
vnz_03725	vnz_03725	-2.6454	6.32121	239.494	1.83626e-10	2.10503e-09
vnz_14280	vnz_14280	2.00725	5.39122	239.266	1.84841e-10	2.11335e-09
vnz_28410	vnz_28410	-1.68329	8.56202	239.247	1.84939e-10	2.11335e-09
vnz_00495	vnz_00495	-1.83697	8.99984	238.766	1.8753e-10	2.13967e-09
vnz_06195	vnz_06195	2.21711	6.66532	238.274	1.90219e-10	2.16704e-09
vnz_34310	vnz_34310	1.81021	5.38486	237.997	1.91758e-10	2.18125e-09
vnz_25520	vnz_25520	-1.79637	7.9583	237.766	1.93045e-10	2.18921e-09
vnz_07705	vnz_07705	-1.83305	5.34665	237.777	1.92982e-10	2.18921e-09
vnz_20485	vnz_20485	1.67421	7.81325	236.661	1.99357e-10	2.2554e-09
vnz_16210	vnz_16210	-1.72395	5.72943	236.639	1.99486e-10	2.2554e-09
vnz_11305	vnz_11305	2.26909	4.39758	236.502	2.00282e-10	2.26097e-09
vnz_19380	vnz_19380	-2.01971	10.2208	236.169	2.02243e-10	2.27623e-09
vnz_37345	vnz_37345	-3.98953	5.70968	236.178	2.02191e-10	2.27623e-09
vnz_00240	vnz_00240	2.14481	4.09904	235.827	2.04273e-10	2.29216e-09
vnz_34845	vnz_34845	-2.05562	7.63735	235.871	2.04014e-10	2.29216e-09
vnz_24895	vnz_24895	2.27588	8.167	234.98	2.09413e-10	2.3463e-09
vnz_34390	vnz_34390	2.71852	5.54343	234.161	2.14518e-10	2.39787e-09
vnz_15615	vnz_15615	-1.79936	7.01826	234.139	2.14658e-10	2.39787e-09
vnz_14790	vnz_14790	2.14621	5.40238	233.234	2.20468e-10	2.4591e-09
vnz_07285	vnz_07285	1.75345	8.71236	233.087	2.2143e-10	2.46613e-09
vnz_02925	vnz_02925	-3.22886	3.74663	232.634	2.24425e-10	2.49576e-09
vnz_36835	vnz_36835	1.95559	5.70357	232.434	2.25761e-10	2.50688e-09
vnz_09900	vnz_09900	2.27337	7.98921	232.117	2.27891e-10	2.52678e-09
vnz_10060	vnz_10060	-2.05744	8.21323	230.336	2.40327e-10	2.66071e-09
vnz_20095	vnz_20095	-2.49179	8.53476	229.992	2.42812e-10	2.68425e-09
vnz_05885	vnz_05885	2.58326	5.45032	229.911	2.43405e-10	2.68682e-09
vnz_25290	vnz_25290	2.48642	7.15601	229.791	2.44284e-10	2.68856e-09
vnz_21625	vnz_21625	-2.57979	3.50835	229.811	2.44138e-10	2.68856e-09
vnz_18645	vnz_18645	-2.00088	5.12011	229.674	2.45137e-10	2.69398e-09
vnz_10315	vnz_10315	1.79241	8.19136	229.579	2.45837e-10	2.6977e-09
vnz_22125	vnz_22125	1.92279	7.63812	229.187	2.48754e-10	2.7257e-09
vnz_03255	vnz_03255	1.93417	6.8875	227.448	2.6216e-10	2.86419e-09
vnz_25000	vnz_25000	-2.50871	5.19489	227.488	2.61839e-10	2.86419e-09
vnz_05480	vnz_05480	2.173	4.43624	227.018	2.65596e-10	2.89748e-09
vnz_14200	vnz_14200	1.96096	6.58273	226.826	2.67146e-10	2.90595e-09
vnz_05930	vnz_05930	-2.78091	5.28652	226.826	2.67151e-10	2.90595e-09
vnz_16405	vnz_16405	2.14651	5.96194	226.388	2.70732e-10	2.93669e-09
vnz_24125	vnz_24125	-1.78289	7.83263	226.336	2.71157e-10	2.93669e-09
vnz_28945	vnz_28945	-2.08242	8.54958	226.357	2.70988e-10	2.93669e-09
vnz_07330	vnz_07330	-1.73244	5.79567	225.943	2.7442e-10	2.96771e-09
vnz_37070	vnz_37070	1.81334	5.7875	225.742	2.76108e-10	2.98164e-09
vnz_22960	vnz_22960	5.84509	4.70184	225.622	2.77121e-10	2.98826e-09
vnz_06700	vnz_06700	-2.87576	6.38541	225.257	2.80234e-10	3.01747e-09
vnz_34385	vnz_34385	2.53845	5.20222	224.397	2.87704e-10	3.09344e-09
vnz_06560	vnz_06560	2.21847	4.03745	224.06	2.90702e-10	3.1167e-09
vnz_03520	vnz_03520	2.11898	5.7089	224.069	2.9062e-10	3.1167e-09
vnz_34770	vnz_34770	-2.20714	9.46102	223.625	2.94614e-10	3.1541e-09
vnz_15555	vnz_15555	-1.75974	5.69843	223.281	2.97754e-10	3.18315e-09
vnz_20350	vnz_20350	-2.25268	9.19017	223.009	3.00261e-10	3.20536e-09
vnz_20830	vnz_20830	-1.78159	5.50895	222.915	3.01131e-10	3.21005e-09
vnz_19375	vnz_19375	-1.9959	12.261	222.782	3.02367e-10	3.21864e-09
vnz_07255	vnz_07255	-2.05828	5.08651	222.467	3.05331e-10	3.24555e-09
vnz_03405	vnz_03405	-2.0693	7.21482	222.224	3.07636e-10	3.2654e-09
vnz_29230	vnz_29230	-1.91761	7.33551	222.072	3.09088e-10	3.27615e-09
vnz_23690	vnz_23690	-2.05018	8.8096	220.666	3.22892e-10	3.41762e-09
vnz_10045	vnz_10045	-1.81088	5.49216	220.533	3.24225e-10	3.42687e-09
vnz_11885	vnz_11885	-1.50307	8.89618	220.417	3.25405e-10	3.43447e-09
vnz_27115	vnz_27115	1.54367	9.33432	220.285	3.26748e-10	3.44378e-09
vnz_04260	vnz_04260	2.66172	6.33096	220.155	3.28078e-10	3.45098e-09
vnz_05220	vnz_05220	-1.47785	11.188	220.128	3.28356e-10	3.45098e-09
vnz_05115	vnz_05115	-2.80301	3.78851	219.708	3.32689e-10	3.4916e-09
vnz_10070	vnz_10070	2.04257	4.08009	219.566	3.34178e-10	3.5023e-09
vnz_12530	vnz_12530	3.09957	9.4023	219.265	3.37346e-10	3.53054e-09
vnz_29100	vnz_29100	-2.06272	6.28485	219.071	3.39398e-10	3.54483e-09
vnz_21555	vnz_21555	-2.11799	5.14388	219.047	3.39662e-10	3.54483e-09
vnz_06180	vnz_06180	2.14173	6.25094	218.389	3.46757e-10	3.61383e-09
vnz_13965	vnz_13965	4.87613	3.20665	218.297	3.47757e-10	3.61919e-09
vnz_28975	vnz_28975	-1.91854	5.57736	217.442	3.57266e-10	3.71298e-09
vnz_07730	vnz_07730	-1.56305	9.85692	216.355	3.69784e-10	3.83773e-09
vnz_31980	vnz_31980	3.56962	3.05553	216.056	3.73314e-10	3.86898e-09
vnz_17055	vnz_17055	3.14226	7.572	215.957	3.74489e-10	3.87578e-09
vnz_03585	vnz_03585	1.98824	5.1577	215.879	3.75421e-10	3.88004e-09
vnz_22135	vnz_22135	-2.89566	6.25798	215.815	3.76189e-10	3.8826e-09
vnz_27350	vnz_27350	1.9519	6.16037	215.388	3.81336e-10	3.93029e-09
vnz_14035	vnz_14035	4.4772	3.18292	215.279	3.8266e-10	3.93849e-09
vnz_24965	vnz_24965	1.98371	8.43069	215.141	3.84353e-10	3.9495e-09
vnz_14520	vnz_14520	-1.65325	10.6077	215.105	3.84788e-10	3.9495e-09
vnz_13055	vnz_13055	-1.52632	8.02775	214.442	3.93035e-10	4.02861e-09
vnz_12605	vnz_12605	-2.93579	5.31044	214.384	3.93763e-10	4.03054e-09
vnz_15030	vnz_15030	-1.87826	6.10481	214.085	3.97555e-10	4.06378e-09
vnz_07735	vnz_07735	-1.5619	10.0959	213.73	4.02109e-10	4.0991e-09
vnz_16645	vnz_16645	-2.44722	6.46473	213.77	4.01598e-10	4.0991e-09
vnz_18890	vnz_18890	-1.73533	10.6279	213.477	4.05394e-10	4.12694e-09
vnz_28190	vnz_28190	3.07333	4.63471	213.235	4.08564e-10	4.15355e-09
vnz_25090	vnz_25090	-2.12616	5.75047	213.056	4.10921e-10	4.17183e-09
vnz_08870	vnz_08870	1.97437	6.59654	212.98	4.11936e-10	4.17645e-09
vnz_07335	vnz_07335	-1.60888	6.81207	212.576	4.17337e-10	4.22547e-09
vnz_04570	vnz_04570	-2.55408	5.30662	211.748	4.28668e-10	4.33431e-09
vnz_26270	vnz_26270	-2.02639	6.52299	211.691	4.29455e-10	4.33639e-09
vnz_02050	vnz_02050	1.76516	7.54746	211.559	4.31293e-10	4.34906e-09
vnz_08455	vnz_08455	1.85562	5.14118	211.441	4.32947e-10	4.35397e-09
vnz_28970	vnz_28970	-1.80225	5.62718	211.449	4.32838e-10	4.35397e-09
vnz_29345	vnz_29345	2.30702	6.20582	210.991	4.3932e-10	4.41212e-09
vnz_36435	vnz_36435	-2.39892	5.56782	209.934	4.54717e-10	4.56061e-09
vnz_31960	vnz_31960	2.14008	5.18764	209.798	4.56743e-10	4.57478e-09
vnz_29385	vnz_29385	1.80618	6.21064	209.399	4.62745e-10	4.62869e-09
vnz_23700	vnz_23700	-1.75373	10.5488	209.299	4.64259e-10	4.63762e-09
vnz_22995	vnz_22995	3.79444	3.38759	208.909	4.70228e-10	4.69096e-09
vnz_28630	vnz_28630	2.52176	4.37579	208.743	4.72801e-10	4.71034e-09
vnz_11590	vnz_11590	1.67636	9.10813	208.239	4.80698e-10	4.78263e-09
vnz_07675	vnz_07675	-1.47398	11.2014	208.063	4.83499e-10	4.80408e-09
vnz_34705	vnz_34705	-1.4925	7.36675	208.01	4.84338e-10	4.80603e-09
vnz_31050	vnz_31050	2.37659	3.52485	207.72	4.88998e-10	4.84582e-09
vnz_07665	vnz_07665	1.86618	7.4173	207.457	4.93258e-10	4.87812e-09
vnz_09725	vnz_09725	-1.92533	14.2026	207.438	4.93564e-10	4.87812e-09
vnz_29215	vnz_29215	2.07273	3.94724	207.298	4.95856e-10	4.89429e-09
vnz_06335	vnz_06335	2.55642	4.94626	207.095	4.99189e-10	4.92067e-09
vnz_24485	vnz_24485	-2.04718	5.68073	206.737	5.05151e-10	4.97288e-09
vnz_07205	vnz_07205	2.11132	4.03291	206.521	5.08772e-10	5.00192e-09
vnz_00470	vnz_00470	-2.83378	3.18316	206.191	5.14388e-10	5.05048e-09
vnz_03720	vnz_03720	-2.58207	5.17488	205.778	5.21493e-10	5.11351e-09
vnz_03395	vnz_03395	-1.63626	7.17054	205.584	5.24876e-10	5.13993e-09
vnz_02280	vnz_02280	1.88534	5.13091	205.46	5.27053e-10	5.15449e-09
vnz_10085	vnz_10085	-3.45791	2.71317	205.416	5.27813e-10	5.15516e-09
vnz_10430	vnz_10430	3.26531	3.22402	205.347	5.29028e-10	5.16027e-09
vnz_16485	vnz_16485	-1.69684	6.69982	205.027	5.34711e-10	5.2089e-09
vnz_09095	vnz_09095	1.92198	6.52617	204.66	5.41317e-10	5.26637e-09
vnz_31625	vnz_31625	2.12908	4.83335	202.53	5.81492e-10	5.63433e-09
vnz_24040	vnz_24040	2.04774	4.39255	202.525	5.81599e-10	5.63433e-09
vnz_13945	vnz_13945	-1.5644	9.96869	202.496	5.82159e-10	5.63433e-09
vnz_03980	vnz_03980	-2.13478	4.25768	202.538	5.81333e-10	5.63433e-09
vnz_31325	vnz_31325	1.84217	4.74325	201.849	5.95045e-10	5.74242e-09
vnz_18490	vnz_18490	1.75503	6.78606	201.82	5.95636e-10	5.74242e-09
vnz_34855	vnz_34855	-1.77029	5.73791	201.851	5.95012e-10	5.74242e-09
vnz_29225	vnz_29225	-1.75396	5.36098	201.667	5.98735e-10	5.76485e-09
vnz_01995	vnz_01995	-2.02674	5.75308	201.392	6.0435e-10	5.81141e-09
vnz_24920	vnz_24920	1.70421	7.94017	201.34	6.05421e-10	5.81422e-09
vnz_05630	vnz_05630	1.51639	10.3489	200.91	6.14318e-10	5.89209e-09
vnz_12560	vnz_12560	2.83306	6.07633	200.735	6.18004e-10	5.90743e-09
vnz_24520	vnz_24520	1.57357	6.29249	200.721	6.18293e-10	5.90743e-09
vnz_15860	vnz_15860	-1.83439	6.25885	200.74	6.17897e-10	5.90743e-09
vnz_29380	vnz_29380	2.55601	5.02976	200.234	6.28649e-10	5.99869e-09
vnz_12535	vnz_12535	2.93476	6.85737	199.836	6.37255e-10	6.05976e-09
vnz_24490	vnz_24490	-1.85881	6.03815	199.826	6.37485e-10	6.05976e-09
vnz_19040	vnz_19040	-4.18766	2.59895	199.889	6.36102e-10	6.05976e-09
vnz_16690	vnz_16690	-1.59493	6.52606	199.252	6.50134e-10	6.17214e-09
vnz_18140	vnz_18140	-2.08989	4.78099	198.989	6.56019e-10	6.22009e-09
vnz_09975	vnz_09975	2.13	3.75342	198.807	6.60153e-10	6.24342e-09
vnz_31745	vnz_31745	1.98493	9.48444	198.819	6.59863e-10	6.24342e-09
vnz_09980	vnz_09980	1.79301	4.41182	198.676	6.63134e-10	6.26368e-09
vnz_02735	vnz_02735	3.4528	2.5681	198.518	6.66746e-10	6.28984e-09
vnz_05365	vnz_05365	2.0696	6.91251	198.162	6.74976e-10	6.35943e-09
vnz_13250	vnz_13250	-1.53968	8.44088	197.945	6.80044e-10	6.3951e-09
vnz_07850	vnz_07850	-2.10698	5.12664	197.926	6.80475e-10	6.3951e-09
vnz_34720	vnz_34720	-1.53798	7.86052	197.715	6.8545e-10	6.42566e-09
vnz_34405	vnz_34405	-2.80606	3.4258	197.736	6.84969e-10	6.42566e-09
vnz_22890	vnz_22890	3.14929	3.50989	197.242	6.96761e-10	6.51864e-09
vnz_28775	vnz_28775	-1.74045	7.56625	197.228	6.97115e-10	6.51864e-09
vnz_34760	vnz_34760	-2.02705	6.33929	196.644	7.11364e-10	6.64356e-09
vnz_27275	vnz_27275	-1.5013	9.42786	196.445	7.16312e-10	6.6814e-09
vnz_36420	vnz_36420	-2.83179	6.9302	196.342	7.1887e-10	6.69689e-09
vnz_26660	vnz_26660	-1.6996	7.09929	196.074	7.25611e-10	6.75125e-09
vnz_35085	vnz_35085	2.0104	3.85263	195.826	7.31892e-10	6.80122e-09
vnz_30975	vnz_30975	1.92467	5.1192	195.434	7.41973e-10	6.88632e-09
vnz_07450	vnz_07450	-1.91411	5.11393	195.003	7.53245e-10	6.98226e-09
vnz_34750	vnz_34750	-1.88368	7.87374	194.922	7.55397e-10	6.99351e-09
vnz_18815	vnz_18815	-1.45558	8.115	194.531	7.65813e-10	7.08116e-09
vnz_31260	vnz_31260	1.74675	6.15526	194.253	7.73323e-10	7.14176e-09
vnz_14755	vnz_14755	2.07964	8.59218	193.742	7.87355e-10	7.26235e-09
vnz_32460	vnz_32460	-1.78738	5.9452	193.552	7.92639e-10	7.30206e-09
vnz_09045	vnz_09045	-1.65157	10.1635	193.392	7.97114e-10	7.33424e-09
vnz_22150	vnz_22150	-2.92361	7.04548	193.065	8.06358e-10	7.41015e-09
vnz_26135	vnz_26135	2.03213	4.35812	192.697	8.16941e-10	7.49818e-09
vnz_22155	vnz_22155	-2.718	5.68978	192.376	8.26259e-10	7.57438e-09
vnz_23365	vnz_23365	1.73156	5.53673	192.102	8.3434e-10	7.63908e-09
vnz_35800	vnz_35800	1.80349	4.51182	191.812	8.42978e-10	7.7087e-09
vnz_07935	vnz_07935	-2.07352	5.0472	191.775	8.44081e-10	7.70934e-09
vnz_28655	vnz_28655	2.66555	5.02737	191.664	8.47424e-10	7.73041e-09
vnz_24130	vnz_24130	-1.75542	6.15499	191.612	8.48999e-10	7.73532e-09
vnz_12905	vnz_12905	-2.2576	4.70009	191.455	8.53751e-10	7.76783e-09
vnz_22255	vnz_22255	-2.65553	4.38953	191.426	8.54649e-10	7.76783e-09
vnz_31200	vnz_31200	2.06917	6.20998	191.385	8.55892e-10	7.76967e-09
vnz_25285	vnz_25285	1.9082	6.4585	191.275	8.59248e-10	7.79066e-09
vnz_15365	vnz_15365	-1.46185	8.74576	191.101	8.64596e-10	7.82014e-09
vnz_33100	vnz_33100	-3.33599	4.81195	191.128	8.63768e-10	7.82014e-09
vnz_13120	vnz_13120	-2.27652	8.78939	191.043	8.6638e-10	7.82679e-09
vnz_36430	vnz_36430	-2.62982	8.07326	190.834	8.72866e-10	7.87585e-09
vnz_21945	vnz_21945	-1.44803	10.9187	190.66	8.78322e-10	7.91551e-09
vnz_08435	vnz_08435	-1.65447	7.35529	190.5	8.83356e-10	7.95127e-09
vnz_16820	vnz_16820	-1.75504	7.00528	189.902	9.02495e-10	8.11375e-09
vnz_06135	vnz_06135	-3.11388	4.9084	189.551	9.13921e-10	8.2066e-09
vnz_13720	vnz_13720	2.31317	5.11702	189.265	9.2336e-10	8.28138e-09
vnz_33675	vnz_33675	1.549	8.32208	189.048	9.30627e-10	8.32655e-09
vnz_20685	vnz_20685	-2.2917	5.08663	189.054	9.30419e-10	8.32655e-09
vnz_23405	vnz_23405	-3.20155	4.36525	188.991	9.32539e-10	8.33366e-09
vnz_13985	vnz_13985	4.20003	2.87489	188.662	9.43672e-10	8.42307e-09
vnz_15510	vnz_15510	-1.69573	5.27065	188.53	9.48177e-10	8.44308e-09
vnz_11820	vnz_11820	-1.88679	4.11985	188.548	9.47557e-10	8.44308e-09
vnz_12945	vnz_12945	-1.90659	5.33977	188.409	9.52313e-10	8.4698e-09
vnz_26085	vnz_26085	-2.77917	3.93717	188.225	9.58674e-10	8.51622e-09
vnz_28620	vnz_28620	1.81092	4.22064	187.845	9.71967e-10	8.62404e-09
vnz_17640	vnz_17640	-1.79745	7.95642	187.559	9.82087e-10	8.70348e-09
vnz_17160	vnz_17160	-1.9758	9.00176	187.437	9.86443e-10	8.73172e-09
vnz_35670	vnz_35670	2.39625	4.65066	187.032	1.00108e-09	8.83604e-09
vnz_14540	vnz_14540	1.94459	6.77439	187.013	1.00178e-09	8.83604e-09
vnz_17645	vnz_17645	-1.52181	8.69301	187.063	9.99946e-10	8.83604e-09
vnz_24315	vnz_24315	1.5822	6.84135	185.994	1.03971e-09	9.15974e-09
vnz_28615	vnz_28615	1.8593	4.32313	185.78	1.0479e-09	9.22103e-09
vnz_03565	vnz_03565	1.70102	4.88689	185.525	1.05773e-09	9.28573e-09
vnz_30605	vnz_30605	-1.77724	4.81606	185.525	1.05774e-09	9.28573e-09
vnz_14760	vnz_14760	1.57064	6.57053	185.259	1.0681e-09	9.3656e-09
vnz_17515	vnz_17515	-2.03756	4.36925	185.039	1.07677e-09	9.4306e-09
vnz_04580	vnz_04580	-3.76737	3.81315	184.83	1.0851e-09	9.49241e-09
vnz_28415	vnz_28415	-1.47653	7.42181	184.675	1.09129e-09	9.53541e-09
vnz_04310	vnz_04310	2.34396	3.60525	184.064	1.11616e-09	9.74131e-09
vnz_06650	vnz_06650	1.83618	5.39953	183.982	1.11956e-09	9.75543e-09
vnz_23710	vnz_23710	-1.49457	8.16168	183.962	1.1204e-09	9.75543e-09
vnz_09720	vnz_09720	1.96607	4.62705	183.801	1.12706e-09	9.802e-09
vnz_29840	vnz_29840	1.86831	4.0797	183.656	1.13314e-09	9.8434e-09
vnz_25635	vnz_25635	1.62009	7.94451	183.308	1.14784e-09	9.95953e-09
vnz_06260	vnz_06260	2.04315	4.41046	183.161	1.15413e-09	9.96769e-09
vnz_20600	vnz_20600	-1.55522	6.1216	183.185	1.15309e-09	9.96769e-09
vnz_20650	vnz_20650	-2.12138	4.57646	183.252	1.15022e-09	9.96769e-09
vnz_31075	vnz_31075	-2.62649	3.79526	183.161	1.1541e-09	9.96769e-09
vnz_18260	vnz_18260	-1.64874	6.60893	183.086	1.15731e-09	9.98365e-09
vnz_09150	vnz_09150	-2.04146	4.25622	183.023	1.16005e-09	9.99572e-09
vnz_24555	vnz_24555	-1.79632	6.08968	182.743	1.17219e-09	1.00886e-08
vnz_26760	vnz_26760	-2.2058	8.06208	182.653	1.17608e-09	1.01105e-08
vnz_22115	vnz_22115	1.78086	8.47593	182.386	1.18786e-09	1.02e-08
vnz_20730	vnz_20730	1.72442	4.62664	182.316	1.19095e-09	1.02148e-08
vnz_06935	vnz_06935	2.04041	5.7245	182.09	1.20103e-09	1.02776e-08
vnz_34780	vnz_34780	-1.74472	10.4612	182.09	1.20101e-09	1.02776e-08
vnz_02055	vnz_02055	1.76891	5.67875	181.826	1.21293e-09	1.03532e-08
vnz_17535	vnz_17535	-1.77413	6.40585	181.805	1.2139e-09	1.03532e-08
vnz_37285	vnz_37285	-3.44786	4.38944	181.802	1.21403e-09	1.03532e-08
vnz_24900	vnz_24900	1.83405	6.40393	181.206	1.2414e-09	1.05746e-08
vnz_37110	vnz_37110	1.92436	3.82364	181.155	1.24377e-09	1.05826e-08
vnz_23210	vnz_23210	1.75634	11.3048	180.871	1.25707e-09	1.06836e-08
vnz_17910	vnz_17910	-1.60438	7.37308	180.827	1.25916e-09	1.06893e-08
vnz_13065	vnz_13065	-1.89897	4.1048	180.654	1.26738e-09	1.07468e-08
vnz_15150	vnz_15150	2.41384	8.90676	180.473	1.27601e-09	1.07934e-08
vnz_20695	vnz_20695	2.25382	4.31721	180.473	1.27603e-09	1.07934e-08
vnz_31215	vnz_31215	-2.06178	4.11579	180.448	1.27722e-09	1.07934e-08
vnz_37025	vnz_37025	1.71731	4.5852	180.417	1.2787e-09	1.07937e-08
vnz_07700	vnz_07700	-1.60666	5.98071	180.353	1.28179e-09	1.08076e-08
vnz_31860	vnz_31860	1.98427	4.51923	180.112	1.29352e-09	1.08942e-08
vnz_01935	vnz_01935	1.85798	5.59346	179.903	1.30371e-09	1.09676e-08
vnz_23645	vnz_23645	-1.43075	7.63366	179.708	1.31336e-09	1.1024e-08
vnz_23195	vnz_23195	-1.61335	7.41793	179.72	1.31278e-09	1.1024e-08
vnz_12565	vnz_12565	2.67636	4.68021	179.543	1.32156e-09	1.10804e-08
vnz_21325	vnz_21325	-1.96066	6.28271	179.258	1.33589e-09	1.11879e-08
vnz_04545	vnz_04545	1.90192	5.30479	179.136	1.34208e-09	1.12271e-08
vnz_05195	vnz_05195	-1.862	6.27565	179.092	1.34435e-09	1.12335e-08
vnz_14005	vnz_14005	3.7516	3.99463	178.996	1.34922e-09	1.12616e-08
vnz_06265	vnz_06265	1.5753	6.69151	178.895	1.3544e-09	1.1267e-08
vnz_05830	vnz_05830	1.47733	7.05232	178.9	1.35415e-09	1.1267e-08
vnz_04060	vnz_04060	-1.42692	7.7053	178.937	1.35224e-09	1.1267e-08
vnz_06275	vnz_06275	2.13773	4.08848	178.844	1.35702e-09	1.12763e-08
vnz_36445	vnz_36445	-1.75879	5.53918	178.772	1.36072e-09	1.12944e-08
vnz_33295	vnz_33295	-5.28756	2.57046	178.538	1.3729e-09	1.13828e-08
vnz_25720	vnz_25720	1.53161	10.4079	178.46	1.37695e-09	1.14037e-08
vnz_13050	vnz_13050	-1.39425	9.02178	178.427	1.37871e-09	1.14057e-08
vnz_03410	vnz_03410	-1.86811	5.40672	178.246	1.38822e-09	1.14716e-08
vnz_31850	vnz_31850	2.37837	5.98524	178.149	1.39337e-09	1.15014e-08
vnz_30390	vnz_30390	1.5508	5.71901	177.903	1.4065e-09	1.1597e-08
vnz_00690	vnz_00690	2.02714	4.28366	177.841	1.40978e-09	1.16112e-08
vnz_13000	vnz_13000	2.07163	4.28962	177.788	1.41264e-09	1.1622e-08
vnz_21360	vnz_21360	-1.69063	5.56283	177.535	1.42634e-09	1.17218e-08
vnz_23160	vnz_23160	1.62554	5.79456	177.338	1.43713e-09	1.17888e-08
vnz_16330	vnz_16330	-1.44916	7.22846	177.329	1.43766e-09	1.17888e-08
vnz_37300	vnz_37300	-2.04324	7.29305	177.076	1.45163e-09	1.18903e-08
vnz_14015	vnz_14015	3.48109	3.13333	177.047	1.45323e-09	1.18903e-08
vnz_28650	vnz_28650	2.27031	4.90275	176.972	1.45741e-09	1.19115e-08
vnz_00320	vnz_00320	2.72791	3.01011	176.858	1.4638e-09	1.19506e-08
vnz_27045	vnz_27045	-1.64272	6.71197	176.732	1.47088e-09	1.19953e-08
vnz_30465	vnz_30465	2.86939	3.38739	176.607	1.47795e-09	1.20147e-08
vnz_02195	vnz_02195	2.74139	4.38774	176.605	1.47809e-09	1.20147e-08
vnz_14940	vnz_14940	1.80804	4.03709	176.621	1.47716e-09	1.20147e-08
vnz_25480	vnz_25480	2.705	7.59269	176.47	1.48574e-09	1.20638e-08
vnz_22795	vnz_22795	-1.55094	8.76739	176.395	1.49003e-09	1.20854e-08
vnz_20705	vnz_20705	2.08837	4.41094	176.301	1.49545e-09	1.21163e-08
vnz_25260	vnz_25260	-1.87318	5.32588	176.122	1.50576e-09	1.21733e-08
vnz_18135	vnz_18135	-1.87831	4.83159	176.124	1.50567e-09	1.21733e-08
vnz_06360	vnz_06360	-1.81603	5.4124	176.093	1.50744e-09	1.21737e-08
vnz_25195	vnz_25195	1.93351	6.59931	175.993	1.51327e-09	1.22076e-08
vnz_02680	vnz_02680	1.97356	4.64884	175.886	1.51949e-09	1.22445e-08
vnz_16270	vnz_16270	-1.62929	6.95221	175.353	1.55109e-09	1.24857e-08
vnz_08815	vnz_08815	-1.43811	9.47811	175.188	1.56103e-09	1.25522e-08
vnz_18730	vnz_18730	-1.76911	5.74944	175.116	1.56537e-09	1.25735e-08
vnz_08780	vnz_08780	1.47243	7.69746	175.067	1.56831e-09	1.25835e-08
vnz_25230	vnz_25230	1.46525	6.61066	175.028	1.5707e-09	1.25892e-08
vnz_17635	vnz_17635	-1.64413	8.2691	174.913	1.57771e-09	1.26318e-08
vnz_34765	vnz_34765	-2.14595	7.27891	174.594	1.59732e-09	1.27752e-08
vnz_34710	vnz_34710	-1.40168	7.02835	174.447	1.60648e-09	1.28346e-08
vnz_21620	vnz_21620	-1.63122	5.3568	174.043	1.63192e-09	1.3024e-08
vnz_05680	vnz_05680	1.57982	4.8639	173.999	1.63469e-09	1.30321e-08
vnz_14030	vnz_14030	3.89391	3.23207	173.757	1.65017e-09	1.31414e-08
vnz_34715	vnz_34715	-1.38658	7.42764	173.314	1.67895e-09	1.33564e-08
vnz_14350	vnz_14350	-1.47516	6.86195	173.235	1.68413e-09	1.33833e-08
vnz_28640	vnz_28640	2.45246	5.27179	173.121	1.69169e-09	1.34187e-08
vnz_04370	vnz_04370	1.51315	7.32449	173.113	1.69218e-09	1.34187e-08
vnz_01465	vnz_01465	1.84211	5.20307	172.931	1.70427e-09	1.35003e-08
vnz_27165	vnz_27165	1.44857	7.75309	172.654	1.72285e-09	1.3633e-08
vnz_08070	vnz_08070	1.98211	6.03319	172.56	1.72921e-09	1.36688e-08
vnz_27390	vnz_27390	-1.57218	8.33043	172.502	1.7332e-09	1.36859e-08
vnz_23105	vnz_23105	1.68906	5.298	172.262	1.74956e-09	1.38005e-08
vnz_06885	vnz_06885	1.38593	9.07037	172.052	1.76405e-09	1.38853e-08
vnz_07290	vnz_07290	1.38553	9.64911	172.06	1.76355e-09	1.38853e-08
vnz_26595	vnz_26595	-1.54003	6.71943	171.801	1.7816e-09	1.40088e-08
vnz_27635	vnz_27635	1.75479	4.90104	171.547	1.79952e-09	1.41347e-08
vnz_20765	vnz_20765	1.42576	6.45646	171.391	1.81061e-09	1.4192e-08
vnz_18885	vnz_18885	-1.50693	9.42494	171.392	1.81051e-09	1.4192e-08
vnz_15035	vnz_15035	-1.4688	8.64772	171.361	1.81275e-09	1.41938e-08
vnz_13145	vnz_13145	1.60963	6.01541	171.204	1.82405e-09	1.42674e-08
vnz_24590	vnz_24590	-2.00024	4.25276	171.091	1.8322e-09	1.43161e-08
vnz_34655	vnz_34655	1.63183	6.83797	171.007	1.83826e-09	1.43484e-08
vnz_07685	vnz_07685	-1.43186	9.5044	170.976	1.84055e-09	1.43513e-08
vnz_03730	vnz_03730	-2.09601	5.21845	170.841	1.85038e-09	1.44128e-08
vnz_07860	vnz_07860	3.79464	3.87061	170.71	1.86006e-09	1.44732e-08
vnz_21560	vnz_21560	-2.10372	5.10974	170.463	1.87831e-09	1.45999e-08
vnz_07210	vnz_07210	2.12914	3.85925	170.21	1.89728e-09	1.4732e-08
vnz_16410	vnz_16410	1.91222	4.0617	170.134	1.90303e-09	1.47614e-08
vnz_32465	vnz_32465	-1.56348	7.07679	170.08	1.90709e-09	1.47774e-08
vnz_33560	vnz_33560	2.25535	3.49736	169.999	1.91328e-09	1.481e-08
vnz_16555	vnz_16555	-1.5174	6.20995	169.378	1.96115e-09	1.51649e-08
vnz_37350	vnz_37350	-3.97737	4.71659	169.289	1.96813e-09	1.52031e-08
vnz_08695	vnz_08695	1.60803	7.56665	168.908	1.99838e-09	1.54208e-08
vnz_07925	vnz_07925	1.8049	5.0049	168.64	2.01992e-09	1.55709e-08
vnz_07865	vnz_07865	4.1274	3.59895	168.557	2.02661e-09	1.56064e-08
vnz_20545	vnz_20545	-1.68541	5.82869	168.259	2.05098e-09	1.57778e-08
vnz_17415	vnz_17415	-2.85693	4.60972	168.156	2.05952e-09	1.58271e-08
vnz_05165	vnz_05165	1.77682	4.2518	167.957	2.07601e-09	1.59375e-08
vnz_23980	vnz_23980	-1.71479	4.53829	167.726	2.09545e-09	1.60701e-08
vnz_17925	vnz_17925	-1.4269	6.96724	167.23	2.13776e-09	1.63778e-08
vnz_08660	vnz_08660	-2.19304	7.52403	166.964	2.16088e-09	1.65379e-08
vnz_03790	vnz_03790	1.7843	5.93249	166.663	2.18732e-09	1.67232e-08
vnz_33550	vnz_33550	2.02032	4.34806	166.592	2.19367e-09	1.67545e-08
vnz_35620	vnz_35620	1.9374	5.34723	165.965	2.25019e-09	1.7152e-08
vnz_33945	vnz_33945	-1.57016	6.01578	165.964	2.25031e-09	1.7152e-08
vnz_17905	vnz_17905	-1.48283	6.537	165.904	2.25574e-09	1.71758e-08
vnz_07220	vnz_07220	2.03967	3.62184	165.63	2.28103e-09	1.7342e-08
vnz_24970	vnz_24970	1.60082	6.85673	165.618	2.2822e-09	1.7342e-08
vnz_23155	vnz_23155	1.61876	6.83203	165.431	2.29962e-09	1.74488e-08
vnz_21420	vnz_21420	1.48661	6.38117	165.417	2.30094e-09	1.74488e-08
vnz_27395	vnz_27395	-1.49311	8.07589	165.083	2.33253e-09	1.76704e-08
vnz_15620	vnz_15620	-1.54553	8.89034	164.994	2.34103e-09	1.76989e-08
vnz_16000	vnz_16000	-1.62663	6.17138	165.018	2.33875e-09	1.76989e-08
vnz_32060	vnz_32060	3.47743	4.40669	164.966	2.34374e-09	1.77014e-08
vnz_17420	vnz_17420	-2.89212	4.8949	164.92	2.34815e-09	1.77168e-08
vnz_19335	vnz_19335	-1.88654	5.53224	164.556	2.3834e-09	1.79646e-08
vnz_14250	vnz_14250	-1.29807	10.8769	164.53	2.38594e-09	1.79656e-08
vnz_00695	vnz_00695	2.37681	3.09973	164.161	2.42235e-09	1.82214e-08
vnz_08610	vnz_08610	3.35135	5.3183	164.131	2.42536e-09	1.82256e-08
vnz_20410	vnz_20410	-1.96736	4.01397	163.901	2.44841e-09	1.83803e-08
vnz_00145	vnz_00145	3.21219	2.49143	163.638	2.47498e-09	1.85611e-08
vnz_34700	vnz_34700	-1.32246	7.28003	163.533	2.48576e-09	1.86233e-08
vnz_36930	vnz_36930	1.91496	5.2028	163.201	2.51999e-09	1.88607e-08
vnz_25605	vnz_25605	-1.47808	5.84271	162.751	2.56734e-09	1.91959e-08
vnz_00395	vnz_00395	1.59242	5.32703	162.512	2.59295e-09	1.93679e-08
vnz_36585	vnz_36585	1.88293	4.86479	162.412	2.60372e-09	1.94289e-08
vnz_20690	vnz_20690	2.81869	3.94392	162.284	2.61751e-09	1.95123e-08
vnz_08010	vnz_08010	-1.43286	8.65462	162.134	2.63392e-09	1.96151e-08
vnz_11175	vnz_11175	1.47843	6.14725	162.086	2.63916e-09	1.96345e-08
vnz_07575	vnz_07575	-1.47215	6.78906	161.844	2.66588e-09	1.98135e-08
vnz_12555	vnz_12555	2.67844	6.78209	161.277	2.72965e-09	2.02471e-08
vnz_37325	vnz_37325	-3.3337	5.34298	161.299	2.72711e-09	2.02471e-08
vnz_11805	vnz_11805	-1.35544	7.80024	161.239	2.73392e-09	2.02587e-08
vnz_26590	vnz_26590	-1.61994	5.40617	161.148	2.74431e-09	2.03155e-08
vnz_22980	vnz_22980	2.10908	3.4596	160.776	2.78739e-09	2.0614e-08
vnz_07460	vnz_07460	-1.93858	3.56277	160.639	2.80341e-09	2.07119e-08
vnz_30010	vnz_30010	1.58347	5.07334	160.395	2.83221e-09	2.0904e-08
vnz_07535	vnz_07535	-1.44054	7.13059	160.303	2.84326e-09	2.09442e-08
vnz_25780	vnz_25780	-2.02473	6.23343	160.32	2.84113e-09	2.09442e-08
vnz_06730	vnz_06730	1.64496	6.91374	159.983	2.88173e-09	2.12066e-08
vnz_14745	vnz_14745	-1.47535	6.4581	159.948	2.88598e-09	2.12169e-08
vnz_09605	vnz_09605	1.57888	4.8911	159.893	2.89262e-09	2.12448e-08
vnz_12705	vnz_12705	2.25383	3.51596	159.743	2.91099e-09	2.13587e-08
vnz_14025	vnz_14025	3.3237	3.84344	159.569	2.9324e-09	2.14947e-08
vnz_17560	vnz_17560	2.62186	9.96403	159.373	2.9567e-09	2.16515e-08
vnz_28115	vnz_28115	1.73422	4.61347	159.217	2.9762e-09	2.1773e-08
vnz_02035	vnz_02035	2.25428	3.68301	158.795	3.0299e-09	2.21441e-08
vnz_29875	vnz_29875	-2.07653	4.30839	158.505	3.0674e-09	2.23962e-08
vnz_28020	vnz_28020	2.70701	2.93937	158.006	3.13303e-09	2.28531e-08
vnz_25515	vnz_25515	-1.426	6.30254	157.835	3.15593e-09	2.2996e-08
vnz_18750	vnz_18750	-1.65818	4.36764	157.814	3.15879e-09	2.2996e-08
vnz_03900	vnz_03900	3.06146	2.58117	157.775	3.16408e-09	2.3012e-08
vnz_16630	vnz_16630	1.79016	7.18488	157.735	3.16941e-09	2.30284e-08
vnz_14935	vnz_14935	2.05998	5.55585	157.582	3.19012e-09	2.31563e-08
vnz_24905	vnz_24905	1.42706	6.45407	157.557	3.19352e-09	2.31585e-08
vnz_03270	vnz_03270	1.59402	7.33499	157.215	3.24051e-09	2.34764e-08
vnz_01150	vnz_01150	1.94569	4.3133	156.8	3.29865e-09	2.38744e-08
vnz_34410	vnz_34410	-2.73162	2.65784	156.712	3.31111e-09	2.39413e-08
vnz_30015	vnz_30015	1.45771	5.53046	156.543	3.33513e-09	2.40917e-08
vnz_01285	vnz_01285	1.41852	6.10003	156.453	3.348e-09	2.41613e-08
vnz_04070	vnz_04070	-1.872	5.56912	156.325	3.36647e-09	2.42711e-08
vnz_08840	vnz_08840	-1.50805	7.97565	155.638	3.46759e-09	2.4976e-08
vnz_29870	vnz_29870	-2.27139	3.43879	155.191	3.53512e-09	2.54378e-08
vnz_26585	vnz_26585	-1.29172	8.44028	155.152	3.54113e-09	2.54566e-08
vnz_06085	vnz_06085	-1.66696	5.22139	155.061	3.55508e-09	2.55322e-08
vnz_35865	vnz_35865	-1.53308	5.13467	154.971	3.56907e-09	2.56081e-08
vnz_13845	vnz_13845	1.62173	5.78361	154.5	3.64267e-09	2.6086e-08
vnz_37340	vnz_37340	-4.60863	2.8322	154.515	3.64033e-09	2.6086e-08
vnz_00630	vnz_00630	2.22312	5.46745	154.437	3.65261e-09	2.61321e-08
vnz_36135	vnz_36135	1.78785	4.41087	154.326	3.67029e-09	2.62334e-08
vnz_22010	vnz_22010	1.25569	8.33738	154.076	3.71048e-09	2.64953e-08
vnz_30995	vnz_30995	-1.82565	6.23056	153.991	3.72425e-09	2.65682e-08
vnz_33965	vnz_33965	1.81005	4.80227	153.958	3.72957e-09	2.65808e-08
vnz_03665	vnz_03665	-1.60249	4.93363	153.763	3.76148e-09	2.67826e-08
vnz_22505	vnz_22505	1.52758	5.77187	153.491	3.80628e-09	2.70757e-08
vnz_26290	vnz_26290	2.9896	3.21799	153.179	3.85858e-09	2.74217e-08
vnz_04990	vnz_04990	1.74255	4.05683	153.134	3.86627e-09	2.74501e-08
vnz_36940	vnz_36940	2.10222	4.57649	153.055	3.8797e-09	2.75193e-08
vnz_23165	vnz_23165	1.48432	5.49041	152.808	3.92183e-09	2.77917e-08
vnz_30355	vnz_30355	-1.35385	6.88003	152.612	3.9558e-09	2.80059e-08
vnz_33920	vnz_33920	1.49585	5.95565	152.305	4.00957e-09	2.83596e-08
vnz_00840	vnz_00840	-1.73177	4.76402	152.202	4.02771e-09	2.8461e-08
vnz_21055	vnz_21055	2.61615	5.61157	152.091	4.04752e-09	2.85739e-08
vnz_04065	vnz_04065	-1.56971	6.8136	151.983	4.06673e-09	2.86823e-08
vnz_16170	vnz_16170	-1.6583	5.11485	151.699	4.11815e-09	2.90176e-08
vnz_15140	vnz_15140	1.95892	8.31342	151.557	4.14406e-09	2.91726e-08
vnz_35690	vnz_35690	1.86921	3.71082	151.46	4.16178e-09	2.92697e-08
vnz_30575	vnz_30575	-1.86307	4.20114	151.351	4.18188e-09	2.93834e-08
vnz_03275	vnz_03275	1.70099	4.7315	151.243	4.20203e-09	2.94228e-08
vnz_06655	vnz_06655	1.69825	5.98681	151.252	4.20029e-09	2.94228e-08
vnz_29815	vnz_29815	1.57724	4.35873	151.236	4.20326e-09	2.94228e-08
vnz_35065	vnz_35065	-2.06204	5.6384	151.255	4.19985e-09	2.94228e-08
vnz_04365	vnz_04365	1.43729	7.1297	151.125	4.22412e-09	2.95412e-08
vnz_15155	vnz_15155	2.20445	5.97105	150.9	4.26631e-09	2.98082e-08
vnz_13135	vnz_13135	1.5802	7.77345	150.833	4.27909e-09	2.98696e-08
vnz_37335	vnz_37335	-4.19905	3.58255	150.435	4.35555e-09	3.03749e-08
vnz_23870	vnz_23870	-1.2113	11.2381	150.319	4.37804e-09	3.05032e-08
vnz_34730	vnz_34730	1.5368	5.8315	150.255	4.39057e-09	3.0562e-08
vnz_00405	vnz_00405	1.62862	4.58183	150.079	4.42507e-09	3.07448e-08
vnz_22250	vnz_22250	-2.55147	4.15252	150.081	4.42472e-09	3.07448e-08
vnz_13925	vnz_13925	1.71721	8.80901	149.845	4.47152e-09	3.10386e-08
vnz_08710	vnz_08710	-1.3083	8.62767	149.667	4.50733e-09	3.12581e-08
vnz_21940	vnz_21940	-1.69184	10.9442	149.508	4.53941e-09	3.14513e-08
vnz_26625	vnz_26625	-1.39143	8.51816	149.462	4.54882e-09	3.14873e-08
vnz_10670	vnz_10670	-1.32073	7.15167	149.092	4.625e-09	3.19849e-08
vnz_05060	vnz_05060	3.06294	2.61593	148.987	4.64674e-09	3.21056e-08
vnz_22940	vnz_22940	3.61856	3.51259	148.62	4.72409e-09	3.26098e-08
vnz_25420	vnz_25420	-1.2366	9.75235	148.545	4.73996e-09	3.26891e-08
vnz_17510	vnz_17510	-2.07975	4.76742	148.513	4.74698e-09	3.27072e-08
vnz_02020	vnz_02020	1.51535	7.42607	148.354	4.78102e-09	3.29114e-08
vnz_17520	vnz_17520	-1.47318	8.6414	148.022	4.8531e-09	3.33768e-08
vnz_20995	vnz_20995	-1.7933	4.41299	147.81	4.89987e-09	3.36674e-08
vnz_36425	vnz_36425	-2.43405	5.85065	147.735	4.91656e-09	3.3751e-08
vnz_22945	vnz_22945	3.6967	3.64173	147.296	5.01536e-09	3.43976e-08
vnz_19420	vnz_19420	-1.44347	7.44048	147.205	5.03615e-09	3.45085e-08
vnz_12585	vnz_12585	-1.85829	6.709	147.095	5.06144e-09	3.465e-08
vnz_12710	vnz_12710	1.4716	6.27142	147.062	5.06886e-09	3.4669e-08
vnz_05240	vnz_05240	1.47036	10.3429	146.998	5.08368e-09	3.47385e-08
vnz_33585	vnz_33585	-2.24769	3.96178	146.956	5.09349e-09	3.47737e-08
vnz_01050	vnz_01050	3.04461	4.11719	146.676	5.15879e-09	3.51873e-08
vnz_14385	vnz_14385	-1.33051	6.81021	146.228	5.26523e-09	3.58805e-08
vnz_17805	vnz_17805	-1.45715	6.90279	145.7	5.39403e-09	3.67247e-08
vnz_36145	vnz_36145	-1.86819	5.59409	145.679	5.39911e-09	3.67258e-08
vnz_15460	vnz_15460	-1.50911	7.14574	145.626	5.41233e-09	3.67822e-08
vnz_07370	vnz_07370	-1.79975	5.64682	145.588	5.42168e-09	3.68122e-08
vnz_19000	vnz_19000	1.96225	4.2358	145.527	5.43708e-09	3.68831e-08
vnz_11045	vnz_11045	1.7503	4.4701	145.487	5.44692e-09	3.69164e-08
vnz_22020	vnz_22020	-1.21864	9.09397	145.385	5.47255e-09	3.70564e-08
vnz_17970	vnz_17970	-1.25903	9.08539	145.135	5.53581e-09	3.74508e-08
vnz_23150	vnz_23150	1.46977	6.76856	144.765	5.63091e-09	3.80353e-08
vnz_09635	vnz_09635	-1.69564	4.73894	144.759	5.6324e-09	3.80353e-08
vnz_09285	vnz_09285	1.63747	4.47984	144.654	5.65976e-09	3.81855e-08
vnz_01700	vnz_01700	1.54776	4.91532	144.559	5.68477e-09	3.83196e-08
vnz_36550	vnz_36550	1.55953	5.93118	144.405	5.72524e-09	3.85576e-08
vnz_35625	vnz_35625	2.16879	4.88053	144.313	5.74963e-09	3.8652e-08
vnz_12590	vnz_12590	-2.00942	5.36501	144.316	5.74891e-09	3.8652e-08
vnz_02500	vnz_02500	2.3437	3.43846	144.235	5.77047e-09	3.87572e-08
vnz_22145	vnz_22145	-2.28464	6.87659	144.152	5.79261e-09	3.88709e-08
vnz_12400	vnz_12400	-1.46143	8.81512	144.107	5.80477e-09	3.89175e-08
vnz_26275	vnz_26275	-1.83309	4.58773	143.821	5.88206e-09	3.94003e-08
vnz_07085	vnz_07085	1.44786	6.22829	143.383	6.00306e-09	4.01453e-08
vnz_02150	vnz_02150	-1.39997	7.5233	143.379	6.00405e-09	4.01453e-08
vnz_16325	vnz_16325	-1.59235	5.08964	143.262	6.03689e-09	4.02927e-08
vnz_00275	vnz_00275	-2.40828	4.75174	143.278	6.03252e-09	4.02927e-08
vnz_24585	vnz_24585	1.55115	5.76386	143.114	6.07871e-09	4.04994e-08
vnz_06190	vnz_06190	-1.65713	6.71769	143.115	6.07833e-09	4.04994e-08
vnz_18295	vnz_18295	1.56319	5.3951	143.014	6.10709e-09	4.05982e-08
vnz_08875	vnz_08875	1.4302	5.5811	142.995	6.11247e-09	4.05982e-08
vnz_21020	vnz_21020	-1.34314	7.92769	143.028	6.10296e-09	4.05982e-08
vnz_17700	vnz_17700	-1.36693	6.1852	142.985	6.1153e-09	4.05982e-08
vnz_35850	vnz_35850	1.83345	3.86201	142.927	6.13177e-09	4.06506e-08
vnz_37005	vnz_37005	-1.55484	5.32341	142.919	6.1341e-09	4.06506e-08
vnz_25845	vnz_25845	1.53002	4.89959	142.817	6.16337e-09	4.08084e-08
vnz_34610	vnz_34610	-1.87264	4.3494	142.756	6.18092e-09	4.08883e-08
vnz_31935	vnz_31935	-1.52274	8.05018	142.733	6.18757e-09	4.0896e-08
vnz_33830	vnz_33830	-2.06143	6.23854	141.672	6.50313e-09	4.29436e-08
vnz_13060	vnz_13060	-1.92284	3.40891	141.568	6.53499e-09	4.31159e-08
vnz_14455	vnz_14455	-1.34464	7.41013	141.486	6.56015e-09	4.32437e-08
vnz_34110	vnz_34110	1.71485	3.9337	141.439	6.57484e-09	4.33023e-08
vnz_22075	vnz_22075	1.47506	5.03884	141.314	6.61346e-09	4.35182e-08
vnz_10900	vnz_10900	-1.59155	4.27134	141.293	6.62009e-09	4.35234e-08
vnz_28595	vnz_28595	-1.30331	7.21126	141.197	6.6503e-09	4.36836e-08
vnz_00225	vnz_00225	2.34404	3.04233	140.64	6.82762e-09	4.48089e-08
vnz_27040	vnz_27040	-1.46336	6.60597	140.242	6.95762e-09	4.56219e-08
vnz_01375	vnz_01375	2.37184	3.1877	140.089	7.00832e-09	4.5914e-08
vnz_06580	vnz_06580	1.56414	6.56368	140.007	7.03574e-09	4.60533e-08
vnz_20175	vnz_20175	1.95035	3.5866	139.856	7.08644e-09	4.63445e-08
vnz_15375	vnz_15375	-1.27509	9.71938	139.542	7.19308e-09	4.70007e-08
vnz_13975	vnz_13975	5.10274	2.67203	139.497	7.20857e-09	4.70607e-08
vnz_28540	vnz_28540	-1.69515	6.8126	139.173	7.32089e-09	4.77522e-08
vnz_37360	vnz_37360	-3.49657	4.72522	138.439	7.58289e-09	4.94179e-08
vnz_19330	vnz_19330	-1.65457	5.60089	138.368	7.60892e-09	4.95443e-08
vnz_24400	vnz_24400	1.52006	4.35834	137.806	7.81754e-09	5.08583e-08
vnz_12830	vnz_12830	-1.22028	7.91664	137.593	7.89831e-09	5.1339e-08
vnz_10080	vnz_10080	-1.47843	5.93937	137.562	7.90986e-09	5.13694e-08
vnz_30150	vnz_30150	2.07271	4.06057	137.37	7.98358e-09	5.1803e-08
vnz_20655	vnz_20655	-2.02532	3.05467	137.207	8.04696e-09	5.21689e-08
vnz_36890	vnz_36890	2.17848	2.96489	137.033	8.1152e-09	5.25656e-08
vnz_19635	vnz_19635	1.6028	8.15063	136.704	8.24585e-09	5.33656e-08
vnz_24020	vnz_24020	-1.30954	7.73499	136.579	8.29586e-09	5.36427e-08
vnz_05160	vnz_05160	1.42936	5.05469	136.533	8.3143e-09	5.37154e-08
vnz_30585	vnz_30585	-1.98854	6.22974	136.31	8.40512e-09	5.42552e-08
vnz_00680	vnz_00680	1.58922	4.79044	136.152	8.47031e-09	5.46287e-08
vnz_23415	vnz_23415	-1.32268	7.12412	135.957	8.55104e-09	5.51018e-08
vnz_21960	vnz_21960	-1.74311	3.84161	135.914	8.56909e-09	5.51704e-08
vnz_13650	vnz_13650	-1.96235	4.49251	135.8	8.61705e-09	5.54314e-08
vnz_18240	vnz_18240	-1.66825	4.81732	135.779	8.62581e-09	5.54399e-08
vnz_09790	vnz_09790	2.11206	3.34301	135.588	8.7069e-09	5.5913e-08
vnz_11945	vnz_11945	1.35089	7.87161	135.415	8.78086e-09	5.63384e-08
vnz_11890	vnz_11890	-1.23476	9.75989	135.398	8.78824e-09	5.63384e-08
vnz_21030	vnz_21030	-1.45586	7.50079	135.226	8.86255e-09	5.6766e-08
vnz_28600	vnz_28600	-1.39456	4.97794	135.021	8.95207e-09	5.72712e-08
vnz_18270	vnz_18270	-1.6248	5.79874	135.008	8.95784e-09	5.72712e-08
vnz_37280	vnz_37280	-3.73808	3.13766	134.993	8.96446e-09	5.72712e-08
vnz_32895	vnz_32895	-2.00287	6.58723	134.837	9.03339e-09	5.76622e-08
vnz_16295	vnz_16295	-1.19276	8.92037	134.706	9.09191e-09	5.79862e-08
vnz_07345	vnz_07345	-1.63087	5.99379	134.495	9.18701e-09	5.85427e-08
vnz_28625	vnz_28625	2.16756	4.58378	134.425	9.21859e-09	5.86938e-08
vnz_26850	vnz_26850	-1.88775	6.62683	134.391	9.23401e-09	5.87418e-08
vnz_21130	vnz_21130	1.80832	3.81395	133.825	9.49611e-09	6.03577e-08
vnz_03765	vnz_03765	2.12997	8.09649	133.777	9.51894e-09	6.04513e-08
vnz_32830	vnz_32830	-1.48812	4.17004	133.755	9.52914e-09	6.04647e-08
vnz_32965	vnz_32965	1.31069	8.10797	133.737	9.53756e-09	6.04667e-08
vnz_33210	vnz_33210	2.19077	2.81279	133.52	9.64101e-09	6.10706e-08
vnz_17460	vnz_17460	1.44281	5.09133	133.299	9.74744e-09	6.16837e-08
vnz_29405	vnz_29405	-1.55321	4.55781	133.285	9.75433e-09	6.16837e-08
vnz_30600	vnz_30600	-1.87885	3.55345	133.097	9.84586e-09	6.22098e-08
vnz_37330	vnz_37330	-3.86162	2.88659	132.954	9.91588e-09	6.25993e-08
vnz_20710	vnz_20710	2.09421	3.64881	132.86	9.96254e-09	6.28407e-08
vnz_22765	vnz_22765	-1.62033	5.72391	132.569	1.01085e-08	6.37073e-08
vnz_20575	vnz_20575	-1.58227	4.41295	132.519	1.01335e-08	6.38114e-08
vnz_02185	vnz_02185	2.25585	9.41335	132.408	1.019e-08	6.41127e-08
vnz_03830	vnz_03830	-1.33767	5.56699	132.386	1.02015e-08	6.4131e-08
vnz_31155	vnz_31155	1.76199	4.39329	132.249	1.02713e-08	6.45152e-08
vnz_35055	vnz_35055	3.57195	2.42228	132.077	1.03602e-08	6.50193e-08
vnz_33460	vnz_33460	2.39456	3.03414	131.768	1.05221e-08	6.59798e-08
vnz_08275	vnz_08275	-1.65434	4.54564	131.521	1.06537e-08	6.67487e-08
vnz_07940	vnz_07940	-1.8765	6.78786	131.481	1.06753e-08	6.68283e-08
vnz_03505	vnz_03505	1.40375	4.91032	130.905	1.09897e-08	6.87385e-08
vnz_10810	vnz_10810	1.35182	5.67599	130.813	1.1041e-08	6.8944e-08
vnz_02070	vnz_02070	-1.3111	10.4696	130.823	1.10353e-08	6.8944e-08
vnz_23885	vnz_23885	1.22106	7.73734	130.786	1.10562e-08	6.89808e-08
vnz_21140	vnz_21140	-1.28703	7.51743	130.69	1.11096e-08	6.92564e-08
vnz_14055	vnz_14055	4.17211	2.96647	130.594	1.11638e-08	6.94396e-08
vnz_10310	vnz_10310	1.95823	4.01603	130.617	1.11507e-08	6.94396e-08
vnz_14780	vnz_14780	1.71737	4.0248	130.589	1.11669e-08	6.94396e-08
vnz_22790	vnz_22790	-1.33758	6.14644	130.388	1.12812e-08	7.00916e-08
vnz_00575	vnz_00575	-1.60076	4.57459	130.282	1.1342e-08	7.0411e-08
vnz_28100	vnz_28100	2.40251	2.77119	130.186	1.13971e-08	7.06944e-08
vnz_11795	vnz_11795	-1.52796	5.69835	130.152	1.14171e-08	7.07597e-08
vnz_01620	vnz_01620	-1.45815	5.85586	129.985	1.15143e-08	7.13024e-08
vnz_07110	vnz_07110	-1.20446	7.9133	129.934	1.15444e-08	7.143e-08
vnz_16120	vnz_16120	-1.37617	6.86798	129.851	1.15932e-08	7.16721e-08
vnz_31620	vnz_31620	2.87833	4.43067	129.711	1.16762e-08	7.20658e-08
vnz_11215	vnz_11215	1.47894	4.61547	129.725	1.16679e-08	7.20658e-08
vnz_35285	vnz_35285	1.69391	4.44536	129.538	1.17796e-08	7.26442e-08
vnz_08040	vnz_08040	1.41451	5.2701	129.317	1.19129e-08	7.34057e-08
vnz_22975	vnz_22975	2.48293	3.2186	129.061	1.20703e-08	7.43138e-08
vnz_30065	vnz_30065	1.59794	4.21268	129.04	1.20828e-08	7.43296e-08
vnz_25265	vnz_25265	-1.6884	6.06436	129.01	1.21014e-08	7.43825e-08
vnz_36040	vnz_36040	2.22941	3.07951	128.963	1.21307e-08	7.44401e-08
vnz_27510	vnz_27510	-1.36572	5.9606	128.968	1.21278e-08	7.44401e-08
vnz_19850	vnz_19850	-1.82958	5.35883	128.749	1.22647e-08	7.52005e-08
vnz_14045	vnz_14045	4.54386	2.56761	128.527	1.24054e-08	7.60007e-08
vnz_04360	vnz_04360	1.19405	8.43212	128.407	1.24819e-08	7.64068e-08
vnz_15060	vnz_15060	1.47567	5.71043	128.307	1.25461e-08	7.66802e-08
vnz_18965	vnz_18965	-1.56103	5.69606	128.306	1.25471e-08	7.66802e-08
vnz_31135	vnz_31135	-1.37901	5.99717	127.758	1.29065e-08	7.8812e-08
vnz_15270	vnz_15270	-1.26516	7.86016	127.703	1.29428e-08	7.89692e-08
vnz_00255	vnz_00255	2.02308	3.33464	127.548	1.30471e-08	7.95407e-08
vnz_21565	vnz_21565	-1.78742	7.12015	127.228	1.3265e-08	8.08027e-08
vnz_16055	vnz_16055	1.3314	7.48827	127.079	1.33679e-08	8.13631e-08
vnz_03045	vnz_03045	1.34063	6.34014	126.936	1.34677e-08	8.18415e-08
vnz_14680	vnz_14680	-1.24161	6.53063	126.935	1.34684e-08	8.18415e-08
vnz_20835	vnz_20835	-1.27477	5.54111	126.915	1.34828e-08	8.18621e-08
vnz_02740	vnz_02740	2.7176	3.23486	126.789	1.35713e-08	8.23327e-08
vnz_29285	vnz_29285	1.56535	5.64357	126.735	1.3609e-08	8.2494e-08
vnz_10305	vnz_10305	1.90027	3.49557	126.631	1.36832e-08	8.28764e-08
vnz_22035	vnz_22035	-1.26257	8.59846	126.54	1.37479e-08	8.32007e-08
vnz_16125	vnz_16125	-1.11512	9.33275	126.449	1.38138e-08	8.34643e-08
vnz_17315	vnz_17315	-1.12594	9.43977	126.461	1.38046e-08	8.34643e-08
vnz_01515	vnz_01515	1.36573	5.22755	126.362	1.38765e-08	8.37757e-08
vnz_04055	vnz_04055	1.48806	6.29072	126.26	1.39506e-08	8.41547e-08
vnz_09860	vnz_09860	-2.04895	6.75927	126.213	1.39844e-08	8.42902e-08
vnz_07480	vnz_07480	-1.74018	3.85437	126.019	1.4127e-08	8.50815e-08
vnz_13590	vnz_13590	-1.23729	6.47083	125.981	1.41549e-08	8.51804e-08
vnz_18610	vnz_18610	1.66524	3.9048	125.65	1.44027e-08	8.66019e-08
vnz_18485	vnz_18485	-1.48685	5.3886	125.465	1.45433e-08	8.7377e-08
vnz_36265	vnz_36265	1.57295	4.53668	125.429	1.45704e-08	8.74693e-08
vnz_13960	vnz_13960	2.53268	3.77047	125.304	1.46668e-08	8.79771e-08
vnz_28785	vnz_28785	-1.39495	6.02234	125.288	1.4679e-08	8.798e-08
vnz_18190	vnz_18190	-1.64031	3.99356	125.072	1.48465e-08	8.89122e-08
vnz_29855	vnz_29855	2.19633	3.37787	124.976	1.49221e-08	8.92219e-08
vnz_08920	vnz_08920	-1.26947	8.80686	124.984	1.49161e-08	8.92219e-08
vnz_01900	vnz_01900	1.43377	5.25201	124.9	1.49817e-08	8.95062e-08
vnz_23435	vnz_23435	2.23644	4.63581	124.866	1.50085e-08	8.95949e-08
vnz_36285	vnz_36285	2.2268	3.02072	124.785	1.50731e-08	8.98365e-08
vnz_37355	vnz_37355	-3.83629	3.68967	124.799	1.50616e-08	8.98365e-08
vnz_22910	vnz_22910	1.8031	3.96971	124.692	1.5147e-08	9.02049e-08
vnz_16710	vnz_16710	1.40763	5.54325	124.488	1.53113e-08	9.1111e-08
vnz_28735	vnz_28735	1.23729	6.67895	124.309	1.54571e-08	9.1877e-08
vnz_13920	vnz_13920	-1.41667	5.57527	124.3	1.54647e-08	9.1877e-08
vnz_14440	vnz_14440	-1.53988	5.21075	124.231	1.55211e-08	9.21386e-08
vnz_20700	vnz_20700	1.82542	4.52153	124.154	1.55848e-08	9.24434e-08
vnz_34600	vnz_34600	2.11926	2.99564	123.775	1.59014e-08	9.42462e-08
vnz_00445	vnz_00445	-1.88419	4.39154	123.667	1.59927e-08	9.47124e-08
vnz_18215	vnz_18215	-1.4259	10.506	123.476	1.61561e-08	9.56044e-08
vnz_13940	vnz_13940	1.99437	7.23566	123.289	1.63178e-08	9.64763e-08
vnz_15940	vnz_15940	-1.28143	5.46074	123.261	1.63423e-08	9.64763e-08
vnz_15830	vnz_15830	-1.57641	4.12005	123.269	1.63355e-08	9.64763e-08
vnz_14685	vnz_14685	-1.59784	4.298	123.139	1.64492e-08	9.70306e-08
vnz_37365	vnz_37365	-3.79639	3.08581	123.118	1.6468e-08	9.70648e-08
vnz_25850	vnz_25850	1.16103	8.34681	122.956	1.66105e-08	9.78278e-08
vnz_34400	vnz_34400	-1.91765	5.83902	122.708	1.68329e-08	9.9059e-08
vnz_08025	vnz_08025	1.72986	8.0228	122.651	1.68844e-08	9.9206e-08
vnz_33705	vnz_33705	-2.51297	6.96739	122.659	1.6877e-08	9.9206e-08
vnz_34415	vnz_34415	-3.34966	2.46837	121.985	1.74994e-08	1.02738e-07
vnz_32085	vnz_32085	1.63239	4.28587	121.903	1.75764e-08	1.0311e-07
vnz_21225	vnz_21225	1.22211	6.52287	121.771	1.77019e-08	1.03764e-07
vnz_02805	vnz_02805	-1.56404	3.78101	121.572	1.78933e-08	1.04804e-07
vnz_12205	vnz_12205	1.6603	7.2781	121.47	1.79919e-08	1.05298e-07
vnz_04840	vnz_04840	-2.10942	3.18205	121.454	1.8008e-08	1.0531e-07
vnz_37235	vnz_37235	-1.7634	3.60727	121.292	1.8166e-08	1.06068e-07
vnz_00205	vnz_00205	-1.78402	3.44695	121.302	1.81569e-08	1.06068e-07
vnz_31030	vnz_31030	1.72734	4.57969	121.275	1.81826e-08	1.06082e-07
vnz_20340	vnz_20340	-1.55575	10.4086	121.216	1.82409e-08	1.06339e-07
vnz_18275	vnz_18275	-1.14122	7.77414	121.096	1.83604e-08	1.06952e-07
vnz_08615	vnz_08615	2.85144	5.57427	121.081	1.83752e-08	1.06954e-07
vnz_20670	vnz_20670	-2.12609	3.06288	121.048	1.84084e-08	1.07064e-07
vnz_35110	vnz_35110	1.54602	5.27249	120.68	1.87797e-08	1.09138e-07
vnz_36140	vnz_36140	1.26698	5.3331	120.623	1.88382e-08	1.09394e-07
vnz_04585	vnz_04585	-2.26924	3.09346	120.595	1.88667e-08	1.09474e-07
vnz_14365	vnz_14365	-1.60445	4.79806	120.502	1.89626e-08	1.09945e-07
vnz_17490	vnz_17490	-1.28237	9.4884	120.462	1.90037e-08	1.10097e-07
vnz_28850	vnz_28850	-1.173	8.55792	120.389	1.9079e-08	1.10448e-07
vnz_36770	vnz_36770	1.46401	4.78788	120.34	1.91302e-08	1.10658e-07
vnz_17900	vnz_17900	-1.37376	6.28327	120.096	1.93871e-08	1.12058e-07
vnz_35615	vnz_35615	1.9028	3.71184	120.002	1.94865e-08	1.12545e-07
vnz_01385	vnz_01385	1.41545	4.79935	119.897	1.95985e-08	1.13017e-07
vnz_16025	vnz_16025	-1.21576	6.16138	119.898	1.95973e-08	1.13017e-07
vnz_34775	vnz_34775	-1.6936	10.109	119.874	1.96235e-08	1.13074e-07
vnz_22355	vnz_22355	-1.26505	6.55597	119.807	1.96951e-08	1.13399e-07
vnz_19265	vnz_19265	-1.44717	4.31287	119.728	1.97812e-08	1.13807e-07
vnz_15085	vnz_15085	-1.57084	5.80124	119.689	1.98232e-08	1.13961e-07
vnz_00400	vnz_00400	1.39201	5.88218	119.662	1.98523e-08	1.13968e-07
vnz_05775	vnz_05775	-2.27817	4.02831	119.66	1.9855e-08	1.13968e-07
vnz_17740	vnz_17740	-1.51208	4.4831	119.398	2.0142e-08	1.15526e-07
vnz_07660	vnz_07660	1.4583	5.54888	119.214	2.03469e-08	1.16612e-07
vnz_05890	vnz_05890	1.52252	5.14314	119.044	2.05379e-08	1.17616e-07
vnz_16910	vnz_16910	1.63481	9.40003	118.799	2.08175e-08	1.19126e-07
vnz_18605	vnz_18605	1.36682	4.43365	118.632	2.10098e-08	1.20042e-07
vnz_19170	vnz_19170	-2.04024	2.75488	118.642	2.09987e-08	1.20042e-07
vnz_28450	vnz_28450	2.00214	3.72655	118.551	2.11034e-08	1.20485e-07
vnz_13370	vnz_13370	1.42991	7.57789	118.411	2.12681e-08	1.21242e-07
vnz_21230	vnz_21230	1.17462	6.66838	118.41	2.12686e-08	1.21242e-07
vnz_24070	vnz_24070	-1.33872	4.83859	118.328	2.13662e-08	1.21706e-07
vnz_05395	vnz_05395	-1.39934	6.18214	118.285	2.14173e-08	1.21904e-07
vnz_18880	vnz_18880	-1.73674	7.1911	118.236	2.14754e-08	1.22141e-07
vnz_16480	vnz_16480	-1.36481	8.03955	118.176	2.15459e-08	1.22449e-07
vnz_18725	vnz_18725	-1.88045	3.86735	117.75	2.20614e-08	1.25283e-07
vnz_09035	vnz_09035	-1.10352	10.5061	117.596	2.22514e-08	1.26266e-07
vnz_02525	vnz_02525	1.56259	4.41153	117.512	2.23559e-08	1.26763e-07
vnz_00845	vnz_00845	-1.34379	4.47334	117.296	2.26267e-08	1.28201e-07
vnz_35490	vnz_35490	1.45075	5.57155	117.26	2.26722e-08	1.28361e-07
vnz_20405	vnz_20405	-1.38799	4.30367	117.241	2.26967e-08	1.28403e-07
vnz_31305	vnz_31305	1.47411	4.10641	116.938	2.30839e-08	1.30494e-07
vnz_29515	vnz_29515	-1.76966	3.33597	116.92	2.31066e-08	1.30523e-07
vnz_05540	vnz_05540	-1.36108	5.68834	116.893	2.31425e-08	1.30627e-07
vnz_15845	vnz_15845	1.23539	6.9018	116.712	2.33772e-08	1.31852e-07
vnz_21535	vnz_21535	-1.61144	5.21078	116.632	2.34824e-08	1.32345e-07
vnz_17060	vnz_17060	2.91639	5.75008	116.586	2.35439e-08	1.32592e-07
vnz_34550	vnz_34550	-2.60607	4.36077	116.451	2.37221e-08	1.33495e-07
vnz_14750	vnz_14750	1.70713	8.54373	116.423	2.37593e-08	1.33603e-07
vnz_36775	vnz_36775	1.33697	5.4221	116.4	2.37905e-08	1.33678e-07
vnz_06105	vnz_06105	-1.16762	6.98077	116.088	2.42112e-08	1.3594e-07
vnz_08035	vnz_08035	1.42508	6.22562	116.063	2.42449e-08	1.36027e-07
vnz_21335	vnz_21335	-1.35343	5.70068	115.91	2.44556e-08	1.37106e-07
vnz_18335	vnz_18335	-1.09313	9.26133	115.778	2.46381e-08	1.38025e-07
vnz_11865	vnz_11865	1.3456	4.54934	115.679	2.47763e-08	1.38695e-07
vnz_27360	vnz_27360	1.20168	8.47	115.594	2.4895e-08	1.39255e-07
vnz_09115	vnz_09115	1.44634	5.41903	115.533	2.49818e-08	1.39636e-07
vnz_00635	vnz_00635	1.68219	4.5824	115.404	2.51647e-08	1.40448e-07
vnz_26845	vnz_26845	-1.72888	9.49838	115.417	2.51464e-08	1.40448e-07
vnz_09200	vnz_09200	-1.91247	4.8022	115.291	2.53267e-08	1.41247e-07
vnz_20620	vnz_20620	-1.81665	5.31732	115.275	2.53497e-08	1.41269e-07
vnz_01345	vnz_01345	-1.50819	4.37206	115.2	2.5457e-08	1.41761e-07
vnz_22285	vnz_22285	-1.37756	6.57341	115.094	2.56101e-08	1.42507e-07
vnz_14840	vnz_14840	-1.55123	4.77399	114.888	2.59123e-08	1.44082e-07
vnz_03335	vnz_03335	-1.96744	3.64607	114.729	2.61466e-08	1.45276e-07
vnz_32835	vnz_32835	-1.70085	3.89064	114.705	2.61835e-08	1.45373e-07
vnz_25125	vnz_25125	1.83274	4.42187	114.52	2.646e-08	1.46799e-07
vnz_20345	vnz_20345	-1.68816	9.37677	114.303	2.67895e-08	1.48517e-07
vnz_36610	vnz_36610	1.82169	3.62881	114.243	2.6881e-08	1.48913e-07
vnz_26020	vnz_26020	1.27173	6.49044	114.109	2.7088e-08	1.49677e-07
vnz_26060	vnz_26060	1.21476	6.49176	114.108	2.70905e-08	1.49677e-07
vnz_32455	vnz_32455	-1.5067	5.1854	114.102	2.70992e-08	1.49677e-07
vnz_04355	vnz_04355	-1.54477	6.92873	114.116	2.70776e-08	1.49677e-07
vnz_15310	vnz_15310	1.45918	4.84493	113.98	2.72882e-08	1.5061e-07
vnz_28110	vnz_28110	2.33472	2.49544	113.94	2.73511e-08	1.50788e-07
vnz_05435	vnz_05435	-1.54169	4.25742	113.934	2.7361e-08	1.50788e-07
vnz_15445	vnz_15445	-1.41202	8.42068	113.615	2.78663e-08	1.5346e-07
vnz_16450	vnz_16450	-1.15329	6.34841	113.377	2.82497e-08	1.55457e-07
vnz_26610	vnz_26610	-1.24026	9.39169	113.193	2.85509e-08	1.56998e-07
vnz_15075	vnz_15075	-2.2175	3.1361	113.155	2.8612e-08	1.57218e-07
vnz_06175	vnz_06175	1.45339	4.31415	113.027	2.88253e-08	1.58274e-07
vnz_31870	vnz_31870	-1.72439	3.75365	112.878	2.90741e-08	1.59523e-07
vnz_37160	vnz_37160	1.40057	6.25149	112.861	2.91012e-08	1.59554e-07
vnz_18300	vnz_18300	1.58398	4.21368	112.744	2.92988e-08	1.60519e-07
vnz_17525	vnz_17525	-1.40342	6.40388	112.546	2.96371e-08	1.62254e-07
vnz_25305	vnz_25305	-1.35614	8.71182	112.466	2.97739e-08	1.62883e-07
vnz_08045	vnz_08045	1.22728	5.19387	112.451	2.97994e-08	1.62904e-07
vnz_04605	vnz_04605	2.24185	2.96852	112.371	2.99387e-08	1.63545e-07
vnz_11880	vnz_11880	-1.09812	8.22171	112.314	3.00377e-08	1.63966e-07
vnz_27250	vnz_27250	1.55494	4.16446	112.21	3.02204e-08	1.64482e-07
vnz_19895	vnz_19895	-1.34816	5.07992	112.245	3.01586e-08	1.64482e-07
vnz_25570	vnz_25570	-1.37586	5.0024	112.219	3.0204e-08	1.64482e-07
vnz_18715	vnz_18715	-2.07731	4.226	112.227	3.01906e-08	1.64482e-07
vnz_28605	vnz_28605	-1.67009	5.79366	112.069	3.04682e-08	1.6571e-07
vnz_19390	vnz_19390	-1.25528	6.78909	111.978	3.06293e-08	1.66465e-07
vnz_36925	vnz_36925	2.03217	3.4084	111.935	3.07066e-08	1.66763e-07
vnz_01120	vnz_01120	-1.44552	5.31545	111.893	3.07821e-08	1.67052e-07
vnz_34695	vnz_34695	-1.10225	7.70835	111.861	3.08385e-08	1.67236e-07
vnz_27130	vnz_27130	-1.12513	6.86715	111.648	3.12235e-08	1.69201e-07
vnz_13805	vnz_13805	1.20966	5.46363	111.533	3.14345e-08	1.70221e-07
vnz_13025	vnz_13025	1.61871	5.35108	111.485	3.15218e-08	1.7057e-07
vnz_07115	vnz_07115	-1.25459	8.56877	111.466	3.1557e-08	1.70636e-07
vnz_18070	vnz_18070	-1.11108	9.76927	111.374	3.17276e-08	1.71435e-07
vnz_19130	vnz_19130	1.70157	9.26597	111.136	3.21719e-08	1.73709e-07
vnz_36935	vnz_36935	1.2189	5.80184	110.948	3.25289e-08	1.7551e-07
vnz_07585	vnz_07585	-1.04652	8.2705	110.886	3.26458e-08	1.76014e-07
vnz_36480	vnz_36480	1.52191	3.89238	110.58	3.32391e-08	1.79083e-07
vnz_27085	vnz_27085	1.25781	7.1912	110.356	3.36793e-08	1.81324e-07
vnz_24450	vnz_24450	-1.46959	4.75611	110.244	3.39029e-08	1.82396e-07
vnz_16680	vnz_16680	1.70898	5.6551	110.173	3.40443e-08	1.83025e-07
vnz_01845	vnz_01845	-1.24922	6.45405	110.142	3.41074e-08	1.83232e-07
vnz_01705	vnz_01705	1.382	4.77078	110.074	3.42447e-08	1.83838e-07
vnz_00930	vnz_00930	1.59966	3.44256	110.006	3.4383e-08	1.84447e-07
vnz_30225	vnz_30225	-1.31334	4.879	109.985	3.44254e-08	1.84542e-07
vnz_17730	vnz_17730	2.87864	3.65233	109.97	3.44557e-08	1.84572e-07
vnz_24760	vnz_24760	1.06891	9.89166	109.915	3.45682e-08	1.85042e-07
vnz_00950	vnz_00950	1.68507	3.34938	109.893	3.46121e-08	1.85144e-07
vnz_09030	vnz_09030	-1.06418	10.9921	109.84	3.47209e-08	1.85592e-07
vnz_12620	vnz_12620	1.26988	6.69919	109.659	3.50951e-08	1.87459e-07
vnz_36790	vnz_36790	1.28058	6.49145	109.499	3.54286e-08	1.89104e-07
vnz_05800	vnz_05800	1.29378	4.84385	109.349	3.57464e-08	1.90665e-07
vnz_03400	vnz_03400	-1.40941	4.5919	109.325	3.57965e-08	1.90796e-07
vnz_00945	vnz_00945	1.90374	3.68303	109.266	3.59221e-08	1.91322e-07
vnz_15755	vnz_15755	-1.10719	7.38469	109.255	3.59466e-08	1.91322e-07
vnz_31510	vnz_31510	1.13892	8.45624	109.177	3.61126e-08	1.92069e-07
vnz_29930	vnz_29930	1.45487	4.21714	109.143	3.61875e-08	1.9233e-07
vnz_01895	vnz_01895	1.63922	3.57105	109.012	3.64704e-08	1.93696e-07
vnz_31830	vnz_31830	1.2674	6.32522	108.92	3.66704e-08	1.94619e-07
vnz_28295	vnz_28295	1.4757	4.742	108.892	3.6731e-08	1.94802e-07
vnz_19385	vnz_19385	-1.41088	6.42378	108.502	3.7597e-08	1.99254e-07
vnz_22015	vnz_22015	-1.11783	9.3865	108.341	3.7962e-08	2.01045e-07
vnz_13495	vnz_13495	-1.48557	6.93168	108.194	3.82957e-08	2.02668e-07
vnz_33670	vnz_33670	1.27133	7.77195	108.04	3.86519e-08	2.04407e-07
vnz_16855	vnz_16855	-1.08809	8.7585	108.029	3.86789e-08	2.04407e-07
vnz_04600	vnz_04600	3.22943	2.24828	107.802	3.92086e-08	2.06913e-07
vnz_27525	vnz_27525	-1.39934	4.5593	107.812	3.91858e-08	2.06913e-07
vnz_01115	vnz_01115	-1.15029	6.41706	107.74	3.9356e-08	2.07544e-07
vnz_14020	vnz_14020	3.60387	2.07916	107.69	3.94753e-08	2.08026e-07
vnz_23065	vnz_23065	-1.39679	4.58658	107.618	3.96445e-08	2.0877e-07
vnz_34605	vnz_34605	2.52488	3.30656	107.544	3.98218e-08	2.09556e-07
vnz_22895	vnz_22895	1.90126	5.50747	107.487	3.99602e-08	2.10136e-07
vnz_32940	vnz_32940	1.62166	5.93065	107.343	4.03098e-08	2.11825e-07
vnz_12575	vnz_12575	-1.21812	5.39949	107.167	4.07403e-08	2.13937e-07
vnz_30580	vnz_30580	-1.86464	3.56522	107.148	4.07857e-08	2.14025e-07
vnz_32255	vnz_32255	1.58899	6.22936	107.052	4.10251e-08	2.1513e-07
vnz_20775	vnz_20775	-1.06601	8.08409	106.956	4.12621e-08	2.16221e-07
vnz_32325	vnz_32325	4.2845	2.16664	106.755	4.17688e-08	2.18569e-07
vnz_20510	vnz_20510	1.53058	3.65719	106.764	4.17451e-08	2.18569e-07
vnz_13625	vnz_13625	1.32245	6.84521	106.45	4.25497e-08	2.22499e-07
vnz_30515	vnz_30515	1.87188	3.24849	106.43	4.26012e-08	2.22612e-07
vnz_06330	vnz_06330	1.35746	5.10291	106.128	4.33919e-08	2.26585e-07
vnz_11710	vnz_11710	-1.04739	8.24525	106.028	4.36588e-08	2.2766e-07
vnz_02825	vnz_02825	-1.44477	5.65358	106.03	4.36534e-08	2.2766e-07
vnz_13970	vnz_13970	4.56139	3.43271	106.009	4.37086e-08	2.27761e-07
vnz_35070	vnz_35070	-1.70478	4.1831	105.911	4.397e-08	2.28963e-07
vnz_13070	vnz_13070	-1.32132	5.45596	105.828	4.41947e-08	2.29972e-07
vnz_12570	vnz_12570	1.78263	4.35716	105.748	4.44116e-08	2.30836e-07
vnz_07510	vnz_07510	1.63244	4.21334	105.744	4.44224e-08	2.30836e-07
vnz_20725	vnz_20725	1.32486	4.34397	105.686	4.45803e-08	2.31495e-07
vnz_00460	vnz_00460	-2.57685	2.8557	105.643	4.46968e-08	2.31938e-07
vnz_09155	vnz_09155	-1.31663	4.43954	105.305	4.56343e-08	2.36639e-07
vnz_05050	vnz_05050	1.51843	5.91297	104.998	4.65049e-08	2.40986e-07
vnz_20715	vnz_20715	1.2249	5.98386	104.97	4.65832e-08	2.41224e-07
vnz_04845	vnz_04845	-2.11608	3.09276	104.766	4.71738e-08	2.44113e-07
vnz_12810	vnz_12810	-1.83897	3.1643	104.704	4.73553e-08	2.44882e-07
vnz_02175	vnz_02175	1.1945	7.05976	104.426	4.8174e-08	2.48943e-07
vnz_20285	vnz_20285	1.28875	5.90557	104.226	4.87742e-08	2.51871e-07
vnz_20100	vnz_20100	-1.90595	3.00746	104.134	4.90554e-08	2.53148e-07
vnz_00640	vnz_00640	1.34158	5.84749	104.081	4.92158e-08	2.538e-07
vnz_13090	vnz_13090	-1.17165	5.81977	103.973	4.95469e-08	2.55331e-07
vnz_17310	vnz_17310	-1.15334	5.87956	103.927	4.96882e-08	2.55882e-07
vnz_03825	vnz_03825	-1.43367	6.53649	103.73	5.02995e-08	2.58852e-07
vnz_20070	vnz_20070	-1.35895	6.22881	103.673	5.048e-08	2.59602e-07
vnz_33890	vnz_33890	1.43126	4.44305	103.527	5.09395e-08	2.61784e-07
vnz_17565	vnz_17565	-1.04281	7.70943	103.461	5.11494e-08	2.62682e-07
vnz_05745	vnz_05745	-1.65973	3.37545	103.38	5.14088e-08	2.63832e-07
vnz_13415	vnz_13415	1.28853	5.98175	103.359	5.14765e-08	2.63999e-07
vnz_14690	vnz_14690	-1.53418	3.88893	103.301	5.16653e-08	2.64785e-07
vnz_22190	vnz_22190	-1.04753	9.36175	103.134	5.22074e-08	2.67379e-07
vnz_12910	vnz_12910	-1.2472	7.28115	102.915	5.29277e-08	2.70839e-07
vnz_29670	vnz_29670	-1.93326	4.34725	102.907	5.29554e-08	2.70839e-07
vnz_23330	vnz_23330	-1.17388	6.91571	102.842	5.31685e-08	2.71677e-07
vnz_11835	vnz_11835	-1.2	6.77665	102.835	5.31922e-08	2.71677e-07
vnz_36045	vnz_36045	2.32654	2.32534	102.635	5.38648e-08	2.74736e-07
vnz_12370	vnz_12370	1.29452	5.04422	102.646	5.38286e-08	2.74736e-07
vnz_20900	vnz_20900	1.84945	3.17227	102.539	5.41909e-08	2.76211e-07
vnz_15145	vnz_15145	1.97687	11.2199	102.433	5.45543e-08	2.77873e-07
vnz_18745	vnz_18745	-1.25624	5.22835	102.337	5.48861e-08	2.79182e-07
vnz_33310	vnz_33310	-2.48019	3.05657	102.341	5.48712e-08	2.79182e-07
vnz_29205	vnz_29205	2.05756	3.84806	102.32	5.4942e-08	2.79276e-07
vnz_08715	vnz_08715	-1.50596	5.24774	102.152	5.55266e-08	2.82055e-07
vnz_17065	vnz_17065	2.50729	2.55841	102.081	5.57759e-08	2.83129e-07
vnz_22950	vnz_22950	3.50028	3.1556	102.055	5.58703e-08	2.83416e-07
vnz_22510	vnz_22510	1.54709	5.00497	101.913	5.63727e-08	2.8577e-07
vnz_23895	vnz_23895	1.24176	6.3757	101.618	5.74363e-08	2.90767e-07
vnz_17615	vnz_17615	1.17818	7.58448	101.628	5.73997e-08	2.90767e-07
vnz_05430	vnz_05430	-1.20805	5.53492	101.497	5.78782e-08	2.92805e-07
vnz_28780	vnz_28780	-1.47289	5.49346	101.393	5.82616e-08	2.94545e-07
vnz_28610	vnz_28610	-1.42665	5.79675	101.38	5.83074e-08	2.94577e-07
vnz_12100	vnz_12100	1.86674	2.90148	101.354	5.84069e-08	2.9488e-07
vnz_22130	vnz_22130	-2.30848	5.70429	101.339	5.84608e-08	2.94952e-07
vnz_25245	vnz_25245	-1.26841	5.14842	101.159	5.91353e-08	2.98154e-07
vnz_29105	vnz_29105	1.50093	3.69895	101.103	5.93433e-08	2.99001e-07
vnz_33855	vnz_33855	1.27518	5.1613	101.063	5.94982e-08	2.99579e-07
vnz_00645	vnz_00645	-1.56661	4.59676	101.048	5.9553e-08	2.99653e-07
vnz_00465	vnz_00465	-2.93039	1.79318	101.023	5.96489e-08	2.99933e-07
vnz_07355	vnz_07355	-1.30826	5.37759	100.488	6.1721e-08	3.10143e-07
vnz_31835	vnz_31835	1.21184	5.87964	100.465	6.18121e-08	3.10391e-07
vnz_15560	vnz_15560	-1.25036	5.36266	100.384	6.21338e-08	3.11797e-07
vnz_36410	vnz_36410	-1.70883	3.57454	100.326	6.23644e-08	3.12744e-07
vnz_28300	vnz_28300	1.55832	5.38137	99.8952	6.41142e-08	3.21303e-07
vnz_07580	vnz_07580	-1.17379	6.1804	99.8156	6.44434e-08	3.22736e-07
vnz_05940	vnz_05940	1.11722	7.07356	99.7783	6.45984e-08	3.23295e-07
vnz_01905	vnz_01905	1.33279	4.17795	99.7408	6.47546e-08	3.2386e-07
vnz_07555	vnz_07555	1.4213	5.03564	99.6089	6.53075e-08	3.26406e-07
vnz_14000	vnz_14000	3.87935	2.95412	99.5811	6.54246e-08	3.26773e-07
vnz_28365	vnz_28365	1.37458	4.69166	99.5509	6.55524e-08	3.26973e-07
vnz_14915	vnz_14915	-1.13931	5.84662	99.5608	6.55105e-08	3.26973e-07
vnz_19455	vnz_19455	-1.30787	4.44002	99.4196	6.61104e-08	3.29536e-07
vnz_01490	vnz_01490	2.0676	2.78032	99.346	6.64256e-08	3.30887e-07
vnz_07755	vnz_07755	-1.0228	7.56527	99.3081	6.65889e-08	3.31479e-07
vnz_07475	vnz_07475	-1.70945	3.38482	99.284	6.66927e-08	3.31553e-07
vnz_19270	vnz_19270	-1.90138	3.12794	99.2943	6.66484e-08	3.31553e-07
vnz_00560	vnz_00560	-1.47444	4.32677	99.2427	6.68711e-08	3.32218e-07
vnz_32795	vnz_32795	1.23415	4.74118	99.2195	6.69715e-08	3.32496e-07
vnz_37120	vnz_37120	1.3845	4.22323	99.0934	6.75207e-08	3.35e-07
vnz_16625	vnz_16625	-1.1492	7.21512	98.9558	6.81259e-08	3.37778e-07
vnz_25900	vnz_25900	1.35731	5.36165	98.9368	6.82098e-08	3.37969e-07
vnz_31665	vnz_31665	-1.47846	8.45115	98.7409	6.90831e-08	3.42069e-07
vnz_28165	vnz_28165	1.31818	3.96266	98.6225	6.96173e-08	3.44486e-07
vnz_20780	vnz_20780	1.33402	6.80038	98.5792	6.98138e-08	3.45e-07
vnz_20055	vnz_20055	-1.28236	5.15755	98.5838	6.97925e-08	3.45e-07
vnz_22515	vnz_22515	1.42267	5.13631	98.5535	6.99304e-08	3.45348e-07
vnz_18095	vnz_18095	-1.02007	8.32776	98.5384	6.99995e-08	3.4546e-07
vnz_34745	vnz_34745	-1.48618	5.10956	98.3059	7.10685e-08	3.50504e-07
vnz_27940	vnz_27940	1.55684	5.88529	98.2815	7.11816e-08	3.5083e-07
vnz_31345	vnz_31345	-1.26427	5.1548	98.1458	7.18151e-08	3.53719e-07
vnz_08245	vnz_08245	-1.98796	6.51183	98.0253	7.23832e-08	3.56282e-07
vnz_29485	vnz_29485	1.8343	3.18921	97.9493	7.27441e-08	3.57822e-07
vnz_08665	vnz_08665	-2.34259	3.08331	97.9125	7.29196e-08	3.58449e-07
vnz_20590	vnz_20590	1.26121	4.456	97.8885	7.30343e-08	3.58777e-07
vnz_03925	vnz_03925	-1.35451	5.57321	97.8638	7.31527e-08	3.59122e-07
vnz_07005	vnz_07005	1.36127	8.62717	97.7613	7.36456e-08	3.61304e-07
vnz_15330	vnz_15330	-1.28443	5.51613	97.7106	7.38909e-08	3.62269e-07
vnz_22290	vnz_22290	-1.67676	8.55687	97.5925	7.44659e-08	3.64848e-07
vnz_05235	vnz_05235	1.05164	8.89323	97.4094	7.53674e-08	3.69023e-07
vnz_28420	vnz_28420	-1.13184	5.32865	97.3156	7.5834e-08	3.71065e-07
vnz_11700	vnz_11700	-1.10678	7.00104	97.1873	7.64776e-08	3.73968e-07
vnz_03450	vnz_03450	1.25685	6.53252	96.8634	7.81306e-08	3.81801e-07
vnz_20475	vnz_20475	-1.23707	5.03626	96.8455	7.82232e-08	3.82004e-07
vnz_14905	vnz_14905	-1.2968	5.96453	96.8112	7.84004e-08	3.82619e-07
vnz_12345	vnz_12345	-1.12705	6.80174	96.6727	7.91227e-08	3.85891e-07
vnz_32870	vnz_32870	1.42766	4.7672	96.4326	8.03921e-08	3.91826e-07
vnz_03055	vnz_03055	1.77489	3.46381	96.3978	8.05776e-08	3.92474e-07
vnz_27320	vnz_27320	-1.28734	4.76578	96.3482	8.08435e-08	3.93512e-07
vnz_16835	vnz_16835	1.33053	5.11346	96.2955	8.11273e-08	3.94636e-07
vnz_31295	vnz_31295	-1.40561	4.16034	96.2761	8.12319e-08	3.94888e-07
vnz_00280	vnz_00280	1.34239	4.06292	96.2526	8.13587e-08	3.95247e-07
vnz_33710	vnz_33710	-2.37428	5.4225	96.0128	8.26674e-08	4.01343e-07
vnz_36895	vnz_36895	2.30821	2.61192	95.8952	8.3318e-08	4.04238e-07
vnz_04350	vnz_04350	-1.75894	5.78625	95.7881	8.39154e-08	4.06873e-07
vnz_04550	vnz_04550	1.37666	4.3156	95.5781	8.51016e-08	4.12356e-07
vnz_28385	vnz_28385	-1.20798	4.62261	95.5496	8.52637e-08	4.12873e-07
vnz_35675	vnz_35675	1.92545	3.26519	95.4224	8.59927e-08	4.16133e-07
vnz_36010	vnz_36010	1.49155	3.61098	95.3233	8.65662e-08	4.18637e-07
vnz_25240	vnz_25240	-1.3621	4.35646	95.289	8.67654e-08	4.19329e-07
vnz_21025	vnz_21025	-1.67188	5.03932	95.2669	8.68938e-08	4.19677e-07
vnz_21545	vnz_21545	-1.80391	3.48827	95.2235	8.71475e-08	4.2063e-07
vnz_05175	vnz_05175	1.24112	4.79716	95.193	8.73262e-08	4.2122e-07
vnz_16715	vnz_16715	-0.96003	9.31639	95.0789	8.79979e-08	4.24186e-07
vnz_23095	vnz_23095	1.24212	5.82336	95.0258	8.83122e-08	4.25427e-07
vnz_37295	vnz_37295	-1.49715	7.04172	94.7735	8.98247e-08	4.32434e-07
vnz_03515	vnz_03515	1.67725	5.11387	94.6687	9.04615e-08	4.35218e-07
vnz_16035	vnz_16035	-1.11641	5.97027	94.6534	9.05547e-08	4.35386e-07
vnz_18330	vnz_18330	-1.81818	3.64764	94.5124	9.14212e-08	4.39008e-07
vnz_20990	vnz_20990	-1.91756	3.58633	94.5116	9.14258e-08	4.39008e-07
vnz_31105	vnz_31105	1.28947	5.61488	94.4422	9.18555e-08	4.40788e-07
vnz_22615	vnz_22615	1.2168	5.7276	94.3775	9.22584e-08	4.42437e-07
vnz_12200	vnz_12200	1.15828	7.08327	94.3441	9.24668e-08	4.43152e-07
vnz_08440	vnz_08440	-1.19136	7.56348	94.185	9.34682e-08	4.47663e-07
vnz_34190	vnz_34190	1.29685	4.23246	94.1609	9.36211e-08	4.48108e-07
vnz_07750	vnz_07750	-1.04539	6.78255	94.0999	9.40088e-08	4.49675e-07
vnz_21000	vnz_21000	-1.22772	5.05607	94.0862	9.4096e-08	4.49804e-07
vnz_11060	vnz_11060	-1.27818	6.73608	93.9961	9.46735e-08	4.52275e-07
vnz_21145	vnz_21145	1.06076	6.50582	93.9812	9.47689e-08	4.52441e-07
vnz_11195	vnz_11195	1.05386	7.94371	93.8699	9.54881e-08	4.55583e-07
vnz_31420	vnz_31420	2.29912	2.71006	93.8048	9.59115e-08	4.57311e-07
vnz_20555	vnz_20555	1.14481	6.18608	93.7415	9.63255e-08	4.58991e-07
vnz_26025	vnz_26025	1.17423	7.03276	93.5799	9.7391e-08	4.63773e-07
vnz_29210	vnz_29210	2.09826	2.81547	93.2953	9.93002e-08	4.72563e-07
vnz_28530	vnz_28530	-1.36329	7.63339	93.0867	1.00727e-07	4.79048e-07
vnz_27500	vnz_27500	-1.20561	4.66822	93.0293	1.01123e-07	4.80626e-07
vnz_33950	vnz_33950	-1.1637	7.9583	92.9243	1.01854e-07	4.83789e-07
vnz_20010	vnz_20010	1.54172	3.92896	92.7561	1.03036e-07	4.88711e-07
vnz_18640	vnz_18640	1.14116	8.65093	92.7575	1.03026e-07	4.88711e-07
vnz_20580	vnz_20580	-1.57077	3.17023	92.749	1.03086e-07	4.88711e-07
vnz_14010	vnz_14010	3.29384	2.2369	92.7395	1.03153e-07	4.88718e-07
vnz_29160	vnz_29160	-1.39126	4.98375	92.5596	1.04437e-07	4.94484e-07
vnz_34670	vnz_34670	-0.96661	7.56567	92.5168	1.04745e-07	4.95628e-07
vnz_15840	vnz_15840	1.20022	8.62621	92.4886	1.04948e-07	4.95961e-07
vnz_01785	vnz_01785	-1.37901	5.48564	92.4937	1.04911e-07	4.95961e-07
vnz_24950	vnz_24950	1.13097	10.0286	92.3858	1.05694e-07	4.99168e-07
vnz_03435	vnz_03435	2.14797	2.71148	92.3387	1.06038e-07	5.00476e-07
vnz_34585	vnz_34585	1.34376	4.42928	92.2979	1.06336e-07	5.01567e-07
vnz_36170	vnz_36170	1.74282	3.90101	92.2583	1.06627e-07	5.02622e-07
vnz_08605	vnz_08605	-1.51528	5.32551	92.2211	1.06901e-07	5.03594e-07
vnz_07215	vnz_07215	2.21932	2.8279	92.1706	1.07275e-07	5.05037e-07
vnz_29410	vnz_29410	1.31956	5.34338	92.1387	1.07511e-07	5.05829e-07
vnz_09795	vnz_09795	2.05037	3.36923	92.0535	1.08145e-07	5.08495e-07
vnz_31675	vnz_31675	1.19619	6.40443	91.912	1.09209e-07	5.13174e-07
vnz_23440	vnz_23440	1.23744	4.98291	91.8311	1.09823e-07	5.15731e-07
vnz_27120	vnz_27120	-1.18398	8.70686	91.3065	1.13897e-07	5.34527e-07
vnz_16420	vnz_16420	1.13026	9.11879	91.1823	1.14887e-07	5.38833e-07
vnz_32900	vnz_32900	-1.78773	4.12414	91.1694	1.1499e-07	5.38979e-07
vnz_25670	vnz_25670	-1.16807	4.8485	91.1253	1.15344e-07	5.403e-07
vnz_23635	vnz_23635	-1.13453	6.05661	91.0959	1.15581e-07	5.4107e-07
vnz_21585	vnz_21585	-2.47013	2.9425	90.9989	1.16365e-07	5.444e-07
vnz_18705	vnz_18705	-1.15457	4.71602	90.9597	1.16684e-07	5.45551e-07
vnz_22925	vnz_22925	2.59402	2.75788	90.9319	1.16911e-07	5.4627e-07
vnz_15815	vnz_15815	-1.11451	7.32766	90.914	1.17058e-07	5.4627e-07
vnz_21515	vnz_21515	-1.71297	5.52628	90.9176	1.17029e-07	5.4627e-07
vnz_24000	vnz_24000	-1.21553	6.72127	90.899	1.1718e-07	5.465e-07
vnz_16275	vnz_16275	-1.27855	4.63441	90.6639	1.19124e-07	5.55217e-07
vnz_16805	vnz_16805	-1.30439	5.43595	90.5962	1.19691e-07	5.5751e-07
vnz_37385	vnz_37385	-2.92432	3.7527	90.1564	1.23445e-07	5.74637e-07
vnz_37220	vnz_37220	1.39955	3.64701	89.8176	1.26429e-07	5.88164e-07
vnz_08995	vnz_08995	1.21775	4.75231	89.7369	1.27152e-07	5.91156e-07
vnz_16175	vnz_16175	-1.49042	4.23006	89.6368	1.28055e-07	5.94985e-07
vnz_25805	vnz_25805	-0.982331	9.25542	89.4535	1.29728e-07	6.02382e-07
vnz_05075	vnz_05075	1.24836	4.79167	89.383	1.30377e-07	6.05021e-07
vnz_34470	vnz_34470	3.46988	2.4772	89.3331	1.3084e-07	6.06793e-07
vnz_31920	vnz_31920	1.0778	6.13705	89.2114	1.31975e-07	6.11676e-07
vnz_09910	vnz_09910	1.2258	5.04437	89.0957	1.33065e-07	6.16344e-07
vnz_17255	vnz_17255	1.40911	7.96214	89.0601	1.33402e-07	6.17524e-07
vnz_20660	vnz_20660	-1.40144	3.74298	89.0163	1.33819e-07	6.19068e-07
vnz_17410	vnz_17410	-1.91908	3.27041	88.9514	1.34438e-07	6.21547e-07
vnz_26215	vnz_26215	1.65	5.5894	88.9329	1.34615e-07	6.21981e-07
vnz_25275	vnz_25275	1.8844	4.39742	88.8404	1.35506e-07	6.25707e-07
vnz_14665	vnz_14665	-1.59085	3.37771	88.7434	1.36446e-07	6.29318e-07
vnz_33300	vnz_33300	-3.55968	1.8663	88.7424	1.36456e-07	6.29318e-07
vnz_20720	vnz_20720	1.28108	5.1048	88.5645	1.38201e-07	6.36972e-07
vnz_19870	vnz_19870	-1.34023	5.91617	88.4652	1.39186e-07	6.41116e-07
vnz_11415	vnz_11415	-0.987292	7.84008	88.4437	1.394e-07	6.41707e-07
vnz_12995	vnz_12995	-1.2133	6.08553	88.3841	1.39997e-07	6.44053e-07
vnz_34245	vnz_34245	1.71868	4.16897	88.3422	1.40417e-07	6.45588e-07
vnz_12615	vnz_12615	1.5595	3.71971	88.0145	1.43758e-07	6.60544e-07
vnz_34665	vnz_34665	-0.967619	8.18793	87.9809	1.44105e-07	6.61731e-07
vnz_05790	vnz_05790	1.13332	8.04478	87.7941	1.46056e-07	6.70275e-07
vnz_26500	vnz_26500	-1.91577	3.17299	87.7416	1.46609e-07	6.72402e-07
vnz_09710	vnz_09710	1.46171	4.60354	87.6465	1.47617e-07	6.76609e-07
vnz_05085	vnz_05085	1.26185	4.30975	87.5917	1.48202e-07	6.78873e-07
vnz_28845	vnz_28845	-1.07076	5.97511	87.5384	1.48774e-07	6.81075e-07
vnz_15475	vnz_15475	-1.20081	7.13673	87.4802	1.49401e-07	6.83524e-07
vnz_31855	vnz_31855	1.22756	7.68515	87.4244	1.50004e-07	6.85864e-07
vnz_15600	vnz_15600	-1.06297	6.40761	87.3175	1.51169e-07	6.90765e-07
vnz_22785	vnz_22785	-1.12487	6.9398	87.3049	1.51306e-07	6.9097e-07
vnz_08305	vnz_08305	-1.03343	6.45409	87.225	1.52184e-07	6.94553e-07
vnz_24430	vnz_24430	1.26143	5.21618	87.1747	1.5274e-07	6.96668e-07
vnz_11580	vnz_11580	1.03694	7.16059	87.1342	1.53189e-07	6.98286e-07
vnz_33305	vnz_33305	-2.42182	3.14243	87.1089	1.5347e-07	6.9914e-07
vnz_18500	vnz_18500	2.1811	2.8578	87.0542	1.5408e-07	7.01491e-07
vnz_15865	vnz_15865	-1.14297	5.37766	87.0098	1.54577e-07	7.03327e-07
vnz_24340	vnz_24340	-1.1928	4.60549	86.9544	1.552e-07	7.05731e-07
vnz_11155	vnz_11155	-1.77889	4.89751	86.92	1.55589e-07	7.07067e-07
vnz_10690	vnz_10690	1.9739	3.40415	86.9111	1.55689e-07	7.07092e-07
vnz_19995	vnz_19995	-0.952256	12.2379	86.8832	1.56006e-07	7.08098e-07
vnz_09565	vnz_09565	-1.07923	6.44936	86.8171	1.56757e-07	7.11078e-07
vnz_20325	vnz_20325	-1.10299	5.01072	86.7765	1.5722e-07	7.12312e-07
vnz_21005	vnz_21005	-1.21293	6.31587	86.7816	1.57162e-07	7.12312e-07
vnz_03560	vnz_03560	0.944427	7.74189	86.7203	1.57865e-07	7.14798e-07
vnz_01265	vnz_01265	1.05383	9.78979	86.69	1.58214e-07	7.15944e-07
vnz_21540	vnz_21540	-1.46248	5.16516	86.677	1.58364e-07	7.16187e-07
vnz_09050	vnz_09050	-1.23622	5.01713	86.5707	1.59596e-07	7.21321e-07
vnz_21430	vnz_21430	2.23867	3.81828	86.4976	1.60448e-07	7.24466e-07
vnz_25465	vnz_25465	1.17368	4.49018	86.4944	1.60485e-07	7.24466e-07
vnz_30060	vnz_30060	1.41819	4.15413	86.4635	1.60848e-07	7.25662e-07
vnz_26075	vnz_26075	1.07131	7.56303	86.4482	1.61027e-07	7.25693e-07
vnz_01350	vnz_01350	-1.16439	5.15183	86.4443	1.61073e-07	7.25693e-07
vnz_21590	vnz_21590	-2.79337	2.93012	86.4381	1.61146e-07	7.25693e-07
vnz_31460	vnz_31460	1.7105	2.98036	86.303	1.62745e-07	7.3245e-07
vnz_36570	vnz_36570	1.61287	2.92958	85.9147	1.67439e-07	7.53122e-07
vnz_31670	vnz_31670	1.04064	7.53774	85.8596	1.68119e-07	7.55724e-07
vnz_01710	vnz_01710	-1.26121	4.3423	85.8402	1.68358e-07	7.56342e-07
vnz_29090	vnz_29090	1.25206	3.94928	85.6224	1.71076e-07	7.68091e-07
vnz_28360	vnz_28360	0.993275	8.11026	85.5814	1.71592e-07	7.69947e-07
vnz_03280	vnz_03280	1.14824	5.33333	85.47	1.73007e-07	7.7583e-07
vnz_17810	vnz_17810	-1.09687	5.30534	85.4164	1.73692e-07	7.78431e-07
vnz_00140	vnz_00140	2.31696	2.26304	85.3579	1.74443e-07	7.81329e-07
vnz_22275	vnz_22275	1.08891	5.82752	85.3275	1.74835e-07	7.82613e-07
vnz_36780	vnz_36780	1.17405	5.34861	85.2857	1.75375e-07	7.84563e-07
vnz_08845	vnz_08845	-1.06058	7.4455	85.2607	1.75699e-07	7.85541e-07
vnz_30125	vnz_30125	1.14264	5.8784	85.098	1.77827e-07	7.94576e-07
vnz_04835	vnz_04835	-1.73565	3.31974	84.9511	1.79771e-07	8.02782e-07
vnz_21525	vnz_21525	-1.81993	4.89858	84.9418	1.79895e-07	8.02856e-07
vnz_09650	vnz_09650	-1.63214	2.92932	84.8802	1.80718e-07	8.06047e-07
vnz_19855	vnz_19855	-1.22593	5.78487	84.7914	1.81914e-07	8.10895e-07
vnz_03155	vnz_03155	1.15902	5.12737	84.671	1.83546e-07	8.17456e-07
vnz_15640	vnz_15640	1.02336	8.82393	84.6668	1.83604e-07	8.17456e-07
vnz_16590	vnz_16590	-1.16541	6.30438	84.598	1.84546e-07	8.21159e-07
vnz_25840	vnz_25840	1.15403	5.99399	84.5056	1.85818e-07	8.26327e-07
vnz_12890	vnz_12890	-1.61197	3.59071	84.4897	1.86038e-07	8.26813e-07
vnz_24765	vnz_24765	-0.93307	7.45147	84.4814	1.86155e-07	8.26836e-07
vnz_04225	vnz_04225	-1.01781	7.1215	84.3938	1.87372e-07	8.31751e-07
vnz_01685	vnz_01685	2.41159	2.70766	84.2424	1.895e-07	8.40696e-07
vnz_17770	vnz_17770	1.46979	4.39412	84.1072	1.91425e-07	8.48729e-07
vnz_30510	vnz_30510	1.95066	2.68404	83.9989	1.92981e-07	8.55121e-07
vnz_28525	vnz_28525	-1.12408	7.02796	83.9868	1.93156e-07	8.55388e-07
vnz_30160	vnz_30160	2.59727	2.50902	83.8918	1.94535e-07	8.60985e-07
vnz_32905	vnz_32905	-1.31792	4.58956	83.8612	1.94981e-07	8.62448e-07
vnz_10660	vnz_10660	-1.11217	8.12728	83.7939	1.95967e-07	8.66295e-07
vnz_17965	vnz_17965	-1.02281	6.67767	83.7768	1.96218e-07	8.66891e-07
vnz_28355	vnz_28355	1.01354	7.95224	83.6837	1.97594e-07	8.72455e-07
vnz_01715	vnz_01715	-1.24848	8.37531	83.6337	1.98337e-07	8.75218e-07
vnz_19450	vnz_19450	-1.1899	5.58157	83.5947	1.9892e-07	8.77269e-07
vnz_36785	vnz_36785	1.34196	4.1213	83.5557	1.99504e-07	8.79326e-07
vnz_28940	vnz_28940	-1.09069	6.64459	83.4365	2.013e-07	8.86718e-07
vnz_03070	vnz_03070	1.17839	5.65568	83.2234	2.04559e-07	9.00541e-07
vnz_23110	vnz_23110	1.15289	4.76902	83.2069	2.04813e-07	9.00785e-07
vnz_09210	vnz_09210	-1.23292	5.21495	83.2042	2.04856e-07	9.00785e-07
vnz_18415	vnz_18415	-1.02423	7.70432	83.1472	2.05737e-07	9.04129e-07
vnz_24550	vnz_24550	-1.03797	6.38536	83.0853	2.06701e-07	9.07832e-07
vnz_23790	vnz_23790	1.0906	9.29192	83.0076	2.07919e-07	9.12644e-07
vnz_14360	vnz_14360	-1.58177	3.34037	82.9374	2.09026e-07	9.16961e-07
vnz_22110	vnz_22110	0.938074	9.54016	82.8821	2.09902e-07	9.20264e-07
vnz_36485	vnz_36485	1.6046	3.13142	82.8348	2.10656e-07	9.23027e-07
vnz_11445	vnz_11445	1.37759	6.46941	82.8194	2.10902e-07	9.23561e-07
vnz_31600	vnz_31600	-1.09876	6.08785	82.6981	2.1285e-07	9.3131e-07
vnz_18540	vnz_18540	-1.19416	4.04561	82.6937	2.12921e-07	9.3131e-07
vnz_30275	vnz_30275	1.05343	5.81725	82.5929	2.14556e-07	9.37913e-07
vnz_36085	vnz_36085	1.50104	3.82375	82.5371	2.15466e-07	9.41339e-07
vnz_05525	vnz_05525	1.49862	3.72696	82.526	2.15648e-07	9.41585e-07
vnz_33875	vnz_33875	1.52753	3.32267	82.4622	2.16697e-07	9.45608e-07
vnz_10300	vnz_10300	1.46324	3.33085	82.4094	2.17569e-07	9.48859e-07
vnz_33360	vnz_33360	1.49607	3.35735	82.2923	2.19517e-07	9.56795e-07
vnz_22915	vnz_22915	3.04643	3.24465	82.2495	2.20234e-07	9.5936e-07
vnz_22415	vnz_22415	1.11875	6.96221	82.1881	2.21266e-07	9.63293e-07
vnz_05150	vnz_05150	2.16722	2.71589	82.1722	2.21534e-07	9.639e-07
vnz_23875	vnz_23875	-1.17793	4.22037	82.1264	2.2231e-07	9.6671e-07
vnz_20335	vnz_20335	-1.38033	5.63913	82.107	2.2264e-07	9.67582e-07
vnz_11170	vnz_11170	1.20696	4.34611	81.9606	2.25143e-07	9.7789e-07
vnz_12510	vnz_12510	-1.17131	5.13823	81.7611	2.28605e-07	9.9235e-07
vnz_36150	vnz_36150	-1.67117	5.04404	81.7271	2.29202e-07	9.94363e-07
vnz_00450	vnz_00450	-2.14575	2.1715	81.5998	2.31449e-07	1.00353e-06
vnz_23130	vnz_23130	1.13407	5.42072	81.5742	2.31905e-07	1.00492e-06
vnz_21505	vnz_21505	-1.56971	4.74	81.4095	2.34857e-07	1.01712e-06
vnz_30595	vnz_30595	-1.72729	2.67498	81.3776	2.35434e-07	1.01903e-06
vnz_28685	vnz_28685	2.16986	2.48105	81.2807	2.37194e-07	1.02606e-06
vnz_13655	vnz_13655	-1.07077	6.97106	81.2368	2.37998e-07	1.02893e-06
vnz_15345	vnz_15345	-1.19359	7.48973	81.1878	2.38899e-07	1.03223e-06
vnz_25425	vnz_25425	-0.921632	8.01498	81.1486	2.39621e-07	1.03475e-06
vnz_09065	vnz_09065	1.13388	4.69718	81.1097	2.40341e-07	1.03726e-06
vnz_35530	vnz_35530	2.17677	3.91388	81.0424	2.41593e-07	1.04206e-06
vnz_12880	vnz_12880	-1.82787	2.89912	81.0286	2.41849e-07	1.04257e-06
vnz_26750	vnz_26750	1.42066	4.44852	80.9488	2.43344e-07	1.0484e-06
vnz_23955	vnz_23955	1.97891	3.30622	80.884	2.44565e-07	1.05306e-06
vnz_15335	vnz_15335	1.24964	4.20197	80.8718	2.44796e-07	1.05344e-06
vnz_06370	vnz_06370	1.46903	5.56423	80.8265	2.45655e-07	1.05653e-06
vnz_18835	vnz_18835	-0.913607	8.3735	80.7379	2.47346e-07	1.06319e-06
vnz_12990	vnz_12990	-1.05746	6.88382	80.6812	2.48434e-07	1.06725e-06
vnz_11855	vnz_11855	1.21462	4.5715	80.6523	2.48991e-07	1.06903e-06
vnz_09195	vnz_09195	-1.47904	6.01289	80.6244	2.49531e-07	1.07073e-06
vnz_26530	vnz_26530	0.959066	7.34215	80.594	2.50118e-07	1.07202e-06
vnz_30620	vnz_30620	-1.32676	4.27486	80.5972	2.50056e-07	1.07202e-06
vnz_08600	vnz_08600	-0.996603	7.47	80.5763	2.50463e-07	1.07288e-06
vnz_00740	vnz_00740	1.72901	2.7466	80.537	2.51226e-07	1.07553e-06
vnz_08015	vnz_08015	-0.94603	7.0353	80.5284	2.51395e-07	1.07564e-06
vnz_35500	vnz_35500	1.28179	3.76352	80.4917	2.52112e-07	1.07747e-06
vnz_16455	vnz_16455	-1.18165	6.7278	80.4987	2.51974e-07	1.07747e-06
vnz_22880	vnz_22880	1.67833	4.01849	80.4358	2.53208e-07	1.08153e-06
vnz_11765	vnz_11765	-1.00277	9.91461	80.3954	2.54005e-07	1.08432e-06
vnz_13620	vnz_13620	-0.998835	8.12025	80.2636	2.5662e-07	1.09485e-06
vnz_07765	vnz_07765	-0.916723	7.58486	80.1935	2.58024e-07	1.10022e-06
vnz_13835	vnz_13835	1.22674	4.05789	80.1746	2.58404e-07	1.10121e-06
vnz_16075	vnz_16075	-1.08898	6.69613	80.1244	2.59417e-07	1.10489e-06
vnz_13420	vnz_13420	1.10899	4.56699	80.0786	2.60345e-07	1.10821e-06
vnz_02090	vnz_02090	1.85026	2.66723	80.0569	2.60787e-07	1.10946e-06
vnz_21035	vnz_21035	-0.995191	8.27752	80.0468	2.60991e-07	1.1097e-06
vnz_09240	vnz_09240	-1.01921	6.53194	79.9757	2.62443e-07	1.1146e-06
vnz_07465	vnz_07465	-1.81554	2.62992	79.9827	2.62301e-07	1.1146e-06
vnz_35885	vnz_35885	-1.08547	5.75959	79.936	2.63258e-07	1.11742e-06
vnz_18285	vnz_18285	1.21327	4.95354	79.8491	2.65053e-07	1.1244e-06
vnz_31430	vnz_31430	2.25969	3.31791	79.8253	2.65546e-07	1.12521e-06
vnz_00345	vnz_00345	1.96317	2.35853	79.826	2.65531e-07	1.12521e-06
vnz_30335	vnz_30335	-0.990425	5.84374	79.7558	2.66993e-07	1.13071e-06
vnz_04200	vnz_04200	1.0301	5.45578	79.6831	2.68517e-07	1.13651e-06
vnz_05975	vnz_05975	1.07634	5.74454	79.6433	2.69353e-07	1.13918e-06
vnz_10665	vnz_10665	-1.019	10.6255	79.6387	2.69451e-07	1.13918e-06
vnz_09290	vnz_09290	1.22436	7.0096	79.6223	2.69798e-07	1.14e-06
vnz_31415	vnz_31415	2.57703	2.88823	79.5038	2.72315e-07	1.14998e-06
vnz_23765	vnz_23765	0.947715	7.11556	79.4708	2.73022e-07	1.15232e-06
vnz_29980	vnz_29980	2.2406	2.74324	79.4011	2.74519e-07	1.15798e-06
vnz_22780	vnz_22780	-1.30387	4.08048	79.3329	2.75994e-07	1.16354e-06
vnz_05140	vnz_05140	0.97051	7.1937	79.1379	2.80263e-07	1.18087e-06
vnz_28290	vnz_28290	1.19079	6.39535	79.1174	2.80714e-07	1.1821e-06
vnz_32950	vnz_32950	-1.4285	3.5621	79.108	2.80922e-07	1.18231e-06
vnz_06810	vnz_06810	-1.14437	5.39978	79.0531	2.82141e-07	1.1861e-06
vnz_16205	vnz_16205	-1.7059	2.82057	79.0577	2.82038e-07	1.1861e-06
vnz_27640	vnz_27640	1.54542	4.04083	78.8468	2.86772e-07	1.20489e-06
vnz_27505	vnz_27505	-1.20163	4.77661	78.8173	2.87441e-07	1.20703e-06
vnz_31310	vnz_31310	1.20175	4.70159	78.7736	2.88436e-07	1.21052e-06
vnz_01615	vnz_01615	2.84976	2.41577	78.6582	2.91082e-07	1.22094e-06
vnz_30360	vnz_30360	-1.18293	4.02826	78.5103	2.94513e-07	1.23464e-06
vnz_15850	vnz_15850	1.03894	6.29728	78.4169	2.96702e-07	1.24248e-06
vnz_28315	vnz_28315	0.969887	7.17167	78.4163	2.96717e-07	1.24248e-06
vnz_26315	vnz_26315	-1.65183	3.13705	78.3093	2.99249e-07	1.25238e-06
vnz_24750	vnz_24750	-0.869269	9.22587	78.19	3.02103e-07	1.26362e-06
vnz_25510	vnz_25510	-1.03802	5.98861	78.1703	3.02575e-07	1.26488e-06
vnz_18945	vnz_18945	0.916871	9.53595	78.0965	3.04359e-07	1.27163e-06
vnz_35495	vnz_35495	1.70395	3.04244	78.0635	3.05161e-07	1.27426e-06
vnz_18165	vnz_18165	1.23573	7.49501	78.0542	3.05386e-07	1.27449e-06
vnz_08755	vnz_08755	-0.977769	9.6533	78.0413	3.05701e-07	1.27509e-06
vnz_09750	vnz_09750	-1.24965	4.03686	78.014	3.06366e-07	1.27715e-06
vnz_06235	vnz_06235	-1.06404	6.64353	77.9937	3.06864e-07	1.27851e-06
vnz_20880	vnz_20880	-1.28351	6.15408	77.9272	3.08495e-07	1.28459e-06
vnz_35105	vnz_35105	1.20742	5.22453	77.8536	3.10314e-07	1.29145e-06
vnz_23145	vnz_23145	1.41213	5.79911	77.8382	3.10696e-07	1.29231e-06
vnz_09350	vnz_09350	0.9805	6.46907	77.806	3.11494e-07	1.29491e-06
vnz_15500	vnz_15500	1.17057	5.98259	77.7907	3.11876e-07	1.29578e-06
vnz_01540	vnz_01540	1.25169	3.71521	77.6916	3.14357e-07	1.30536e-06
vnz_01680	vnz_01680	1.49644	4.4609	77.6827	3.14581e-07	1.30556e-06
vnz_02160	vnz_02160	-0.951756	7.51319	77.5993	3.16688e-07	1.31358e-06
vnz_25665	vnz_25665	-1.11851	5.1988	77.5707	3.17416e-07	1.31587e-06
vnz_10050	vnz_10050	-1.93611	2.46155	77.5483	3.17986e-07	1.31749e-06
vnz_07880	vnz_07880	-1.10603	5.22178	77.4799	3.19733e-07	1.324e-06
vnz_13455	vnz_13455	-1.33949	3.80616	77.3512	3.23054e-07	1.33701e-06
vnz_17745	vnz_17745	-1.32015	5.74827	77.306	3.24228e-07	1.34112e-06
vnz_14260	vnz_14260	-0.883546	8.8227	77.081	3.30151e-07	1.36487e-06
vnz_31910	vnz_31910	0.945872	9.34788	76.9711	3.33087e-07	1.37624e-06
vnz_37475	vnz_37475	1.0315	6.11674	76.9145	3.34612e-07	1.38178e-06
vnz_31145	vnz_31145	-2.50749	3.18437	76.834	3.36793e-07	1.39002e-06
vnz_36270	vnz_36270	-1.2607	4.39638	76.7821	3.38208e-07	1.39508e-06
vnz_30615	vnz_30615	-1.33883	4.67094	76.7667	3.38631e-07	1.39606e-06
vnz_28455	vnz_28455	1.79637	3.19433	76.7436	3.39265e-07	1.3979e-06
vnz_26335	vnz_26335	-1.21694	4.2073	76.5529	3.44541e-07	1.41886e-06
vnz_01460	vnz_01460	-0.988565	5.59033	76.361	3.49944e-07	1.44031e-06
vnz_24350	vnz_24350	-1.13358	6.76152	76.0632	3.58524e-07	1.47481e-06
vnz_34420	vnz_34420	-2.9844	1.54562	76.046	3.59026e-07	1.47606e-06
vnz_08830	vnz_08830	-1.36881	4.08275	75.9045	3.63192e-07	1.49237e-06
vnz_05310	vnz_05310	-1.00206	6.36231	75.7293	3.6843e-07	1.51306e-06
vnz_27215	vnz_27215	1.12954	5.54084	75.7085	3.69055e-07	1.51479e-06
vnz_03020	vnz_03020	1.44349	3.44724	75.6977	3.69382e-07	1.5153e-06
vnz_33045	vnz_33045	1.16694	5.28172	75.4659	3.76462e-07	1.54265e-06
vnz_10830	vnz_10830	-1.54003	4.66603	75.4714	3.76293e-07	1.54265e-06
vnz_09615	vnz_09615	1.19315	4.76486	75.4218	3.77825e-07	1.54738e-06
vnz_02015	vnz_02015	1.43071	3.56621	75.3923	3.78741e-07	1.55028e-06
vnz_27260	vnz_27260	-0.947113	6.34744	75.3716	3.79386e-07	1.55207e-06
vnz_23455	vnz_23455	-1.17313	6.91988	75.3239	3.80876e-07	1.55731e-06
vnz_07820	vnz_07820	1.03301	5.65058	75.3057	3.81446e-07	1.55879e-06
vnz_34940	vnz_34940	1.44507	3.01879	75.2809	3.82224e-07	1.56111e-06
vnz_08270	vnz_08270	-1.53918	3.61811	75.2417	3.83456e-07	1.56529e-06
vnz_19865	vnz_19865	-1.14197	4.07069	75.202	3.84709e-07	1.56955e-06
vnz_30215	vnz_30215	1.39859	3.64021	75.1596	3.86055e-07	1.57418e-06
vnz_30300	vnz_30300	2.15619	3.64033	75.0982	3.88012e-07	1.57957e-06
vnz_30330	vnz_30330	1.019	6.90379	75.1007	3.87932e-07	1.57957e-06
vnz_15350	vnz_15350	-1.13037	8.21131	75.1079	3.87702e-07	1.57957e-06
vnz_32875	vnz_32875	-2.12601	2.18344	75.0861	3.88399e-07	1.58028e-06
vnz_37380	vnz_37380	-2.62263	2.74822	75.0262	3.9032e-07	1.58723e-06
vnz_15480	vnz_15480	-1.01508	5.51666	74.9962	3.91285e-07	1.59029e-06
vnz_36645	vnz_36645	1.32766	3.68827	74.915	3.93915e-07	1.60011e-06
vnz_26145	vnz_26145	0.910292	11.2032	74.8997	3.94413e-07	1.60073e-06
vnz_15920	vnz_15920	-0.905949	7.42462	74.8971	3.94497e-07	1.60073e-06
vnz_08170	vnz_08170	1.02213	7.601	74.859	3.95741e-07	1.6049e-06
vnz_13345	vnz_13345	-2.17433	5.77087	74.7645	3.98843e-07	1.6166e-06
vnz_31925	vnz_31925	0.969842	7.2613	74.686	4.01441e-07	1.62625e-06
vnz_06970	vnz_06970	-0.935925	6.88125	74.5657	4.0546e-07	1.64164e-06
vnz_25505	vnz_25505	-1.3556	3.85965	74.5552	4.05811e-07	1.64217e-06
vnz_16040	vnz_16040	-0.946827	6.74051	74.5404	4.06312e-07	1.6433e-06
vnz_22295	vnz_22295	-1.3947	5.85196	74.4526	4.0928e-07	1.65441e-06
vnz_24875	vnz_24875	-1.0142	7.10264	74.3783	4.11811e-07	1.66374e-06
vnz_07605	vnz_07605	-0.930266	8.33007	74.3674	4.12183e-07	1.66435e-06
vnz_03295	vnz_03295	-1.15263	5.38733	74.2409	4.16539e-07	1.68102e-06
vnz_34660	vnz_34660	-1.00603	7.02337	74.232	4.16846e-07	1.68135e-06
vnz_36725	vnz_36725	1.4923	3.4582	74.0885	4.21856e-07	1.70064e-06
vnz_34690	vnz_34690	-0.872027	8.46804	74.0477	4.23292e-07	1.70551e-06
vnz_27740	vnz_27740	1.53884	3.67326	74.0359	4.2371e-07	1.70627e-06
vnz_05795	vnz_05795	1.36435	3.67198	73.9942	4.25183e-07	1.71128e-06
vnz_36635	vnz_36635	1.83704	3.38962	73.8638	4.29835e-07	1.72907e-06
vnz_20625	vnz_20625	-1.34042	4.30558	73.7782	4.32922e-07	1.74055e-06
vnz_36640	vnz_36640	1.74422	4.15342	73.7149	4.3522e-07	1.74885e-06
vnz_18205	vnz_18205	1.04812	7.51394	73.5027	4.43025e-07	1.77925e-06
vnz_22620	vnz_22620	1.20219	4.0934	73.4364	4.45496e-07	1.78743e-06
vnz_18495	vnz_18495	-0.928643	9.31921	73.4352	4.45541e-07	1.78743e-06
vnz_29985	vnz_29985	2.32464	2.79491	73.4123	4.46398e-07	1.78991e-06
vnz_28720	vnz_28720	1.12042	4.28684	73.3681	4.48059e-07	1.7956e-06
vnz_28555	vnz_28555	-1.18263	4.73739	73.3544	4.48573e-07	1.7967e-06
vnz_23450	vnz_23450	1.20475	7.74204	73.2819	4.51317e-07	1.80575e-06
vnz_31350	vnz_31350	-1.32199	5.60837	73.284	4.51237e-07	1.80575e-06
vnz_25160	vnz_25160	-1.23035	3.62225	73.2733	4.51642e-07	1.80608e-06
vnz_01445	vnz_01445	1.03025	4.92263	73.2104	4.54039e-07	1.8147e-06
vnz_20280	vnz_20280	1.08296	5.4879	73.1031	4.58159e-07	1.83018e-06
vnz_33335	vnz_33335	-2.80495	2.66742	73.063	4.59711e-07	1.8354e-06
vnz_24120	vnz_24120	-1.31364	4.38897	73.0079	4.61848e-07	1.84295e-06
vnz_26410	vnz_26410	1.20864	5.42949	72.9931	4.62427e-07	1.84427e-06
vnz_16070	vnz_16070	-1.14855	9.57193	72.9823	4.62847e-07	1.84496e-06
vnz_18420	vnz_18420	-1.17087	7.08486	72.9646	4.63541e-07	1.84674e-06
vnz_22350	vnz_22350	-0.965606	5.8948	72.8364	4.68586e-07	1.86584e-06
vnz_27945	vnz_27945	1.37969	7.30172	72.7357	4.72595e-07	1.8808e-06
vnz_11295	vnz_11295	1.21209	3.86487	72.7062	4.73773e-07	1.88309e-06
vnz_15000	vnz_15000	0.908311	6.7321	72.7024	4.73928e-07	1.88309e-06
vnz_01000	vnz_01000	-1.4951	3.96257	72.7082	4.73696e-07	1.88309e-06
vnz_32010	vnz_32010	-1.17866	4.08364	72.6705	4.75209e-07	1.88718e-06
vnz_12740	vnz_12740	1.05093	6.45479	72.5452	4.80281e-07	1.90631e-06
vnz_37510	vnz_37510	1.1166	4.16446	72.477	4.83068e-07	1.91635e-06
vnz_29375	vnz_29375	1.08064	6.15914	72.4137	4.85671e-07	1.92565e-06
vnz_00775	vnz_00775	-3.31925	1.92478	72.3968	4.8637e-07	1.9274e-06
vnz_35575	vnz_35575	1.37098	3.21732	72.3236	4.89405e-07	1.93737e-06
vnz_21510	vnz_21510	-1.58255	5.0972	72.3266	4.89279e-07	1.93737e-06
vnz_23025	vnz_23025	2.95613	1.58051	72.1984	4.94646e-07	1.95708e-06
vnz_32800	vnz_32800	1.15246	3.99055	72.1577	4.96362e-07	1.96283e-06
vnz_19425	vnz_19425	-1.15764	5.93306	72.1306	4.97508e-07	1.96632e-06
vnz_21490	vnz_21490	-1.74827	5.04499	72.1209	4.97918e-07	1.9669e-06
vnz_20330	vnz_20330	-1.05646	5.95728	72.0313	5.01738e-07	1.98093e-06
vnz_31400	vnz_31400	1.0388	4.8422	71.9413	5.05606e-07	1.99515e-06
vnz_16030	vnz_16030	-0.946428	6.01392	71.8648	5.08924e-07	2.00718e-06
vnz_01910	vnz_01910	1.37727	3.35771	71.8483	5.0964e-07	2.00895e-06
vnz_23370	vnz_23370	1.25414	4.1941	71.8202	5.10866e-07	2.01272e-06
vnz_03955	vnz_03955	-0.853073	9.48814	71.6829	5.16905e-07	2.03543e-06
vnz_25600	vnz_25600	1.0645	5.40095	71.6676	5.17583e-07	2.03703e-06
vnz_20920	vnz_20920	-1.19275	3.83457	71.661	5.17877e-07	2.03711e-06
vnz_33850	vnz_33850	1.31973	4.82878	71.628	5.19344e-07	2.04181e-06
vnz_16745	vnz_16745	-1.05767	4.9732	71.6023	5.2049e-07	2.04415e-06
vnz_13340	vnz_13340	-1.65966	7.61474	71.6035	5.20436e-07	2.04415e-06
vnz_09330	vnz_09330	1.0333	5.88029	71.5787	5.21545e-07	2.04722e-06
vnz_21395	vnz_21395	1.51346	6.06434	71.5571	5.22509e-07	2.04885e-06
vnz_13885	vnz_13885	1.18839	6.87461	71.5592	5.22415e-07	2.04885e-06
vnz_35665	vnz_35665	1.44332	3.29764	71.4129	5.29021e-07	2.0733e-06
vnz_07560	vnz_07560	1.90098	2.79271	71.3799	5.30523e-07	2.07809e-06
vnz_05625	vnz_05625	1.01572	8.26648	71.3176	5.33371e-07	2.08815e-06
vnz_28795	vnz_28795	1.076	4.9923	71.2569	5.36165e-07	2.09799e-06
vnz_08090	vnz_08090	-0.951606	6.29551	71.0774	5.44526e-07	2.12959e-06
vnz_24495	vnz_24495	-1.11769	6.039	71.0392	5.46323e-07	2.1355e-06
vnz_01880	vnz_01880	1.60941	2.78286	70.9375	5.51141e-07	2.1532e-06
vnz_06635	vnz_06635	1.76672	2.97297	70.8901	5.53405e-07	2.159e-06
vnz_26430	vnz_26430	1.28527	3.44121	70.8914	5.5334e-07	2.159e-06
vnz_17600	vnz_17600	-1.05679	5.21008	70.8882	5.53493e-07	2.159e-06
vnz_23270	vnz_23270	-1.14653	6.26907	70.8608	5.5481e-07	2.163e-06
vnz_11140	vnz_11140	-2.24362	5.37869	70.8245	5.56553e-07	2.16867e-06
vnz_07815	vnz_07815	1.39949	3.32486	70.8048	5.57502e-07	2.17123e-06
vnz_27460	vnz_27460	-1.03519	7.03216	70.7427	5.60509e-07	2.18181e-06
vnz_36230	vnz_36230	0.995676	6.41619	70.5618	5.6937e-07	2.21514e-06
vnz_37480	vnz_37480	0.922753	6.05486	70.4677	5.74044e-07	2.23216e-06
vnz_06385	vnz_06385	1.40073	3.3565	70.4597	5.74441e-07	2.23254e-06
vnz_10680	vnz_10680	-0.988384	9.59352	70.4446	5.75194e-07	2.2343e-06
vnz_07425	vnz_07425	-1.878	2.80472	70.394	5.77729e-07	2.24298e-06
vnz_07760	vnz_07760	-0.937427	7.33991	70.347	5.80099e-07	2.25101e-06
vnz_03165	vnz_03165	2.85961	1.51484	70.1756	5.88823e-07	2.28293e-06
vnz_02485	vnz_02485	1.07903	4.93725	70.1735	5.88935e-07	2.28293e-06
vnz_35760	vnz_35760	1.12354	4.23815	70.127	5.91328e-07	2.29101e-06
vnz_18930	vnz_18930	-0.877168	8.92479	70.0774	5.9389e-07	2.29974e-06
vnz_19650	vnz_19650	-1.24346	4.419	69.6538	6.16326e-07	2.38539e-06
vnz_15320	vnz_15320	-1.11305	6.77219	69.5676	6.21004e-07	2.40225e-06
vnz_13430	vnz_13430	-1.07341	4.76663	69.5054	6.2441e-07	2.41417e-06
vnz_33110	vnz_33110	1.7683	2.42945	69.3771	6.31498e-07	2.44031e-06
vnz_01475	vnz_01475	1.36686	4.14725	69.2882	6.36461e-07	2.45822e-06
vnz_17955	vnz_17955	-0.882181	10.1917	69.2665	6.3768e-07	2.46165e-06
vnz_35560	vnz_35560	1.615	2.64239	69.2439	6.38954e-07	2.46529e-06
vnz_17930	vnz_17930	-0.873873	6.72177	69.2356	6.39422e-07	2.46582e-06
vnz_12580	vnz_12580	-1.54421	6.8454	69.2209	6.40253e-07	2.46775e-06
vnz_06090	vnz_06090	-1.21019	5.44183	69.1859	6.4223e-07	2.4741e-06
vnz_28310	vnz_28310	0.876636	6.68244	69.1579	6.43819e-07	2.47893e-06
vnz_11760	vnz_11760	-0.894622	9.5899	69.105	6.46837e-07	2.48927e-06
vnz_13995	vnz_13995	4.67531	0.678419	69.0782	6.48369e-07	2.49388e-06
vnz_15355	vnz_15355	-1.17716	4.51753	69.0046	6.52602e-07	2.50887e-06
vnz_08030	vnz_08030	1.33357	5.94362	68.9897	6.5346e-07	2.51088e-06
vnz_11535	vnz_11535	-1.13992	5.44285	68.8817	6.5974e-07	2.5337e-06
vnz_18950	vnz_18950	1.17894	3.74991	68.847	6.61766e-07	2.54018e-06
vnz_34305	vnz_34305	1.53708	3.19654	68.8222	6.63223e-07	2.54315e-06
vnz_15965	vnz_15965	-0.934829	6.2453	68.8248	6.63074e-07	2.54315e-06
vnz_21520	vnz_21520	-1.56604	5.08079	68.4453	6.85806e-07	2.62839e-06
vnz_10075	vnz_10075	-1.00375	6.27786	68.3044	6.94476e-07	2.66026e-06
vnz_05155	vnz_05155	2.67947	1.77609	68.265	6.96922e-07	2.66826e-06
vnz_09620	vnz_09620	1.3461	3.69593	68.2558	6.9749e-07	2.66906e-06
vnz_14170	vnz_14170	2.16447	2.76412	68.2292	6.99152e-07	2.67285e-06
vnz_26640	vnz_26640	0.848934	11.0363	68.2275	6.99259e-07	2.67285e-06
vnz_21495	vnz_21495	-1.80993	3.56792	68.2227	6.99555e-07	2.67285e-06
vnz_34885	vnz_34885	1.45612	3.03207	68.156	7.03739e-07	2.68746e-06
vnz_23430	vnz_23430	-1.05063	4.45495	67.8559	7.22903e-07	2.75782e-06
vnz_18710	vnz_18710	-1.90967	3.47912	67.8589	7.22707e-07	2.75782e-06
vnz_19325	vnz_19325	-1.08037	4.48917	67.8275	7.24745e-07	2.76344e-06
vnz_26670	vnz_26670	-0.939566	7.44661	67.7254	7.3142e-07	2.78746e-06
vnz_27020	vnz_27020	-1.44782	3.40878	67.6321	7.37575e-07	2.80949e-06
vnz_14720	vnz_14720	-0.975039	5.56023	67.5423	7.43564e-07	2.83086e-06
vnz_24850	vnz_24850	1.27555	7.50222	67.4171	7.52001e-07	2.86151e-06
vnz_15455	vnz_15455	-1.00121	7.92624	67.4074	7.52658e-07	2.86256e-06
vnz_04805	vnz_04805	0.869436	8.03051	67.4007	7.5311e-07	2.86282e-06
vnz_07885	vnz_07885	-1.04153	4.59084	67.3656	7.55503e-07	2.87045e-06
vnz_20480	vnz_20480	-1.22883	4.62698	67.3383	7.57366e-07	2.87606e-06
vnz_22745	vnz_22745	-1.08322	4.36661	67.2869	7.60889e-07	2.88797e-06
vnz_27270	vnz_27270	-0.836622	8.67679	67.2	7.66886e-07	2.90926e-06
vnz_25460	vnz_25460	1.09639	4.60167	67.0742	7.75665e-07	2.94106e-06
vnz_00600	vnz_00600	1.7134	2.50528	66.8696	7.90193e-07	2.99462e-06
vnz_12295	vnz_12295	1.25479	3.36554	66.8499	7.91609e-07	2.99847e-06
vnz_21470	vnz_21470	0.856293	12.1236	66.7768	7.96884e-07	3.01692e-06
vnz_33350	vnz_33350	-2.44045	3.5253	66.6681	8.04797e-07	3.04533e-06
vnz_12265	vnz_12265	-1.42934	2.99556	66.5499	8.13512e-07	3.07675e-06
vnz_15360	vnz_15360	-1.04196	5.08768	66.4521	8.20797e-07	3.10273e-06
vnz_08980	vnz_08980	-0.98293	5.62233	66.4169	8.23444e-07	3.11116e-06
vnz_37520	vnz_37520	1.31355	3.5402	66.3722	8.26809e-07	3.12229e-06
vnz_17950	vnz_17950	-0.893194	10.0325	66.3456	8.28824e-07	3.12832e-06
vnz_13585	vnz_13585	-0.954814	5.63456	66.259	8.35416e-07	3.1516e-06
vnz_34920	vnz_34920	1.60225	2.92962	66.234	8.37328e-07	3.15722e-06
vnz_28965	vnz_28965	-1.40133	5.14954	66.2284	8.37751e-07	3.15722e-06
vnz_11145	vnz_11145	-2.10123	6.43155	66.2112	8.39073e-07	3.16061e-06
vnz_02935	vnz_02935	-1.10327	4.21825	66.2019	8.39789e-07	3.16171e-06
vnz_29190	vnz_29190	-0.976615	6.73891	66.1899	8.4071e-07	3.16358e-06
vnz_00135	vnz_00135	1.64238	3.1139	66.1304	8.45308e-07	3.17928e-06
vnz_19350	vnz_19350	-0.911678	9.26144	66.0776	8.49409e-07	3.19309e-06
vnz_18720	vnz_18720	-1.42635	3.49487	66.0483	8.5169e-07	3.20006e-06
vnz_31945	vnz_31945	1.53258	3.57318	66.0369	8.52585e-07	3.20181e-06
vnz_31315	vnz_31315	1.20198	3.55394	65.9674	8.58042e-07	3.21931e-06
vnz_07095	vnz_07095	-1.55834	3.36144	65.9665	8.5811e-07	3.21931e-06
vnz_11705	vnz_11705	-0.978829	5.56729	65.8561	8.66864e-07	3.25052e-06
vnz_16620	vnz_16620	-0.834315	8.5778	65.8061	8.70858e-07	3.26386e-06
vnz_08280	vnz_08280	-1.32941	3.18945	65.7613	8.74454e-07	3.27569e-06
vnz_28120	vnz_28120	1.40893	4.02556	65.6732	8.81583e-07	3.30074e-06
vnz_26180	vnz_26180	0.872443	7.1839	65.6477	8.8366e-07	3.30686e-06
vnz_17795	vnz_17795	-1.10195	5.48618	65.642	8.84119e-07	3.30691e-06
vnz_22565	vnz_22565	1.05514	4.8703	65.6106	8.86681e-07	3.31484e-06
vnz_04815	vnz_04815	-0.880419	6.94387	65.5821	8.89021e-07	3.32192e-06
vnz_17425	vnz_17425	-1.26708	3.4011	65.508	8.9512e-07	3.34303e-06
vnz_17800	vnz_17800	-1.4035	5.76354	65.4971	8.96023e-07	3.34473e-06
[truncated: 3,052 more rows]

## Sheet: all genes FDR
	genes	logFC	logCPM	F	PValue	FDR
vnz_27600	vnz_27600	-7.57134	10.9032	3321.84	1.21952e-18	9.10006e-15
vnz_24855	vnz_24855	8.93948	11.5176	2632.43	6.61575e-18	1.86429e-14
vnz_34230	vnz_34230	7.30228	8.7217	2587.6	7.49515e-18	1.86429e-14
vnz_24215	vnz_24215	7.61252	9.97013	2371.38	1.41264e-17	2.10823e-14
vnz_27595	vnz_27595	-7.61305	7.15373	2433.33	1.17138e-17	2.10823e-14
vnz_23100	vnz_23100	6.84818	9.24546	1940.23	6.05974e-17	4.39783e-14
vnz_23860	vnz_23860	6.36651	9.07856	2045.15	4.13583e-17	4.39783e-14
vnz_08110	vnz_08110	6.32833	7.49948	2023.08	4.47441e-17	4.39783e-14
vnz_01280	vnz_01280	5.89117	8.0493	1980.76	5.21604e-17	4.39783e-14
vnz_06210	vnz_06210	5.68694	10.6593	1922.25	6.483e-17	4.39783e-14
vnz_27590	vnz_27590	-7.3199	8.18588	1966.85	5.48956e-17	4.39783e-14
vnz_21090	vnz_21090	5.88347	8.61054	1886.26	7.43524e-17	4.44708e-14
vnz_32420	vnz_32420	5.67859	8.48975	1875.59	7.74753e-17	4.44708e-14
vnz_12800	vnz_12800	6.97437	8.76339	1819.74	9.64573e-17	4.89519e-14
vnz_33715	vnz_33715	-6.54905	6.85226	1814.74	9.84024e-17	4.89519e-14
vnz_23445	vnz_23445	7.28519	9.11152	1768.31	1.18739e-16	5.53767e-14
vnz_05055	vnz_05055	8.10137	8.97246	1726.23	1.41377e-16	6.20561e-14
vnz_21120	vnz_21120	5.45314	8.9556	1707.13	1.53245e-16	6.35285e-14
vnz_23850	vnz_23850	5.90281	8.01124	1649.56	1.96482e-16	7.33075e-14
vnz_21115	vnz_21115	5.24159	8.84623	1656.84	1.90316e-16	7.33075e-14
vnz_26400	vnz_26400	6.54293	8.02542	1604.86	2.39739e-16	8.1315e-14
vnz_35830	vnz_35830	6.03807	6.74243	1610.78	2.33427e-16	8.1315e-14
vnz_34345	vnz_34345	7.38335	7.65305	1578.08	2.70795e-16	8.41945e-14
vnz_06205	vnz_06205	4.49945	9.19254	1583.52	2.64134e-16	8.41945e-14
vnz_24225	vnz_24225	6.35517	7.48185	1508.75	3.74879e-16	1.03605e-13
vnz_32425	vnz_32425	5.57372	6.69532	1512.34	3.68495e-16	1.03605e-13
vnz_21095	vnz_21095	5.14682	7.57367	1518.4	3.57974e-16	1.03605e-13
vnz_21100	vnz_21100	5.29154	8.0312	1464.86	4.64161e-16	1.23699e-13
vnz_34235	vnz_34235	5.63982	6.17396	1428.42	5.5697e-16	1.43314e-13
vnz_12765	vnz_12765	5.87836	7.89844	1408.22	6.17414e-16	1.43973e-13
vnz_27585	vnz_27585	-5.9425	7.01097	1412.81	6.03041e-16	1.43973e-13
vnz_03750	vnz_03750	-7.3769	6.97313	1419.88	5.81673e-16	1.43973e-13
vnz_14085	vnz_14085	7.82789	8.79165	1389.16	6.81354e-16	1.54069e-13
vnz_08075	vnz_08075	5.29444	7.46778	1352.27	8.27768e-16	1.81671e-13
vnz_06785	vnz_06785	4.58176	6.76024	1334.93	9.08695e-16	1.93734e-13
vnz_21110	vnz_21110	5.22305	9.26836	1322.64	9.71523e-16	2.01375e-13
vnz_09020	vnz_09020	4.71429	8.52233	1291.36	1.155e-15	2.32935e-13
vnz_27105	vnz_27105	4.71086	7.30871	1284.14	1.20275e-15	2.36182e-13
vnz_23855	vnz_23855	6.25732	7.56359	1275.7	1.26144e-15	2.41355e-13
vnz_34300	vnz_34300	7.87089	6.22083	1235.94	1.58569e-15	2.9581e-13
vnz_34210	vnz_34210	5.96968	6.92458	1208.98	1.85949e-15	3.38427e-13
vnz_35060	vnz_35060	7.52095	7.42064	1203.86	1.91739e-15	3.40657e-13
vnz_25255	vnz_25255	7.16614	8.34626	1188.03	2.10971e-15	3.66108e-13
vnz_21085	vnz_21085	5.67479	8.82181	1183.81	2.16457e-15	3.67092e-13
vnz_22580	vnz_22580	5.70678	6.99431	1178.65	2.23391e-15	3.70431e-13
vnz_24115	vnz_24115	-4.06582	10.1008	1169.9	2.35745e-15	3.82419e-13
vnz_07930	vnz_07930	3.96809	7.36909	1161.22	2.48759e-15	3.94945e-13
vnz_24300	vnz_24300	5.14817	9.24456	1151.92	2.63619e-15	4.09818e-13
vnz_24305	vnz_24305	4.44165	7.09575	1133.88	2.95426e-15	4.49891e-13
vnz_26080	vnz_26080	-5.09566	9.09535	1123.66	3.15383e-15	4.70678e-13
vnz_35980	vnz_35980	4.63272	7.2866	1119.86	3.23181e-15	4.72858e-13
vnz_32330	vnz_32330	4.70089	5.45769	1107.03	3.51196e-15	4.94759e-13
vnz_34205	vnz_34205	4.41442	6.40922	1106.94	3.5141e-15	4.94759e-13
vnz_35815	vnz_35815	5.45267	9.3047	1090.2	3.92226e-15	5.41999e-13
vnz_14130	vnz_14130	6.95993	5.82766	1079.55	4.20998e-15	5.48754e-13
vnz_09780	vnz_09780	5.10632	8.45265	1073.9	4.37249e-15	5.48754e-13
vnz_27095	vnz_27095	4.72572	7.96477	1085.35	4.05045e-15	5.48754e-13
vnz_35835	vnz_35835	4.62919	8.00943	1076.31	4.30244e-15	5.48754e-13
vnz_03525	vnz_03525	4.21311	7.97813	1074.07	4.36741e-15	5.48754e-13
vnz_33720	vnz_33720	-6.6044	8.12111	1072.55	4.41239e-15	5.48754e-13
vnz_23650	vnz_23650	4.28812	6.43265	1048.31	5.20297e-15	6.36468e-13
vnz_27090	vnz_27090	4.14378	7.4057	1042.36	5.4207e-15	6.52407e-13
vnz_09015	vnz_09015	5.95801	6.79305	1031.92	5.82883e-15	6.75663e-13
vnz_27100	vnz_27100	4.50385	6.1793	1030.53	5.88557e-15	6.75663e-13
vnz_35460	vnz_35460	3.89008	6.7191	1033.98	5.74571e-15	6.75663e-13
vnz_14625	vnz_14625	4.45604	8.1197	1019.08	6.37925e-15	7.21241e-13
vnz_35455	vnz_35455	3.61787	7.38997	1011.75	6.72001e-15	7.48429e-13
vnz_22100	vnz_22100	5.5505	11.1043	1009.15	6.8458e-15	7.51226e-13
vnz_32430	vnz_32430	4.91858	5.68409	999.31	7.34639e-15	7.94475e-13
vnz_21105	vnz_21105	4.8933	5.45055	994.947	7.58167e-15	8.08206e-13
vnz_24605	vnz_24605	4.75953	7.64401	992.194	7.73452e-15	8.12887e-13
vnz_31970	vnz_31970	8.38379	8.15375	989.94	7.8623e-15	8.1484e-13
vnz_18160	vnz_18160	4.03116	9.6933	980.519	8.42295e-15	8.60987e-13
vnz_01070	vnz_01070	-5.54548	6.688	965.698	9.39942e-15	9.47817e-13
vnz_02650	vnz_02650	5.98587	8.15268	957.095	1.0025e-14	9.84301e-13
vnz_07365	vnz_07365	5.95388	11.5788	957.411	1.00012e-14	9.84301e-13
vnz_35825	vnz_35825	5.49234	7.87925	954.338	1.02354e-14	9.91908e-13
vnz_07055	vnz_07055	6.89828	9.67628	948.208	1.07215e-14	1.02569e-12
vnz_21170	vnz_21170	4.18001	7.52961	936.266	1.17457e-14	1.10945e-12
vnz_24220	vnz_24220	4.40912	8.03372	926.081	1.27078e-14	1.17144e-12
vnz_22095	vnz_22095	3.6698	8.94366	925.998	1.2716e-14	1.17144e-12
vnz_27240	vnz_27240	4.89523	7.39035	921.833	1.31353e-14	1.18091e-12
vnz_01080	vnz_01080	-4.74608	6.53816	921.874	1.31311e-14	1.18091e-12
vnz_14105	vnz_14105	9.00968	5.32111	914.765	1.38834e-14	1.2333e-12
vnz_24230	vnz_24230	3.55875	8.15474	910.642	1.4342e-14	1.25906e-12
vnz_23865	vnz_23865	6.36033	8.83808	904.497	1.5058e-14	1.30655e-12
vnz_35485	vnz_35485	3.70988	7.135	902.386	1.53133e-14	1.31342e-12
vnz_36690	vnz_36690	4.38129	5.05842	894.728	1.62815e-14	1.3806e-12
vnz_12680	vnz_12680	4.74423	6.01037	892.948	1.65163e-14	1.38477e-12
vnz_06110	vnz_06110	-3.2416	10.9702	884.087	1.77446e-14	1.47122e-12
vnz_03745	vnz_03745	-7.14149	6.62408	879.736	1.83855e-14	1.50761e-12
vnz_04125	vnz_04125	-4.34076	7.22396	878.027	1.86443e-14	1.51222e-12
vnz_29390	vnz_29390	4.61434	10.3404	874.548	1.91843e-14	1.52291e-12
vnz_27580	vnz_27580	-3.90158	6.08524	875.771	1.89925e-14	1.52291e-12
vnz_27245	vnz_27245	4.89827	7.79976	869.772	1.99547e-14	1.56739e-12
vnz_19630	vnz_19630	4.81162	6.72348	866.648	2.04777e-14	1.59172e-12
vnz_35415	vnz_35415	3.7538	6.16049	865.161	2.07321e-14	1.59488e-12
vnz_35820	vnz_35820	5.33805	10.4476	852.799	2.29919e-14	1.75067e-12
vnz_35465	vnz_35465	3.90947	6.4662	849.488	2.36439e-14	1.78213e-12
vnz_15985	vnz_15985	-4.64665	7.04418	846.592	2.42315e-14	1.80815e-12
vnz_22985	vnz_22985	4.60252	8.48895	844.94	2.45739e-14	1.81517e-12
vnz_25070	vnz_25070	3.53091	7.9841	843.807	2.48121e-14	1.81517e-12
vnz_34285	vnz_34285	5.8472	5.29157	839.254	2.57957e-14	1.85271e-12
vnz_35040	vnz_35040	4.74344	7.86972	839.137	2.58217e-14	1.85271e-12
vnz_34195	vnz_34195	5.41485	5.79306	832.35	2.73732e-14	1.94533e-12
vnz_05190	vnz_05190	3.97677	6.44945	826.968	2.86793e-14	2.01891e-12
vnz_06570	vnz_06570	3.83234	7.79605	822.488	2.98205e-14	2.07963e-12
vnz_26405	vnz_26405	4.49886	5.41513	820.707	3.02885e-14	2.09271e-12
vnz_06660	vnz_06660	5.45572	8.9224	819.587	3.05871e-14	2.09395e-12
vnz_18230	vnz_18230	4.73662	8.54283	815.241	3.1778e-14	2.13628e-12
vnz_13035	vnz_13035	4.73403	6.34373	815.647	3.16644e-14	2.13628e-12
vnz_36055	vnz_36055	5.46101	6.46407	810.803	3.30486e-14	2.20186e-12
vnz_24090	vnz_24090	3.72341	6.08251	808.984	3.35858e-14	2.21785e-12
vnz_05090	vnz_05090	4.47686	5.83214	806.136	3.44473e-14	2.2311e-12
vnz_20770	vnz_20770	3.387	7.53107	805.37	3.46834e-14	2.2311e-12
vnz_28905	vnz_28905	-3.93696	7.04545	806.735	3.42641e-14	2.2311e-12
vnz_36685	vnz_36685	4.30136	6.3756	800.787	3.61343e-14	2.30456e-12
vnz_36800	vnz_36800	5.47332	4.80041	799.021	3.67114e-14	2.32153e-12
vnz_01075	vnz_01075	-4.27374	7.2181	792.016	3.91076e-14	2.45227e-12
vnz_35430	vnz_35430	3.84324	5.90847	790.971	3.948e-14	2.455e-12
vnz_11830	vnz_11830	-6.06233	10.3399	789.266	4.00961e-14	2.4727e-12
vnz_15990	vnz_15990	-4.40155	5.95412	788.12	4.05166e-14	2.47815e-12
vnz_02640	vnz_02640	5.54455	9.9907	786.849	4.09889e-14	2.48666e-12
vnz_14080	vnz_14080	8.2782	6.86578	779.69	4.3768e-14	2.63385e-12
vnz_10695	vnz_10695	3.42017	8.81405	776.908	4.49054e-14	2.68067e-12
vnz_02635	vnz_02635	3.42643	7.87687	774.527	4.59056e-14	2.71863e-12
vnz_16870	vnz_16870	3.78048	10.6609	772.434	4.68059e-14	2.75012e-12
vnz_13595	vnz_13595	-3.04416	12.2223	769.807	4.7964e-14	2.79615e-12
vnz_22410	vnz_22410	3.66102	6.88831	762.189	5.15118e-14	2.95678e-12
vnz_11975	vnz_11975	3.52054	6.05953	762.685	5.12718e-14	2.95678e-12
vnz_14090	vnz_14090	7.35595	6.87414	759.304	5.29325e-14	2.99776e-12
vnz_33835	vnz_33835	4.68228	5.28884	759.11	5.30293e-14	2.99776e-12
vnz_14100	vnz_14100	7.54587	6.57561	744.824	6.07714e-14	3.40804e-12
vnz_20840	vnz_20840	3.66285	5.1952	744.094	6.12004e-14	3.40804e-12
vnz_22685	vnz_22685	3.18347	7.83811	739.917	6.37214e-14	3.52214e-12
vnz_01085	vnz_01085	-4.31401	7.15726	735.994	6.61969e-14	3.63207e-12
vnz_35475	vnz_35475	3.73833	6.62326	735.018	6.68303e-14	3.64005e-12
vnz_09010	vnz_09010	5.26859	5.72909	732.551	6.84608e-14	3.70184e-12
vnz_35480	vnz_35480	3.90068	6.44058	731.384	6.92473e-14	3.71743e-12
vnz_24110	vnz_24110	-3.75581	8.39306	725.736	7.3205e-14	3.90183e-12
vnz_28890	vnz_28890	-3.94905	6.39043	722.886	7.52987e-14	3.98496e-12
vnz_25410	vnz_25410	4.29173	4.74587	720.779	7.68909e-14	4.01231e-12
vnz_11965	vnz_11965	3.99744	6.17582	721.001	7.67207e-14	4.01231e-12
vnz_01610	vnz_01610	3.48049	5.69558	716.374	8.03443e-14	4.1634e-12
vnz_19620	vnz_19620	3.5547	8.07995	709.538	8.60578e-14	4.42871e-12
vnz_36680	vnz_36680	3.43807	6.28686	708.3	8.71414e-14	4.45376e-12
vnz_21070	vnz_21070	3.74857	7.26572	703.713	9.12936e-14	4.63424e-12
vnz_04635	vnz_04635	4.01372	6.4053	702.626	9.23107e-14	4.65421e-12
vnz_11970	vnz_11970	3.68574	5.86109	700.595	9.4245e-14	4.66034e-12
vnz_00155	vnz_00155	3.54654	5.70019	700.666	9.41764e-14	4.66034e-12
vnz_06125	vnz_06125	3.07893	7.82343	700.531	9.43061e-14	4.66034e-12
vnz_29370	vnz_29370	3.36241	7.93048	698.497	9.62909e-14	4.72712e-12
vnz_25180	vnz_25180	3.4152	6.98079	697.489	9.72926e-14	4.74508e-12
vnz_28875	vnz_28875	-3.72153	6.85414	693.516	1.01356e-13	4.91116e-12
vnz_06565	vnz_06565	4.13896	8.41265	691.132	1.03886e-13	5.00127e-12
vnz_07870	vnz_07870	6.46397	6.65195	689.774	1.05359e-13	5.02041e-12
vnz_35420	vnz_35420	4.03814	4.63319	689.528	1.05629e-13	5.02041e-12
vnz_36820	vnz_36820	3.75035	7.16142	686.065	1.09508e-13	5.10716e-12
vnz_11960	vnz_11960	3.51849	7.3036	686.634	1.08859e-13	5.10716e-12
vnz_23830	vnz_23830	-6.70289	8.22684	686.636	1.08857e-13	5.10716e-12
vnz_23845	vnz_23845	-5.96381	6.27241	682.697	1.13435e-13	5.25746e-12
vnz_36805	vnz_36805	4.75578	5.05024	679.558	1.1724e-13	5.33442e-12
vnz_35840	vnz_35840	3.31276	7.59001	679.61	1.17175e-13	5.33442e-12
vnz_24235	vnz_24235	2.84329	7.79205	680.276	1.16357e-13	5.33442e-12
vnz_14160	vnz_14160	7.55765	5.16008	678.172	1.18966e-13	5.38015e-12
vnz_30460	vnz_30460	3.26657	5.78276	675.246	1.22705e-13	5.51582e-12
vnz_22495	vnz_22495	2.74992	7.95644	672.308	1.26596e-13	5.65664e-12
vnz_34290	vnz_34290	4.26976	5.17939	671.149	1.28169e-13	5.69282e-12
vnz_36810	vnz_36810	4.41501	5.38502	666.411	1.34835e-13	5.95349e-12
vnz_11715	vnz_11715	-3.60071	7.16778	662.69	1.40348e-13	6.16043e-12
vnz_02655	vnz_02655	4.64829	7.88963	661.769	1.4175e-13	6.18561e-12
vnz_31975	vnz_31975	6.74857	7.4441	659.419	1.45404e-13	6.30819e-12
vnz_17385	vnz_17385	-3.43468	6.23841	653.508	1.55081e-13	6.68908e-12
vnz_13465	vnz_13465	2.74867	7.81801	652.032	1.57609e-13	6.75905e-12
vnz_35445	vnz_35445	3.51591	5.75185	651.045	1.59325e-13	6.79363e-12
vnz_08080	vnz_08080	5.11173	6.54235	648.531	1.63797e-13	6.94462e-12
vnz_06120	vnz_06120	2.87712	7.40374	646.515	1.67484e-13	7.06081e-12
vnz_01260	vnz_01260	3.01155	10.215	645.861	1.68701e-13	7.07217e-12
vnz_28910	vnz_28910	-4.23043	6.9283	644.508	1.7125e-13	7.13891e-12
vnz_35450	vnz_35450	3.51602	7.0871	640.015	1.80035e-13	7.46344e-12
vnz_06625	vnz_06625	3.99056	4.59044	637.342	1.85504e-13	7.64768e-12
vnz_32380	vnz_32380	3.51935	6.14213	636.367	1.87546e-13	7.64789e-12
vnz_06670	vnz_06670	-6.31981	6.94754	636.361	1.87559e-13	7.64789e-12
vnz_15995	vnz_15995	-4.06515	7.07777	635.26	1.89895e-13	7.70107e-12
vnz_14065	vnz_14065	5.74057	6.63961	632.316	1.96307e-13	7.90989e-12
vnz_09100	vnz_09100	3.98885	8.49033	630.985	1.99284e-13	7.90989e-12
vnz_33615	vnz_33615	3.80492	5.28645	631.407	1.98336e-13	7.90989e-12
vnz_05645	vnz_05645	-4.12733	9.84753	631.616	1.97868e-13	7.90989e-12
vnz_14155	vnz_14155	4.92877	7.01994	628.674	2.04581e-13	7.9963e-12
vnz_05080	vnz_05080	3.96317	5.08162	627.766	2.06705e-13	7.9963e-12
vnz_35390	vnz_35390	3.94213	4.94316	627.264	2.07891e-13	7.9963e-12
vnz_18170	vnz_18170	3.21704	6.61159	628.672	2.04587e-13	7.9963e-12
vnz_20560	vnz_20560	2.91265	6.36904	627.462	2.07422e-13	7.9963e-12
vnz_21180	vnz_21180	-4.08561	6.57977	628.554	2.04861e-13	7.9963e-12
vnz_07360	vnz_07360	2.97596	8.36306	625.765	2.11476e-13	8.09249e-12
vnz_15810	vnz_15810	3.85984	8.62033	624.164	2.15384e-13	8.19997e-12
vnz_35385	vnz_35385	3.38964	5.79084	619.627	2.26912e-13	8.59499e-12
vnz_19935	vnz_19935	2.97319	6.42404	617.9	2.31481e-13	8.7238e-12
vnz_24730	vnz_24730	3.04542	9.3819	615.105	2.39102e-13	8.96574e-12
vnz_33725	vnz_33725	-3.07393	6.88041	613.515	2.43563e-13	9.08733e-12
vnz_22770	vnz_22770	-4.02587	7.54125	609.98	2.53828e-13	9.42322e-12
vnz_32470	vnz_32470	-4.34017	8.48292	608.587	2.58008e-13	9.53096e-12
vnz_02660	vnz_02660	5.86254	10.127	607.862	2.60214e-13	9.56511e-12
vnz_06710	vnz_06710	-6.03342	6.79719	605.099	2.68819e-13	9.83298e-12
vnz_14120	vnz_14120	8.21146	4.74394	601.881	2.79253e-13	1.01648e-11
vnz_03760	vnz_03760	3.6747	4.96345	597.628	2.93758e-13	1.05895e-11
vnz_06675	vnz_06675	-6.07972	6.64019	597.645	2.93697e-13	1.05895e-11
vnz_34200	vnz_34200	5.3567	6.36724	596.581	2.97456e-13	1.06202e-11
vnz_09220	vnz_09220	3.34446	6.31961	596.65	2.97214e-13	1.06202e-11
vnz_22055	vnz_22055	3.40513	6.32296	593.597	3.08299e-13	1.09549e-11
vnz_23615	vnz_23615	3.83636	5.95643	593.15	3.09962e-13	1.09618e-11
vnz_35035	vnz_35035	4.62171	8.61747	587.631	3.31349e-13	1.16628e-11
vnz_06680	vnz_06680	-5.59802	6.52987	586.582	3.356e-13	1.1757e-11
vnz_19940	vnz_19940	2.84346	6.45246	583.603	3.48017e-13	1.21351e-11
vnz_26535	vnz_26535	3.91557	6.32394	582.645	3.52123e-13	1.22211e-11
vnz_22990	vnz_22990	3.80897	4.66364	581.718	3.56148e-13	1.22469e-11
vnz_25080	vnz_25080	3.16776	6.37546	581.928	3.5523e-13	1.22469e-11
vnz_25190	vnz_25190	3.55632	7.59944	579.969	3.63879e-13	1.24553e-11
vnz_09005	vnz_09005	4.37354	4.54105	578.473	3.70647e-13	1.26291e-11
vnz_18430	vnz_18430	-3.1077	10.0511	576.226	3.81085e-13	1.29257e-11
vnz_22005	vnz_22005	2.91088	9.68205	570.506	4.09192e-13	1.38162e-11
vnz_31740	vnz_31740	3.60911	9.80487	568.85	4.17759e-13	1.4042e-11
vnz_18555	vnz_18555	-3.57064	5.54928	564.213	4.42869e-13	1.48192e-11
vnz_34220	vnz_34220	5.93395	4.85181	563.358	4.47687e-13	1.49136e-11
vnz_28915	vnz_28915	-4.00692	7.38381	560.929	4.61692e-13	1.53118e-11
vnz_21075	vnz_21075	3.36886	6.52603	559.998	4.67194e-13	1.54257e-11
vnz_11190	vnz_11190	2.8738	7.8569	559	4.7317e-13	1.55542e-11
vnz_31125	vnz_31125	5.1374	5.70655	557.531	4.82128e-13	1.57791e-11
vnz_06685	vnz_06685	-6.04772	5.41574	554.447	5.01576e-13	1.63439e-11
vnz_30455	vnz_30455	2.95551	6.41924	553.526	5.07553e-13	1.64668e-11
vnz_28755	vnz_28755	3.54806	7.7933	551.672	5.19833e-13	1.67922e-11
vnz_24675	vnz_24675	3.61892	5.215	551.329	5.22145e-13	1.67942e-11
vnz_28895	vnz_28895	-3.59101	5.2139	547.619	5.47877e-13	1.75462e-11
vnz_14110	vnz_14110	7.31174	5.42892	546.851	5.53381e-13	1.76467e-11
vnz_02605	vnz_02605	3.92578	6.02627	545.999	5.59568e-13	1.76928e-11
vnz_31755	vnz_31755	-3.02617	7.49942	546.039	5.59275e-13	1.76928e-11
vnz_30445	vnz_30445	2.73949	6.49124	544.41	5.71303e-13	1.7984e-11
vnz_28920	vnz_28920	-3.91774	8.75635	544.104	5.73599e-13	1.7984e-11
vnz_12610	vnz_12610	-3.05719	7.74731	543.422	5.78748e-13	1.80695e-11
vnz_28015	vnz_28015	4.04248	5.29893	542.991	5.82029e-13	1.80962e-11
vnz_06790	vnz_06790	3.87868	4.53863	542.323	5.87154e-13	1.81798e-11
vnz_16685	vnz_16685	3.58543	7.75588	540.817	5.98903e-13	1.8467e-11
vnz_36695	vnz_36695	4.12504	3.82003	538.313	6.19024e-13	1.90089e-11
vnz_28900	vnz_28900	-3.4264	5.37655	536.172	6.36843e-13	1.94759e-11
vnz_27560	vnz_27560	-3.7658	6.18097	532.902	6.65204e-13	2.02602e-11
vnz_21065	vnz_21065	3.37059	6.52991	531.752	6.75514e-13	2.04906e-11
vnz_32890	vnz_32890	-3.11633	6.29354	529.858	6.92895e-13	2.09327e-11
vnz_29850	vnz_29850	3.28582	6.56123	527.766	7.12689e-13	2.14439e-11
vnz_35400	vnz_35400	3.93776	5.96492	526.678	7.23228e-13	2.16736e-11
vnz_14165	vnz_14165	5.60635	5.44757	524.05	7.49449e-13	2.2369e-11
vnz_09000	vnz_09000	3.12409	4.98101	523.758	7.52427e-13	2.2369e-11
vnz_35410	vnz_35410	3.80873	6.40781	523.032	7.59894e-13	2.24124e-11
vnz_35470	vnz_35470	3.50333	6.37406	523.315	7.56974e-13	2.24124e-11
vnz_29415	vnz_29415	3.05787	5.5971	522.658	7.63771e-13	2.2438e-11
vnz_28025	vnz_28025	3.83757	4.56849	519.454	7.97934e-13	2.33497e-11
vnz_22680	vnz_22680	3.50671	9.73193	517.055	8.24654e-13	2.40374e-11
vnz_14140	vnz_14140	6.23979	7.27301	516.22	8.34192e-13	2.40951e-11
vnz_02645	vnz_02645	5.99465	8.54075	515.673	8.40507e-13	2.40951e-11
vnz_33610	vnz_33610	4.16673	5.13972	515.477	8.42779e-13	2.40951e-11
vnz_30135	vnz_30135	2.53736	8.95733	515.626	8.41053e-13	2.40951e-11
vnz_25860	vnz_25860	2.31214	9.29943	515.507	8.42432e-13	2.40951e-11
vnz_35395	vnz_35395	3.74827	5.41558	514.367	8.558e-13	2.4374e-11
vnz_24310	vnz_24310	3.06494	5.35536	513.954	8.6071e-13	2.44206e-11
vnz_03740	vnz_03740	-6.48599	5.35637	513.334	8.68135e-13	2.4538e-11
vnz_00235	vnz_00235	3.76684	4.95738	510.889	8.98117e-13	2.52896e-11
vnz_01965	vnz_01965	-2.56286	7.33642	510.113	9.07883e-13	2.54685e-11
vnz_36080	vnz_36080	3.41805	4.97795	508.872	9.23747e-13	2.57489e-11
vnz_24435	vnz_24435	3.02591	9.36815	508.792	9.24778e-13	2.57489e-11
vnz_29460	vnz_29460	4.34162	6.69032	506.199	9.58996e-13	2.66023e-11
vnz_28880	vnz_28880	-3.26437	4.63308	505.031	9.74884e-13	2.69429e-11
vnz_35425	vnz_35425	3.91101	5.58312	502.499	1.01035e-12	2.78201e-11
vnz_22050	vnz_22050	3.26645	6.87025	501.734	1.02136e-12	2.80198e-11
vnz_27065	vnz_27065	2.71475	7.57142	500.392	1.04099e-12	2.84538e-11
vnz_28645	vnz_28645	2.83767	5.77958	499.271	1.05771e-12	2.88053e-11
vnz_25790	vnz_25790	3.79843	4.74075	495.776	1.11187e-12	3.01702e-11
vnz_14095	vnz_14095	7.32175	4.71024	494.629	1.13032e-12	3.05596e-11
vnz_24295	vnz_24295	2.94195	5.15064	493.506	1.14873e-12	3.09452e-11
vnz_24095	vnz_24095	3.4509	5.65484	491.103	1.18927e-12	3.19221e-11
vnz_04050	vnz_04050	2.99446	7.94021	490.477	1.2001e-12	3.20973e-11
vnz_20005	vnz_20005	-3.71512	4.98292	489.537	1.21656e-12	3.24213e-11
vnz_20490	vnz_20490	3.31678	6.47926	487.678	1.24989e-12	3.31911e-11
vnz_34570	vnz_34570	-7.134	7.43022	487.382	1.25529e-12	3.32163e-11
vnz_35405	vnz_35405	3.33957	5.34683	484.533	1.30868e-12	3.45067e-11
vnz_33660	vnz_33660	4.76324	5.00473	484.165	1.31575e-12	3.45709e-11
vnz_06630	vnz_06630	5.00662	4.61516	481.307	1.37226e-12	3.59291e-11
vnz_30145	vnz_30145	2.94543	5.10837	480.186	1.39517e-12	3.64013e-11
vnz_15135	vnz_15135	2.80583	9.81518	479.481	1.40981e-12	3.65278e-11
vnz_22455	vnz_22455	-2.66018	6.00093	479.595	1.40742e-12	3.65278e-11
vnz_12095	vnz_12095	2.36555	10.3789	478.121	1.43852e-12	3.71426e-11
vnz_15675	vnz_15675	3.35246	7.32401	476.255	1.47902e-12	3.80568e-11
vnz_06325	vnz_06325	3.29366	5.80329	475.538	1.49493e-12	3.83338e-11
vnz_03780	vnz_03780	2.98647	5.16612	474.028	1.52905e-12	3.90746e-11
vnz_19965	vnz_19965	-2.86458	8.25582	473.374	1.54412e-12	3.9325e-11
vnz_02840	vnz_02840	-3.75258	6.48941	472.942	1.55417e-12	3.94462e-11
vnz_01275	vnz_01275	2.54468	6.93974	472.473	1.56513e-12	3.95899e-11
vnz_25855	vnz_25855	2.57616	7.62016	470.614	1.60955e-12	4.05758e-11
vnz_06575	vnz_06575	3.62771	6.4253	470.344	1.61611e-12	4.0604e-11
vnz_36815	vnz_36815	3.77395	6.16046	468.689	1.65704e-12	4.14885e-11
vnz_11980	vnz_11980	3.0259	4.72633	468.255	1.66799e-12	4.14885e-11
vnz_30450	vnz_30450	2.87024	6.90653	468.352	1.66552e-12	4.14885e-11
vnz_00230	vnz_00230	3.51597	4.61272	466.29	1.71851e-12	4.2603e-11
vnz_33665	vnz_33665	4.72206	4.6652	464.714	1.76027e-12	4.34938e-11
vnz_28885	vnz_28885	-3.67334	4.52438	464.384	1.76917e-12	4.35694e-11
vnz_31115	vnz_31115	3.71362	6.28411	463.874	1.78301e-12	4.37658e-11
vnz_06695	vnz_06695	-4.60149	6.51058	462.978	1.80765e-12	4.42251e-11
vnz_15660	vnz_15660	2.69273	9.78565	462.738	1.81429e-12	4.42425e-11
vnz_15190	vnz_15190	4.06888	3.63622	462.176	1.83e-12	4.4336e-11
vnz_34840	vnz_34840	-2.5803	7.29338	462.358	1.82492e-12	4.4336e-11
vnz_01960	vnz_01960	2.54563	6.39636	460.457	1.87903e-12	4.53765e-11
vnz_32495	vnz_32495	-3.667	5.473	457.15	1.97757e-12	4.76019e-11
vnz_29905	vnz_29905	2.4917	7.67449	453.554	2.09144e-12	5.0181e-11
vnz_30210	vnz_30210	3.28994	5.78966	453.074	2.10722e-12	5.02367e-11
vnz_37310	vnz_37310	-3.22478	7.38038	453.186	2.10352e-12	5.02367e-11
vnz_06490	vnz_06490	2.98082	6.25754	451.893	2.14657e-12	5.10118e-11
vnz_36845	vnz_36845	2.64457	5.86264	451.488	2.16023e-12	5.11735e-11
vnz_06890	vnz_06890	-2.61155	10.5384	450.601	2.19057e-12	5.17279e-11
vnz_32385	vnz_32385	3.17778	4.84293	448.862	2.25143e-12	5.29973e-11
vnz_14125	vnz_14125	7.69468	6.2806	448.13	2.27761e-12	5.34451e-11
vnz_25055	vnz_25055	3.07841	8.46999	444.678	2.4059e-12	5.62786e-11
vnz_29020	vnz_29020	2.34084	7.57466	443.71	2.44336e-12	5.6976e-11
vnz_13140	vnz_13140	3.70629	5.45247	443.036	2.4698e-12	5.74133e-11
vnz_29910	vnz_29910	2.15539	8.36851	441.395	2.53559e-12	5.87596e-11
vnz_31965	vnz_31965	4.84954	4.82259	439.553	2.61182e-12	6.03387e-11
vnz_23005	vnz_23005	3.0937	5.62627	439.248	2.62469e-12	6.04488e-11
vnz_37170	vnz_37170	2.66788	7.1009	437.373	2.70543e-12	6.20598e-11
vnz_22555	vnz_22555	-2.74727	9.52655	437.051	2.71959e-12	6.20598e-11
vnz_06690	vnz_06690	-5.95818	5.95308	437.184	2.71374e-12	6.20598e-11
vnz_14150	vnz_14150	5.18655	5.39	436.776	2.7317e-12	6.21462e-11
vnz_19945	vnz_19945	3.23646	5.79029	434.399	2.83934e-12	6.42035e-11
vnz_14480	vnz_14480	3.18736	3.90504	434.528	2.83339e-12	6.42035e-11
vnz_06130	vnz_06130	2.52828	8.0571	432.652	2.92151e-12	6.58619e-11
vnz_14550	vnz_14550	2.69202	7.99673	431.917	2.95687e-12	6.64584e-11
vnz_18255	vnz_18255	-3.12503	9.71801	431.329	2.98554e-12	6.69013e-11
vnz_26265	vnz_26265	-2.29625	8.25923	430.475	3.02774e-12	6.76437e-11
vnz_21895	vnz_21895	-2.81744	5.11114	430.114	3.04574e-12	6.78427e-11
vnz_11290	vnz_11290	2.66467	7.13628	428.639	3.1207e-12	6.93055e-11
vnz_22955	vnz_22955	4.18031	4.1758	427.5	3.18002e-12	7.04134e-11
vnz_35045	vnz_35045	4.29825	8.11632	426.588	3.22848e-12	7.07303e-11
vnz_13040	vnz_13040	2.42049	8.21479	426.341	3.24173e-12	7.07303e-11
vnz_27575	vnz_27575	-3.83236	4.93662	426.451	3.23577e-12	7.07303e-11
vnz_34555	vnz_34555	-6.214	7.37917	426.77	3.21873e-12	7.07303e-11
vnz_23840	vnz_23840	-6.90675	5.46545	426.653	3.22499e-12	7.07303e-11
vnz_30120	vnz_30120	5.06133	4.95829	425.661	3.27853e-12	7.13247e-11
vnz_14115	vnz_14115	7.48868	5.5387	422.105	3.47901e-12	7.54661e-11
vnz_19110	vnz_19110	2.36259	6.2348	421.565	3.51064e-12	7.59315e-11
vnz_34575	vnz_34575	-7.50379	4.41487	414.606	3.94922e-12	8.51707e-11
vnz_27570	vnz_27570	-3.81642	5.31004	413.443	4.02839e-12	8.66278e-11
vnz_04640	vnz_04640	3.02092	7.30834	412.802	4.07282e-12	8.73316e-11
vnz_34215	vnz_34215	6.44538	5.00708	412.163	4.11769e-12	8.77891e-11
vnz_07165	vnz_07165	2.73052	5.56905	412.222	4.11351e-12	8.77891e-11
vnz_28860	vnz_28860	-2.61247	6.71383	411.763	4.14606e-12	8.81421e-11
vnz_26665	vnz_26665	-2.37016	7.50889	411.05	4.19714e-12	8.87627e-11
vnz_32475	vnz_32475	-3.37989	6.94158	411.024	4.19904e-12	8.87627e-11
vnz_14060	vnz_14060	5.38688	4.86027	409.995	4.27407e-12	9.00936e-11
vnz_11955	vnz_11955	2.54222	5.92465	408.54	4.38282e-12	9.19973e-11
vnz_00760	vnz_00760	-3.06112	5.97686	408.458	4.38904e-12	9.19973e-11
vnz_06240	vnz_06240	-2.37048	6.40165	407.638	4.45179e-12	9.30512e-11
vnz_09540	vnz_09540	3.47848	5.7795	406.828	4.5148e-12	9.39771e-11
vnz_30980	vnz_30980	2.99085	4.17376	406.267	4.55906e-12	9.39771e-11
vnz_02770	vnz_02770	2.25132	6.62841	406.305	4.556e-12	9.39771e-11
vnz_32885	vnz_32885	-3.42084	4.63716	406.578	4.53444e-12	9.39771e-11
vnz_28865	vnz_28865	-3.45614	4.82001	406.461	4.54371e-12	9.39771e-11
vnz_01970	vnz_01970	-3.07194	5.18177	405.674	4.60634e-12	9.469e-11
vnz_07375	vnz_07375	-2.78972	6.2322	404.573	4.69566e-12	9.6261e-11
vnz_14070	vnz_14070	6.94806	3.30416	403.954	4.74668e-12	9.70403e-11
vnz_34785	vnz_34785	-2.33043	11.3147	403.356	4.79665e-12	9.7794e-11
vnz_03735	vnz_03735	-6.37907	5.88457	403.108	4.8175e-12	9.79514e-11
vnz_35440	vnz_35440	3.48933	5.09841	402.46	4.87256e-12	9.88018e-11
vnz_12505	vnz_12505	-2.44262	6.93773	402.265	4.8893e-12	9.88725e-11
vnz_37180	vnz_37180	2.99581	5.04684	400.933	5.00518e-12	1.00942e-10
vnz_15010	vnz_15010	-2.98443	6.68305	400.13	5.0765e-12	1.02105e-10
vnz_15020	vnz_15020	-4.25952	6.94783	399.643	5.12033e-12	1.02709e-10
vnz_07710	vnz_07710	-2.2214	8.9535	398.65	5.21115e-12	1.04251e-10
vnz_31110	vnz_31110	3.08157	6.01874	397.9	5.28089e-12	1.05364e-10
vnz_27515	vnz_27515	-2.11814	8.10827	397.241	5.34298e-12	1.06318e-10
vnz_18560	vnz_18560	-3.80471	4.53639	396.979	5.36797e-12	1.06531e-10
vnz_01295	vnz_01295	2.12096	7.71503	395.615	5.49994e-12	1.08861e-10
vnz_08390	vnz_08390	-2.60364	6.23152	395.289	5.53205e-12	1.09207e-10
vnz_35630	vnz_35630	3.42744	6.03934	394.87	5.57368e-12	1.0945e-10
vnz_28925	vnz_28925	-3.05834	6.66504	394.895	5.57119e-12	1.0945e-10
vnz_12795	vnz_12795	5.68227	5.93436	394.472	5.61346e-12	1.09763e-10
vnz_32175	vnz_32175	2.622	5.7593	394.416	5.61906e-12	1.09763e-10
vnz_33545	vnz_33545	2.68744	7.06777	392.034	5.86449e-12	1.14258e-10
vnz_26395	vnz_26395	3.99579	4.13156	390.661	6.01155e-12	1.16818e-10
vnz_05960	vnz_05960	-2.10922	9.12044	390.357	6.0446e-12	1.17155e-10
vnz_06355	vnz_06355	-2.47094	7.3426	389.344	6.15643e-12	1.19014e-10
vnz_15015	vnz_15015	-3.62273	4.80547	389.059	6.18838e-12	1.19322e-10
vnz_29395	vnz_29395	-2.77223	6.37518	387.71	6.34189e-12	1.21967e-10
vnz_37320	vnz_37320	-5.80601	6.08846	387.559	6.35931e-12	1.21988e-10
vnz_14145	vnz_14145	5.2765	7.09503	387.086	6.41435e-12	1.22102e-10
vnz_37175	vnz_37175	2.96097	4.0604	387.205	6.40049e-12	1.22102e-10
vnz_03355	vnz_03355	-2.72137	7.10373	387.27	6.39285e-12	1.22102e-10
vnz_11815	vnz_11815	-2.50729	6.95954	386.403	6.49479e-12	1.23318e-10
vnz_24210	vnz_24210	2.26506	7.25768	385.579	6.59323e-12	1.2487e-10
vnz_20645	vnz_20645	-2.2888	6.28041	385.083	6.65337e-12	1.2569e-10
vnz_05655	vnz_05655	-2.41003	7.64462	382.065	7.033e-12	1.32526e-10
vnz_07825	vnz_07825	-2.4567	7.06603	381.773	7.07106e-12	1.32907e-10
vnz_34790	vnz_34790	-2.59892	7.25959	381.545	7.10088e-12	1.33133e-10
vnz_05650	vnz_05650	-2.56115	7.34782	380.921	7.18322e-12	1.34339e-10
vnz_27285	vnz_27285	2.39222	10.0772	380.472	7.24329e-12	1.35124e-10
vnz_14195	vnz_14195	2.58864	7.68116	380.001	7.30684e-12	1.35969e-10
vnz_10035	vnz_10035	-2.46324	7.68857	379.524	7.37182e-12	1.36837e-10
vnz_10425	vnz_10425	2.68375	5.37825	378.929	7.45372e-12	1.38014e-10
vnz_25185	vnz_25185	2.42954	5.82189	377.719	7.62364e-12	1.40811e-10
vnz_12745	vnz_12745	3.30237	9.10943	377.41	7.66783e-12	1.40929e-10
vnz_26360	vnz_26360	-2.92535	5.46958	377.514	7.65292e-12	1.40929e-10
vnz_33655	vnz_33655	4.27792	3.71035	375.295	7.97756e-12	1.46262e-10
vnz_34565	vnz_34565	-6.65793	6.44893	374.319	8.12524e-12	1.48604e-10
vnz_13955	vnz_13955	4.19584	3.94643	373.336	8.2772e-12	1.50645e-10
vnz_25075	vnz_25075	3.72154	5.55089	373.346	8.27562e-12	1.50645e-10
vnz_14075	vnz_14075	6.44781	7.26193	372.989	8.33165e-12	1.51267e-10
vnz_18525	vnz_18525	-2.71735	5.3309	371.248	8.61081e-12	1.55956e-10
vnz_15655	vnz_15655	3.52455	9.35646	369.457	8.90901e-12	1.60966e-10
vnz_23705	vnz_23705	-2.33104	9.21018	366.702	9.39114e-12	1.69267e-10
vnz_35635	vnz_35635	3.48717	4.71124	366.47	9.43313e-12	1.69614e-10
vnz_23985	vnz_23985	-2.1661	8.74347	364.888	9.72486e-12	1.7444e-10
vnz_06320	vnz_06320	3.62416	5.72238	364.563	9.78601e-12	1.75116e-10
vnz_23175	vnz_23175	3.01328	5.54756	360.658	1.05565e-11	1.88451e-10
vnz_19080	vnz_19080	-1.9721	7.77892	359.761	1.07432e-11	1.91327e-10
vnz_30385	vnz_30385	3.83128	4.00396	359.5	1.07981e-11	1.91847e-10
vnz_36840	vnz_36840	3.12956	6.25993	358.834	1.09398e-11	1.93527e-10
vnz_23000	vnz_23000	2.87437	5.83354	358.691	1.09705e-11	1.93527e-10
vnz_09595	vnz_09595	2.08342	9.10789	358.804	1.09463e-11	1.93527e-10
vnz_31490	vnz_31490	2.82635	5.07512	358.196	1.10778e-11	1.94959e-10
vnz_01215	vnz_01215	4.25097	3.73932	357.037	1.13331e-11	1.98982e-10
vnz_06705	vnz_06705	-5.23156	5.21049	356.285	1.15024e-11	2.01482e-10
vnz_18200	vnz_18200	2.41192	6.74709	354.727	1.18625e-11	2.07303e-10
vnz_01055	vnz_01055	3.91319	6.66385	354.106	1.20096e-11	2.09382e-10
vnz_10015	vnz_10015	3.79753	4.59243	353.323	1.21979e-11	2.1217e-10
vnz_19370	vnz_19370	-2.26807	7.54451	353.056	1.22629e-11	2.12804e-10
vnz_17750	vnz_17750	2.36342	5.7317	352.604	1.23739e-11	2.14232e-10
vnz_04565	vnz_04565	-4.41695	5.79518	351.642	1.26138e-11	2.17881e-10
vnz_33620	vnz_33620	2.39202	5.2671	349.876	1.30683e-11	2.25209e-10
vnz_18590	vnz_18590	3.41466	6.27074	349.379	1.31994e-11	2.26944e-10
vnz_29240	vnz_29240	-2.05237	9.06057	348.846	1.33418e-11	2.28866e-10
vnz_16675	vnz_16675	3.12308	5.05923	348.451	1.34485e-11	2.29639e-10
vnz_07745	vnz_07745	2.1822	8.49677	348.465	1.34446e-11	2.29639e-10
vnz_11825	vnz_11825	-2.4976	6.92163	348.281	1.34947e-11	2.29903e-10
vnz_34865	vnz_34865	3.32929	3.59974	345.123	1.43865e-11	2.4233e-10
vnz_00970	vnz_00970	2.84321	4.14615	345.176	1.43711e-11	2.4233e-10
vnz_12885	vnz_12885	-2.3521	5.12236	345.362	1.43168e-11	2.4233e-10
vnz_23835	vnz_23835	-5.24394	5.45571	345.211	1.43608e-11	2.4233e-10
vnz_02950	vnz_02950	-7.40758	5.99847	345.261	1.43461e-11	2.4233e-10
vnz_23020	vnz_23020	3.62483	9.26622	344.532	1.45608e-11	2.43615e-10
vnz_35845	vnz_35845	2.64512	4.43133	344.617	1.45357e-11	2.43615e-10
vnz_16215	vnz_16215	-3.31432	6.1952	344.711	1.45077e-11	2.43615e-10
vnz_19005	vnz_19005	2.36381	11.1018	344.176	1.46671e-11	2.44845e-10
vnz_02600	vnz_02600	3.55459	4.68374	343.767	1.47901e-11	2.46347e-10
vnz_25095	vnz_25095	-2.32573	6.95919	341.972	1.53437e-11	2.55e-10
vnz_02835	vnz_02835	-3.54791	6.69361	341.27	1.55668e-11	2.58132e-10
vnz_05805	vnz_05805	4.55565	8.02572	340.461	1.58285e-11	2.61129e-10
vnz_06715	vnz_06715	-3.23557	6.67388	340.387	1.58525e-11	2.61129e-10
vnz_13435	vnz_13435	-4.9921	4.99639	340.566	1.57942e-11	2.61129e-10
vnz_20000	vnz_20000	-2.81978	4.75784	340.114	1.5942e-11	2.62025e-10
vnz_24670	vnz_24670	3.27232	4.15976	339.217	1.62406e-11	2.66212e-10
vnz_18585	vnz_18585	2.9895	7.20054	339.135	1.62681e-11	2.66212e-10
vnz_11275	vnz_11275	-2.48861	8.35809	337.782	1.6731e-11	2.73188e-10
vnz_34835	vnz_34835	-2.57689	6.74259	337.638	1.67812e-11	2.73408e-10
vnz_31495	vnz_31495	2.62519	5.23973	335.311	1.76158e-11	2.86381e-10
vnz_35435	vnz_35435	3.59129	5.04647	333.284	1.83813e-11	2.98177e-10
vnz_22460	vnz_22460	-2.8134	4.68292	332.029	1.88744e-11	3.05511e-10
vnz_28665	vnz_28665	2.11244	5.77049	329.568	1.98851e-11	3.21175e-10
vnz_28935	vnz_28935	-2.57536	8.49487	328.11	2.05129e-11	3.30599e-10
vnz_22885	vnz_22885	3.78767	5.98375	327.867	2.062e-11	3.31608e-10
vnz_14135	vnz_14135	6.65853	4.71763	326.894	2.1054e-11	3.37291e-10
vnz_12595	vnz_12595	-2.27429	7.23087	326.872	2.10637e-11	3.37291e-10
vnz_09225	vnz_09225	4.10823	3.83357	325.374	2.17532e-11	3.46843e-10
vnz_27520	vnz_27520	-2.16232	7.00984	325.433	2.17253e-11	3.46843e-10
vnz_02190	vnz_02190	2.37552	6.44832	324.32	2.22532e-11	3.54059e-10
vnz_34580	vnz_34580	-5.03455	7.24843	323.502	2.26508e-11	3.59618e-10
vnz_18250	vnz_18250	-2.75578	9.75111	322.052	2.33749e-11	3.70325e-10
vnz_27365	vnz_27365	-2.27698	7.0113	321.239	2.37926e-11	3.76145e-10
vnz_07250	vnz_07250	-2.12869	6.14236	320.658	2.40963e-11	3.80141e-10
vnz_14785	vnz_14785	2.79919	3.77243	319.986	2.44529e-11	3.84953e-10
vnz_04955	vnz_04955	4.33719	4.01939	319.648	2.46343e-11	3.86991e-10
vnz_16845	vnz_16845	-3.21371	3.36733	319.539	2.46933e-11	3.87103e-10
vnz_00475	vnz_00475	-2.39603	4.95236	319.193	2.48812e-11	3.89232e-10
vnz_06115	vnz_06115	2.87449	6.70552	318.483	2.52722e-11	3.93698e-10
vnz_07470	vnz_07470	-2.18027	6.41384	318.548	2.52361e-11	3.93698e-10
vnz_22775	vnz_22775	-3.33386	6.26461	317.861	2.56209e-11	3.98086e-10
vnz_19340	vnz_19340	-3.88046	6.15819	317.791	2.56606e-11	3.98086e-10
vnz_34830	vnz_34830	-2.18893	7.07124	317.626	2.5754e-11	3.98706e-10
vnz_04045	vnz_04045	2.55727	8.55216	316.91	2.6164e-11	4.04214e-10
vnz_18245	vnz_18245	-2.36014	10.7878	316.751	2.62558e-11	4.04795e-10
vnz_19845	vnz_19845	-2.26906	5.11162	316.292	2.65238e-11	4.08084e-10
vnz_30220	vnz_30220	-2.19669	5.9363	313.423	2.82709e-11	4.34068e-10
vnz_05950	vnz_05950	-2.72515	5.34598	312.37	2.89442e-11	4.43494e-10
vnz_04165	vnz_04165	-3.11618	6.73519	311.7	2.93821e-11	4.49282e-10
vnz_20615	vnz_20615	-3.72554	7.03633	311.123	2.9766e-11	4.54221e-10
vnz_28765	vnz_28765	2.45013	5.03094	309.608	3.07999e-11	4.69039e-10
vnz_01695	vnz_01695	3.43934	3.17672	308.515	3.15706e-11	4.79796e-10
vnz_00870	vnz_00870	3.83539	3.35292	307.635	3.22076e-11	4.88482e-10
vnz_03510	vnz_03510	2.02956	6.78568	306.735	3.28747e-11	4.97588e-10
vnz_29235	vnz_29235	-1.9268	8.77441	306.514	3.30408e-11	4.9909e-10
vnz_21830	vnz_21830	-2.06727	5.98526	305.775	3.36029e-11	5.06555e-10
vnz_17505	vnz_17505	2.64241	4.88805	305.282	3.39842e-11	5.11271e-10
vnz_29465	vnz_29465	3.53566	3.73269	305.181	3.40624e-11	5.11416e-10
vnz_12500	vnz_12500	-2.05637	6.41543	304.198	3.48392e-11	5.20983e-10
vnz_21330	vnz_21330	-2.15746	6.2239	304.264	3.4787e-11	5.20983e-10
vnz_25435	vnz_25435	-2.39706	5.75947	303.975	3.50181e-11	5.22611e-10
vnz_10040	vnz_10040	-2.03492	5.59106	303.796	3.51629e-11	5.23723e-10
vnz_12950	vnz_12950	-1.9596	7.34189	303.579	3.53391e-11	5.253e-10
vnz_20905	vnz_20905	2.83821	7.91833	302.672	3.60856e-11	5.3533e-10
vnz_26070	vnz_26070	2.4455	10.0159	302.014	3.66387e-11	5.38185e-10
vnz_01270	vnz_01270	2.10696	10.633	302.206	3.64761e-11	5.38185e-10
vnz_03755	vnz_03755	-3.42615	5.05007	302.329	3.63724e-11	5.38185e-10
vnz_00765	vnz_00765	-3.48798	5.11425	302.045	3.66119e-11	5.38185e-10
vnz_34560	vnz_34560	-6.29387	5.4123	302.168	3.65083e-11	5.38185e-10
vnz_28405	vnz_28405	-1.87803	7.1443	301.88	3.67522e-11	5.38792e-10
vnz_07680	vnz_07680	-1.78735	10.267	301.738	3.68734e-11	5.39509e-10
vnz_27295	vnz_27295	2.30099	7.52687	301.608	3.69843e-11	5.40072e-10
vnz_29245	vnz_29245	-2.21412	10.7266	301.463	3.71086e-11	5.40829e-10
vnz_30865	vnz_30865	2.00394	6.9265	301.338	3.72167e-11	5.41347e-10
vnz_19960	vnz_19960	-2.16917	6.05015	300.248	3.81709e-11	5.54146e-10
vnz_03915	vnz_03915	2.06408	6.48028	298.113	4.0121e-11	5.81326e-10
vnz_04960	vnz_04960	2.28145	5.27522	296.358	4.18101e-11	6.03456e-10
vnz_06665	vnz_06665	-2.8479	6.2616	296.437	4.17318e-11	6.03456e-10
vnz_21320	vnz_21320	-2.21615	8.03252	296.19	4.19756e-11	6.04675e-10
vnz_22970	vnz_22970	2.53147	5.12121	295.863	4.23009e-11	6.08188e-10
vnz_10320	vnz_10320	2.16106	7.91652	294.33	4.38625e-11	6.27355e-10
vnz_21185	vnz_21185	-2.14307	5.4363	294.307	4.38863e-11	6.27355e-10
vnz_18975	vnz_18975	-2.45229	5.19268	294.393	4.37967e-11	6.27355e-10
vnz_27280	vnz_27280	-1.83715	9.32213	293.091	4.51731e-11	6.44515e-10
vnz_08670	vnz_08670	-2.33603	6.77086	292.201	4.61411e-11	6.57071e-10
vnz_29845	vnz_29845	2.44795	4.30103	291.727	4.66669e-11	6.62039e-10
vnz_22140	vnz_22140	-2.80705	4.46073	291.727	4.66675e-11	6.62039e-10
vnz_28930	vnz_28930	-3.04837	5.30519	291.625	4.67807e-11	6.62386e-10
vnz_23275	vnz_23275	2.28949	4.89287	291.447	4.69809e-11	6.63961e-10
vnz_28760	vnz_28760	2.4727	5.86999	290.088	4.85379e-11	6.84668e-10
vnz_34645	vnz_34645	-2.4346	7.02258	288.979	4.98511e-11	7.01866e-10
vnz_20910	vnz_20910	2.76058	5.73023	288.654	5.02441e-11	7.0474e-10
vnz_05880	vnz_05880	2.54378	5.38155	288.7	5.01884e-11	7.0474e-10
vnz_23640	vnz_23640	-2.12411	9.70228	288.371	5.05894e-11	7.08251e-10
vnz_04770	vnz_04770	2.21452	4.68281	287.911	5.11553e-11	7.14833e-10
vnz_19555	vnz_19555	-1.74458	9.51574	287.481	5.16913e-11	7.20266e-10
vnz_04095	vnz_04095	-2.1796	5.82977	287.444	5.17371e-11	7.20266e-10
vnz_23090	vnz_23090	3.46502	4.96476	286.772	5.25893e-11	7.29408e-10
vnz_28550	vnz_28550	-1.88621	10.0641	286.794	5.25601e-11	7.29408e-10
vnz_22920	vnz_22920	4.35495	2.8288	286.648	5.27473e-11	7.30242e-10
vnz_08450	vnz_08450	2.32496	6.87806	285.525	5.42108e-11	7.48526e-10
vnz_14450	vnz_14450	-2.29399	4.75101	285.481	5.42687e-11	7.48526e-10
vnz_05945	vnz_05945	-2.43092	5.63967	284.78	5.52072e-11	7.60067e-10
vnz_20925	vnz_20925	-2.36812	6.50499	284.695	5.5322e-11	7.60245e-10
vnz_11720	vnz_11720	-2.12827	6.21694	284.485	5.56068e-11	7.62753e-10
vnz_09785	vnz_09785	2.48609	3.81012	283.741	5.66313e-11	7.75381e-10
vnz_28805	vnz_28805	3.18906	10.4132	282.253	5.87429e-11	8.01352e-10
vnz_15515	vnz_15515	-1.98558	5.54564	282.296	5.86818e-11	8.01352e-10
vnz_16815	vnz_16815	-1.74989	11.0727	282.157	5.88831e-11	8.01799e-10
vnz_03200	vnz_03200	3.7264	4.29226	281.902	5.92548e-11	8.0539e-10
vnz_08445	vnz_08445	-1.99763	6.97205	281.231	6.02462e-11	8.17377e-10
vnz_12940	vnz_12940	-1.79895	7.40775	279.789	6.24424e-11	8.45635e-10
vnz_20750	vnz_20750	-2.26499	7.87713	279.553	6.28099e-11	8.49072e-10
vnz_14815	vnz_14815	2.09597	4.90637	279.004	6.3676e-11	8.59223e-10
vnz_23620	vnz_23620	2.73063	5.51481	278.911	6.38243e-11	8.59669e-10
vnz_28855	vnz_28855	-2.22401	5.2418	278.242	6.49006e-11	8.72591e-10
vnz_15440	vnz_15440	-1.99222	8.0449	278.112	6.51118e-11	8.73856e-10
vnz_14620	vnz_14620	1.76213	7.5343	277.924	6.54184e-11	8.76395e-10
vnz_00080	vnz_00080	4.24743	2.92984	277.801	6.56208e-11	8.77532e-10
vnz_24595	vnz_24595	-2.10116	7.48169	277.64	6.58861e-11	8.79503e-10
vnz_04090	vnz_04090	-1.96644	7.11885	277.537	6.60554e-11	8.80188e-10
vnz_34795	vnz_34795	-1.85194	7.46522	275.857	6.89066e-11	9.16544e-10
vnz_27155	vnz_27155	-2.18227	7.0599	275.647	6.92731e-11	9.19779e-10
vnz_15165	vnz_15165	-2.22998	4.45333	275.326	6.98375e-11	9.25626e-10
vnz_16585	vnz_16585	-1.99112	6.73978	275.203	7.00547e-11	9.26859e-10
vnz_02630	vnz_02630	2.82871	3.53206	275.089	7.02562e-11	9.27879e-10
vnz_32880	vnz_32880	-2.89743	4.15694	274.717	7.09206e-11	9.34999e-10
vnz_20415	vnz_20415	-2.09506	5.10441	274.636	7.10674e-11	9.35283e-10
vnz_24135	vnz_24135	3.13989	4.16784	274.548	7.12247e-11	9.35701e-10
vnz_21550	vnz_21550	-2.08017	7.20677	274.32	7.16386e-11	9.39486e-10
vnz_25085	vnz_25085	-1.85552	9.75273	273.686	7.28007e-11	9.51381e-10
vnz_10930	vnz_10930	-2.13432	5.79854	273.742	7.26979e-11	9.51381e-10
vnz_09560	vnz_09560	-1.82945	8.20637	271.622	7.67357e-11	1.00105e-09
vnz_13980	vnz_13980	4.01628	2.88789	270.993	7.79825e-11	1.01554e-09
vnz_32450	vnz_32450	2.19571	7.06888	270.517	7.8942e-11	1.02625e-09
vnz_20845	vnz_20845	-1.90498	6.40302	270.198	7.95927e-11	1.03291e-09
vnz_09170	vnz_09170	-2.1143	7.22839	269.948	8.01052e-11	1.03775e-09
vnz_07195	vnz_07195	3.34392	3.24749	269.416	8.12115e-11	1.05026e-09
vnz_37315	vnz_37315	-2.6667	6.68082	268.668	8.27969e-11	1.06891e-09
vnz_00455	vnz_00455	-2.77235	3.62996	268.523	8.31069e-11	1.07106e-09
vnz_37185	vnz_37185	2.38846	4.23538	268.313	8.35603e-11	1.07505e-09
vnz_07740	vnz_07740	-1.95353	11.8733	267.202	8.60036e-11	1.10458e-09
vnz_03785	vnz_03785	2.14882	4.47466	267.036	8.63767e-11	1.10632e-09
vnz_17245	vnz_17245	2.00599	6.37165	267.01	8.6436e-11	1.10632e-09
vnz_35050	vnz_35050	3.5666	3.97605	266.089	8.85339e-11	1.13123e-09
vnz_19905	vnz_19905	-1.77626	10.031	265.681	8.94842e-11	1.14142e-09
vnz_25440	vnz_25440	1.7522	7.10194	264.965	9.11755e-11	1.16101e-09
vnz_21060	vnz_21060	3.08724	6.30077	264.461	9.23898e-11	1.17447e-09
vnz_02930	vnz_02930	-2.62926	3.48429	264.126	9.32069e-11	1.18284e-09
vnz_31535	vnz_31535	1.93303	6.10019	263.42	9.49554e-11	1.20298e-09
vnz_23580	vnz_23580	2.22558	5.06877	262.733	9.66934e-11	1.22293e-09
vnz_07695	vnz_07695	-1.82407	6.59626	261.572	9.97117e-11	1.25897e-09
vnz_27205	vnz_27205	2.39698	6.25062	260.757	1.01894e-10	1.28435e-09
vnz_18970	vnz_18970	-2.49039	6.21776	260.533	1.02503e-10	1.28985e-09
vnz_07340	vnz_07340	-1.79302	7.29287	260.397	1.02875e-10	1.29235e-09
vnz_09165	vnz_09165	-2.03755	5.593	260.094	1.03711e-10	1.30065e-09
vnz_33700	vnz_33700	-2.67684	5.95672	259.907	1.04228e-10	1.30495e-09
vnz_01220	vnz_01220	3.39395	3.60641	259.684	1.0485e-10	1.31007e-09
vnz_37305	vnz_37305	-2.75901	6.62721	259.635	1.04988e-10	1.31007e-09
vnz_10880	vnz_10880	2.67805	5.31412	258.601	1.07937e-10	1.34461e-09
vnz_04575	vnz_04575	-3.92162	5.58249	258.471	1.08311e-10	1.34703e-09
vnz_04160	vnz_04160	-2.7819	5.71993	258.266	1.08909e-10	1.35221e-09
vnz_27210	vnz_27210	1.70864	10.6152	258.091	1.09423e-10	1.35633e-09
vnz_25595	vnz_25595	2.92736	7.75082	257.905	1.09972e-10	1.36088e-09
vnz_26105	vnz_26105	1.98636	8.55962	257.604	1.10866e-10	1.36967e-09
vnz_15370	vnz_15370	-1.79391	6.78585	256.53	1.14125e-10	1.4076e-09
vnz_20585	vnz_20585	2.06543	5.35982	256.398	1.14532e-10	1.4103e-09
vnz_30590	vnz_30590	-2.13346	5.89471	255.886	1.16133e-10	1.42765e-09
vnz_07380	vnz_07380	-2.30191	4.70085	255.377	1.17745e-10	1.44509e-09
vnz_09060	vnz_09060	2.31516	6.14507	254.654	1.20081e-10	1.47134e-09
vnz_02785	vnz_02785	2.02046	4.82302	254.273	1.21335e-10	1.48426e-09
vnz_05145	vnz_05145	1.93043	7.91638	253.93	1.22477e-10	1.49333e-09
vnz_21410	vnz_21410	-1.95654	6.50811	253.943	1.22431e-10	1.49333e-09
vnz_35185	vnz_35185	2.14083	5.44454	253.548	1.2376e-10	1.50651e-09
vnz_18235	vnz_18235	-2.02001	6.9864	253.276	1.24685e-10	1.5153e-09
vnz_27125	vnz_27125	-1.68348	11.0543	253.18	1.2501e-10	1.51679e-09
vnz_29530	vnz_29530	-2.14147	6.16377	252.111	1.28732e-10	1.55942e-09
vnz_28960	vnz_28960	-2.29699	4.47491	251.347	1.31467e-10	1.58997e-09
vnz_20180	vnz_20180	2.48742	5.71544	251.278	1.31717e-10	1.5904e-09
vnz_28545	vnz_28545	-1.92577	9.65845	250.965	1.32859e-10	1.6016e-09
vnz_31715	vnz_31715	2.52552	4.47603	250.871	1.33203e-10	1.60316e-09
vnz_36415	vnz_36415	-2.87643	5.3775	250.707	1.33806e-10	1.60782e-09
vnz_32445	vnz_32445	2.08283	7.50831	250.301	1.35317e-10	1.62337e-09
vnz_14050	vnz_14050	5.44754	3.63219	249.234	1.39381e-10	1.66677e-09
vnz_22870	vnz_22870	3.35709	5.61451	249.254	1.39304e-10	1.66677e-09
vnz_17390	vnz_17390	-1.89283	5.15746	249.005	1.40268e-10	1.67469e-09
vnz_26860	vnz_26860	-3.47673	4.90128	248.52	1.42176e-10	1.69476e-09
vnz_27565	vnz_27565	-3.02221	5.33211	246.858	1.48937e-10	1.77099e-09
vnz_00770	vnz_00770	-3.21328	3.99755	246.775	1.49283e-10	1.77099e-09
vnz_28870	vnz_28870	-3.57851	4.34105	246.825	1.49074e-10	1.77099e-09
vnz_24995	vnz_24995	-2.045	7.52473	246.495	1.50459e-10	1.78211e-09
vnz_34395	vnz_34395	2.43413	4.82649	246.385	1.50925e-10	1.78479e-09
vnz_21080	vnz_21080	2.16292	8.13696	246.018	1.52491e-10	1.80045e-09
vnz_26855	vnz_26855	-2.44179	4.53636	245.659	1.54036e-10	1.81582e-09
vnz_16840	vnz_16840	1.88688	6.45902	245.54	1.54554e-10	1.81905e-09
vnz_14040	vnz_14040	4.71015	3.74206	245.463	1.54891e-10	1.82015e-09
vnz_11070	vnz_11070	2.9649	3.34966	245.001	1.5692e-10	1.8411e-09
vnz_09630	vnz_09630	-2.08175	6.93161	244.772	1.57942e-10	1.85017e-09
vnz_07530	vnz_07530	-1.78887	8.59869	244.629	1.58582e-10	1.85476e-09
vnz_07350	vnz_07350	-1.81761	6.29877	244.203	1.60505e-10	1.87431e-09
vnz_28810	vnz_28810	3.29882	10.2424	244.12	1.6088e-10	1.87576e-09
vnz_35790	vnz_35790	1.99643	4.97241	242.46	1.68655e-10	1.96335e-09
vnz_27180	vnz_27180	-1.75304	6.97633	242.027	1.70752e-10	1.98466e-09
vnz_07170	vnz_07170	2.76378	4.31625	241.769	1.72013e-10	1.99621e-09
vnz_34800	vnz_34800	-1.75543	7.21973	241.066	1.75512e-10	2.03365e-09
vnz_13440	vnz_13440	-3.9505	3.78232	240.888	1.76408e-10	2.04086e-09
vnz_28660	vnz_28660	2.41375	4.81515	240.564	1.78059e-10	2.05677e-09
vnz_28390	vnz_28390	-1.71154	6.56945	239.77	1.82171e-10	2.09778e-09
vnz_11505	vnz_11505	-1.77703	8.30037	239.779	1.82125e-10	2.09778e-09
vnz_03050	vnz_03050	1.83485	5.97254	239.548	1.83343e-10	2.10503e-09
vnz_07690	vnz_07690	-1.65521	8.02923	239.49	1.83647e-10	2.10503e-09
vnz_03725	vnz_03725	-2.6454	6.32121	239.494	1.83626e-10	2.10503e-09
vnz_14280	vnz_14280	2.00725	5.39122	239.266	1.84841e-10	2.11335e-09
vnz_28410	vnz_28410	-1.68329	8.56202	239.247	1.84939e-10	2.11335e-09
vnz_00495	vnz_00495	-1.83697	8.99984	238.766	1.8753e-10	2.13967e-09
vnz_06195	vnz_06195	2.21711	6.66532	238.274	1.90219e-10	2.16704e-09
vnz_34310	vnz_34310	1.81021	5.38486	237.997	1.91758e-10	2.18125e-09
vnz_25520	vnz_25520	-1.79637	7.9583	237.766	1.93045e-10	2.18921e-09
vnz_07705	vnz_07705	-1.83305	5.34665	237.777	1.92982e-10	2.18921e-09
vnz_20485	vnz_20485	1.67421	7.81325	236.661	1.99357e-10	2.2554e-09
vnz_16210	vnz_16210	-1.72395	5.72943	236.639	1.99486e-10	2.2554e-09
vnz_11305	vnz_11305	2.26909	4.39758	236.502	2.00282e-10	2.26097e-09
vnz_19380	vnz_19380	-2.01971	10.2208	236.169	2.02243e-10	2.27623e-09
vnz_37345	vnz_37345	-3.98953	5.70968	236.178	2.02191e-10	2.27623e-09
vnz_00240	vnz_00240	2.14481	4.09904	235.827	2.04273e-10	2.29216e-09
vnz_34845	vnz_34845	-2.05562	7.63735	235.871	2.04014e-10	2.29216e-09
vnz_24895	vnz_24895	2.27588	8.167	234.98	2.09413e-10	2.3463e-09
vnz_34390	vnz_34390	2.71852	5.54343	234.161	2.14518e-10	2.39787e-09
vnz_15615	vnz_15615	-1.79936	7.01826	234.139	2.14658e-10	2.39787e-09
vnz_14790	vnz_14790	2.14621	5.40238	233.234	2.20468e-10	2.4591e-09
vnz_07285	vnz_07285	1.75345	8.71236	233.087	2.2143e-10	2.46613e-09
vnz_02925	vnz_02925	-3.22886	3.74663	232.634	2.24425e-10	2.49576e-09
vnz_36835	vnz_36835	1.95559	5.70357	232.434	2.25761e-10	2.50688e-09
vnz_09900	vnz_09900	2.27337	7.98921	232.117	2.27891e-10	2.52678e-09
vnz_10060	vnz_10060	-2.05744	8.21323	230.336	2.40327e-10	2.66071e-09
vnz_20095	vnz_20095	-2.49179	8.53476	229.992	2.42812e-10	2.68425e-09
vnz_05885	vnz_05885	2.58326	5.45032	229.911	2.43405e-10	2.68682e-09
vnz_25290	vnz_25290	2.48642	7.15601	229.791	2.44284e-10	2.68856e-09
vnz_21625	vnz_21625	-2.57979	3.50835	229.811	2.44138e-10	2.68856e-09
vnz_18645	vnz_18645	-2.00088	5.12011	229.674	2.45137e-10	2.69398e-09
vnz_10315	vnz_10315	1.79241	8.19136	229.579	2.45837e-10	2.6977e-09
vnz_22125	vnz_22125	1.92279	7.63812	229.187	2.48754e-10	2.7257e-09
vnz_03255	vnz_03255	1.93417	6.8875	227.448	2.6216e-10	2.86419e-09
vnz_25000	vnz_25000	-2.50871	5.19489	227.488	2.61839e-10	2.86419e-09
vnz_05480	vnz_05480	2.173	4.43624	227.018	2.65596e-10	2.89748e-09
vnz_14200	vnz_14200	1.96096	6.58273	226.826	2.67146e-10	2.90595e-09
vnz_05930	vnz_05930	-2.78091	5.28652	226.826	2.67151e-10	2.90595e-09
vnz_16405	vnz_16405	2.14651	5.96194	226.388	2.70732e-10	2.93669e-09
vnz_24125	vnz_24125	-1.78289	7.83263	226.336	2.71157e-10	2.93669e-09
vnz_28945	vnz_28945	-2.08242	8.54958	226.357	2.70988e-10	2.93669e-09
vnz_07330	vnz_07330	-1.73244	5.79567	225.943	2.7442e-10	2.96771e-09
vnz_37070	vnz_37070	1.81334	5.7875	225.742	2.76108e-10	2.98164e-09
vnz_22960	vnz_22960	5.84509	4.70184	225.622	2.77121e-10	2.98826e-09
vnz_06700	vnz_06700	-2.87576	6.38541	225.257	2.80234e-10	3.01747e-09
vnz_34385	vnz_34385	2.53845	5.20222	224.397	2.87704e-10	3.09344e-09
vnz_06560	vnz_06560	2.21847	4.03745	224.06	2.90702e-10	3.1167e-09
vnz_03520	vnz_03520	2.11898	5.7089	224.069	2.9062e-10	3.1167e-09
vnz_34770	vnz_34770	-2.20714	9.46102	223.625	2.94614e-10	3.1541e-09
vnz_15555	vnz_15555	-1.75974	5.69843	223.281	2.97754e-10	3.18315e-09
vnz_20350	vnz_20350	-2.25268	9.19017	223.009	3.00261e-10	3.20536e-09
vnz_20830	vnz_20830	-1.78159	5.50895	222.915	3.01131e-10	3.21005e-09
vnz_19375	vnz_19375	-1.9959	12.261	222.782	3.02367e-10	3.21864e-09
vnz_07255	vnz_07255	-2.05828	5.08651	222.467	3.05331e-10	3.24555e-09
vnz_03405	vnz_03405	-2.0693	7.21482	222.224	3.07636e-10	3.2654e-09
vnz_29230	vnz_29230	-1.91761	7.33551	222.072	3.09088e-10	3.27615e-09
vnz_23690	vnz_23690	-2.05018	8.8096	220.666	3.22892e-10	3.41762e-09
vnz_10045	vnz_10045	-1.81088	5.49216	220.533	3.24225e-10	3.42687e-09
vnz_11885	vnz_11885	-1.50307	8.89618	220.417	3.25405e-10	3.43447e-09
vnz_27115	vnz_27115	1.54367	9.33432	220.285	3.26748e-10	3.44378e-09
vnz_04260	vnz_04260	2.66172	6.33096	220.155	3.28078e-10	3.45098e-09
vnz_05220	vnz_05220	-1.47785	11.188	220.128	3.28356e-10	3.45098e-09
vnz_05115	vnz_05115	-2.80301	3.78851	219.708	3.32689e-10	3.4916e-09
vnz_10070	vnz_10070	2.04257	4.08009	219.566	3.34178e-10	3.5023e-09
vnz_12530	vnz_12530	3.09957	9.4023	219.265	3.37346e-10	3.53054e-09
vnz_29100	vnz_29100	-2.06272	6.28485	219.071	3.39398e-10	3.54483e-09
vnz_21555	vnz_21555	-2.11799	5.14388	219.047	3.39662e-10	3.54483e-09
vnz_06180	vnz_06180	2.14173	6.25094	218.389	3.46757e-10	3.61383e-09
vnz_13965	vnz_13965	4.87613	3.20665	218.297	3.47757e-10	3.61919e-09
vnz_28975	vnz_28975	-1.91854	5.57736	217.442	3.57266e-10	3.71298e-09
vnz_07730	vnz_07730	-1.56305	9.85692	216.355	3.69784e-10	3.83773e-09
vnz_31980	vnz_31980	3.56962	3.05553	216.056	3.73314e-10	3.86898e-09
vnz_17055	vnz_17055	3.14226	7.572	215.957	3.74489e-10	3.87578e-09
vnz_03585	vnz_03585	1.98824	5.1577	215.879	3.75421e-10	3.88004e-09
vnz_22135	vnz_22135	-2.89566	6.25798	215.815	3.76189e-10	3.8826e-09
vnz_27350	vnz_27350	1.9519	6.16037	215.388	3.81336e-10	3.93029e-09
vnz_14035	vnz_14035	4.4772	3.18292	215.279	3.8266e-10	3.93849e-09
vnz_24965	vnz_24965	1.98371	8.43069	215.141	3.84353e-10	3.9495e-09
vnz_14520	vnz_14520	-1.65325	10.6077	215.105	3.84788e-10	3.9495e-09
vnz_13055	vnz_13055	-1.52632	8.02775	214.442	3.93035e-10	4.02861e-09
vnz_12605	vnz_12605	-2.93579	5.31044	214.384	3.93763e-10	4.03054e-09
vnz_15030	vnz_15030	-1.87826	6.10481	214.085	3.97555e-10	4.06378e-09
vnz_07735	vnz_07735	-1.5619	10.0959	213.73	4.02109e-10	4.0991e-09
vnz_16645	vnz_16645	-2.44722	6.46473	213.77	4.01598e-10	4.0991e-09
vnz_18890	vnz_18890	-1.73533	10.6279	213.477	4.05394e-10	4.12694e-09
vnz_28190	vnz_28190	3.07333	4.63471	213.235	4.08564e-10	4.15355e-09
vnz_25090	vnz_25090	-2.12616	5.75047	213.056	4.10921e-10	4.17183e-09
vnz_08870	vnz_08870	1.97437	6.59654	212.98	4.11936e-10	4.17645e-09
vnz_07335	vnz_07335	-1.60888	6.81207	212.576	4.17337e-10	4.22547e-09
vnz_04570	vnz_04570	-2.55408	5.30662	211.748	4.28668e-10	4.33431e-09
vnz_26270	vnz_26270	-2.02639	6.52299	211.691	4.29455e-10	4.33639e-09
vnz_02050	vnz_02050	1.76516	7.54746	211.559	4.31293e-10	4.34906e-09
vnz_08455	vnz_08455	1.85562	5.14118	211.441	4.32947e-10	4.35397e-09
vnz_28970	vnz_28970	-1.80225	5.62718	211.449	4.32838e-10	4.35397e-09
vnz_29345	vnz_29345	2.30702	6.20582	210.991	4.3932e-10	4.41212e-09
vnz_36435	vnz_36435	-2.39892	5.56782	209.934	4.54717e-10	4.56061e-09
vnz_31960	vnz_31960	2.14008	5.18764	209.798	4.56743e-10	4.57478e-09
vnz_29385	vnz_29385	1.80618	6.21064	209.399	4.62745e-10	4.62869e-09
vnz_23700	vnz_23700	-1.75373	10.5488	209.299	4.64259e-10	4.63762e-09
vnz_22995	vnz_22995	3.79444	3.38759	208.909	4.70228e-10	4.69096e-09
vnz_28630	vnz_28630	2.52176	4.37579	208.743	4.72801e-10	4.71034e-09
vnz_11590	vnz_11590	1.67636	9.10813	208.239	4.80698e-10	4.78263e-09
vnz_07675	vnz_07675	-1.47398	11.2014	208.063	4.83499e-10	4.80408e-09
vnz_34705	vnz_34705	-1.4925	7.36675	208.01	4.84338e-10	4.80603e-09
vnz_31050	vnz_31050	2.37659	3.52485	207.72	4.88998e-10	4.84582e-09
vnz_07665	vnz_07665	1.86618	7.4173	207.457	4.93258e-10	4.87812e-09
vnz_09725	vnz_09725	-1.92533	14.2026	207.438	4.93564e-10	4.87812e-09
vnz_29215	vnz_29215	2.07273	3.94724	207.298	4.95856e-10	4.89429e-09
vnz_06335	vnz_06335	2.55642	4.94626	207.095	4.99189e-10	4.92067e-09
vnz_24485	vnz_24485	-2.04718	5.68073	206.737	5.05151e-10	4.97288e-09
vnz_07205	vnz_07205	2.11132	4.03291	206.521	5.08772e-10	5.00192e-09
vnz_00470	vnz_00470	-2.83378	3.18316	206.191	5.14388e-10	5.05048e-09
vnz_03720	vnz_03720	-2.58207	5.17488	205.778	5.21493e-10	5.11351e-09
vnz_03395	vnz_03395	-1.63626	7.17054	205.584	5.24876e-10	5.13993e-09
vnz_02280	vnz_02280	1.88534	5.13091	205.46	5.27053e-10	5.15449e-09
vnz_10085	vnz_10085	-3.45791	2.71317	205.416	5.27813e-10	5.15516e-09
vnz_10430	vnz_10430	3.26531	3.22402	205.347	5.29028e-10	5.16027e-09
vnz_16485	vnz_16485	-1.69684	6.69982	205.027	5.34711e-10	5.2089e-09
vnz_09095	vnz_09095	1.92198	6.52617	204.66	5.41317e-10	5.26637e-09
vnz_31625	vnz_31625	2.12908	4.83335	202.53	5.81492e-10	5.63433e-09
vnz_24040	vnz_24040	2.04774	4.39255	202.525	5.81599e-10	5.63433e-09
vnz_13945	vnz_13945	-1.5644	9.96869	202.496	5.82159e-10	5.63433e-09
vnz_03980	vnz_03980	-2.13478	4.25768	202.538	5.81333e-10	5.63433e-09
vnz_31325	vnz_31325	1.84217	4.74325	201.849	5.95045e-10	5.74242e-09
vnz_18490	vnz_18490	1.75503	6.78606	201.82	5.95636e-10	5.74242e-09
vnz_34855	vnz_34855	-1.77029	5.73791	201.851	5.95012e-10	5.74242e-09
vnz_29225	vnz_29225	-1.75396	5.36098	201.667	5.98735e-10	5.76485e-09
vnz_01995	vnz_01995	-2.02674	5.75308	201.392	6.0435e-10	5.81141e-09
vnz_24920	vnz_24920	1.70421	7.94017	201.34	6.05421e-10	5.81422e-09
vnz_05630	vnz_05630	1.51639	10.3489	200.91	6.14318e-10	5.89209e-09
vnz_12560	vnz_12560	2.83306	6.07633	200.735	6.18004e-10	5.90743e-09
vnz_24520	vnz_24520	1.57357	6.29249	200.721	6.18293e-10	5.90743e-09
vnz_15860	vnz_15860	-1.83439	6.25885	200.74	6.17897e-10	5.90743e-09
vnz_29380	vnz_29380	2.55601	5.02976	200.234	6.28649e-10	5.99869e-09
vnz_12535	vnz_12535	2.93476	6.85737	199.836	6.37255e-10	6.05976e-09
vnz_24490	vnz_24490	-1.85881	6.03815	199.826	6.37485e-10	6.05976e-09
vnz_19040	vnz_19040	-4.18766	2.59895	199.889	6.36102e-10	6.05976e-09
vnz_16690	vnz_16690	-1.59493	6.52606	199.252	6.50134e-10	6.17214e-09
vnz_18140	vnz_18140	-2.08989	4.78099	198.989	6.56019e-10	6.22009e-09
vnz_09975	vnz_09975	2.13	3.75342	198.807	6.60153e-10	6.24342e-09
vnz_31745	vnz_31745	1.98493	9.48444	198.819	6.59863e-10	6.24342e-09
vnz_09980	vnz_09980	1.79301	4.41182	198.676	6.63134e-10	6.26368e-09
vnz_02735	vnz_02735	3.4528	2.5681	198.518	6.66746e-10	6.28984e-09
vnz_05365	vnz_05365	2.0696	6.91251	198.162	6.74976e-10	6.35943e-09
vnz_13250	vnz_13250	-1.53968	8.44088	197.945	6.80044e-10	6.3951e-09
vnz_07850	vnz_07850	-2.10698	5.12664	197.926	6.80475e-10	6.3951e-09
vnz_34720	vnz_34720	-1.53798	7.86052	197.715	6.8545e-10	6.42566e-09
vnz_34405	vnz_34405	-2.80606	3.4258	197.736	6.84969e-10	6.42566e-09
vnz_22890	vnz_22890	3.14929	3.50989	197.242	6.96761e-10	6.51864e-09
vnz_28775	vnz_28775	-1.74045	7.56625	197.228	6.97115e-10	6.51864e-09
vnz_34760	vnz_34760	-2.02705	6.33929	196.644	7.11364e-10	6.64356e-09
vnz_27275	vnz_27275	-1.5013	9.42786	196.445	7.16312e-10	6.6814e-09
vnz_36420	vnz_36420	-2.83179	6.9302	196.342	7.1887e-10	6.69689e-09
vnz_26660	vnz_26660	-1.6996	7.09929	196.074	7.25611e-10	6.75125e-09
vnz_35085	vnz_35085	2.0104	3.85263	195.826	7.31892e-10	6.80122e-09
vnz_30975	vnz_30975	1.92467	5.1192	195.434	7.41973e-10	6.88632e-09
vnz_07450	vnz_07450	-1.91411	5.11393	195.003	7.53245e-10	6.98226e-09
vnz_34750	vnz_34750	-1.88368	7.87374	194.922	7.55397e-10	6.99351e-09
vnz_18815	vnz_18815	-1.45558	8.115	194.531	7.65813e-10	7.08116e-09
vnz_31260	vnz_31260	1.74675	6.15526	194.253	7.73323e-10	7.14176e-09
vnz_14755	vnz_14755	2.07964	8.59218	193.742	7.87355e-10	7.26235e-09
vnz_32460	vnz_32460	-1.78738	5.9452	193.552	7.92639e-10	7.30206e-09
vnz_09045	vnz_09045	-1.65157	10.1635	193.392	7.97114e-10	7.33424e-09
vnz_22150	vnz_22150	-2.92361	7.04548	193.065	8.06358e-10	7.41015e-09
vnz_26135	vnz_26135	2.03213	4.35812	192.697	8.16941e-10	7.49818e-09
vnz_22155	vnz_22155	-2.718	5.68978	192.376	8.26259e-10	7.57438e-09
vnz_23365	vnz_23365	1.73156	5.53673	192.102	8.3434e-10	7.63908e-09
vnz_35800	vnz_35800	1.80349	4.51182	191.812	8.42978e-10	7.7087e-09
vnz_07935	vnz_07935	-2.07352	5.0472	191.775	8.44081e-10	7.70934e-09
vnz_28655	vnz_28655	2.66555	5.02737	191.664	8.47424e-10	7.73041e-09
vnz_24130	vnz_24130	-1.75542	6.15499	191.612	8.48999e-10	7.73532e-09
vnz_12905	vnz_12905	-2.2576	4.70009	191.455	8.53751e-10	7.76783e-09
vnz_22255	vnz_22255	-2.65553	4.38953	191.426	8.54649e-10	7.76783e-09
vnz_31200	vnz_31200	2.06917	6.20998	191.385	8.55892e-10	7.76967e-09
vnz_25285	vnz_25285	1.9082	6.4585	191.275	8.59248e-10	7.79066e-09
vnz_15365	vnz_15365	-1.46185	8.74576	191.101	8.64596e-10	7.82014e-09
vnz_33100	vnz_33100	-3.33599	4.81195	191.128	8.63768e-10	7.82014e-09
vnz_13120	vnz_13120	-2.27652	8.78939	191.043	8.6638e-10	7.82679e-09
vnz_36430	vnz_36430	-2.62982	8.07326	190.834	8.72866e-10	7.87585e-09
vnz_21945	vnz_21945	-1.44803	10.9187	190.66	8.78322e-10	7.91551e-09
vnz_08435	vnz_08435	-1.65447	7.35529	190.5	8.83356e-10	7.95127e-09
vnz_16820	vnz_16820	-1.75504	7.00528	189.902	9.02495e-10	8.11375e-09
vnz_06135	vnz_06135	-3.11388	4.9084	189.551	9.13921e-10	8.2066e-09
vnz_13720	vnz_13720	2.31317	5.11702	189.265	9.2336e-10	8.28138e-09
vnz_33675	vnz_33675	1.549	8.32208	189.048	9.30627e-10	8.32655e-09
vnz_20685	vnz_20685	-2.2917	5.08663	189.054	9.30419e-10	8.32655e-09
vnz_23405	vnz_23405	-3.20155	4.36525	188.991	9.32539e-10	8.33366e-09
vnz_13985	vnz_13985	4.20003	2.87489	188.662	9.43672e-10	8.42307e-09
vnz_15510	vnz_15510	-1.69573	5.27065	188.53	9.48177e-10	8.44308e-09
vnz_11820	vnz_11820	-1.88679	4.11985	188.548	9.47557e-10	8.44308e-09
vnz_12945	vnz_12945	-1.90659	5.33977	188.409	9.52313e-10	8.4698e-09
vnz_26085	vnz_26085	-2.77917	3.93717	188.225	9.58674e-10	8.51622e-09
vnz_28620	vnz_28620	1.81092	4.22064	187.845	9.71967e-10	8.62404e-09
vnz_17640	vnz_17640	-1.79745	7.95642	187.559	9.82087e-10	8.70348e-09
vnz_17160	vnz_17160	-1.9758	9.00176	187.437	9.86443e-10	8.73172e-09
vnz_35670	vnz_35670	2.39625	4.65066	187.032	1.00108e-09	8.83604e-09
vnz_14540	vnz_14540	1.94459	6.77439	187.013	1.00178e-09	8.83604e-09
vnz_17645	vnz_17645	-1.52181	8.69301	187.063	9.99946e-10	8.83604e-09
vnz_24315	vnz_24315	1.5822	6.84135	185.994	1.03971e-09	9.15974e-09
vnz_28615	vnz_28615	1.8593	4.32313	185.78	1.0479e-09	9.22103e-09
vnz_03565	vnz_03565	1.70102	4.88689	185.525	1.05773e-09	9.28573e-09
vnz_30605	vnz_30605	-1.77724	4.81606	185.525	1.05774e-09	9.28573e-09
vnz_14760	vnz_14760	1.57064	6.57053	185.259	1.0681e-09	9.3656e-09
vnz_17515	vnz_17515	-2.03756	4.36925	185.039	1.07677e-09	9.4306e-09
vnz_04580	vnz_04580	-3.76737	3.81315	184.83	1.0851e-09	9.49241e-09
vnz_28415	vnz_28415	-1.47653	7.42181	184.675	1.09129e-09	9.53541e-09
vnz_04310	vnz_04310	2.34396	3.60525	184.064	1.11616e-09	9.74131e-09
vnz_06650	vnz_06650	1.83618	5.39953	183.982	1.11956e-09	9.75543e-09
vnz_23710	vnz_23710	-1.49457	8.16168	183.962	1.1204e-09	9.75543e-09
vnz_09720	vnz_09720	1.96607	4.62705	183.801	1.12706e-09	9.802e-09
vnz_29840	vnz_29840	1.86831	4.0797	183.656	1.13314e-09	9.8434e-09
vnz_25635	vnz_25635	1.62009	7.94451	183.308	1.14784e-09	9.95953e-09
vnz_06260	vnz_06260	2.04315	4.41046	183.161	1.15413e-09	9.96769e-09
vnz_20600	vnz_20600	-1.55522	6.1216	183.185	1.15309e-09	9.96769e-09
vnz_20650	vnz_20650	-2.12138	4.57646	183.252	1.15022e-09	9.96769e-09
vnz_31075	vnz_31075	-2.62649	3.79526	183.161	1.1541e-09	9.96769e-09
vnz_18260	vnz_18260	-1.64874	6.60893	183.086	1.15731e-09	9.98365e-09
vnz_09150	vnz_09150	-2.04146	4.25622	183.023	1.16005e-09	9.99572e-09
vnz_24555	vnz_24555	-1.79632	6.08968	182.743	1.17219e-09	1.00886e-08
vnz_26760	vnz_26760	-2.2058	8.06208	182.653	1.17608e-09	1.01105e-08
vnz_22115	vnz_22115	1.78086	8.47593	182.386	1.18786e-09	1.02e-08
vnz_20730	vnz_20730	1.72442	4.62664	182.316	1.19095e-09	1.02148e-08
vnz_06935	vnz_06935	2.04041	5.7245	182.09	1.20103e-09	1.02776e-08
vnz_34780	vnz_34780	-1.74472	10.4612	182.09	1.20101e-09	1.02776e-08
vnz_02055	vnz_02055	1.76891	5.67875	181.826	1.21293e-09	1.03532e-08
vnz_17535	vnz_17535	-1.77413	6.40585	181.805	1.2139e-09	1.03532e-08
vnz_37285	vnz_37285	-3.44786	4.38944	181.802	1.21403e-09	1.03532e-08
vnz_24900	vnz_24900	1.83405	6.40393	181.206	1.2414e-09	1.05746e-08
vnz_37110	vnz_37110	1.92436	3.82364	181.155	1.24377e-09	1.05826e-08
vnz_23210	vnz_23210	1.75634	11.3048	180.871	1.25707e-09	1.06836e-08
vnz_17910	vnz_17910	-1.60438	7.37308	180.827	1.25916e-09	1.06893e-08
vnz_13065	vnz_13065	-1.89897	4.1048	180.654	1.26738e-09	1.07468e-08
vnz_15150	vnz_15150	2.41384	8.90676	180.473	1.27601e-09	1.07934e-08
vnz_20695	vnz_20695	2.25382	4.31721	180.473	1.27603e-09	1.07934e-08
vnz_31215	vnz_31215	-2.06178	4.11579	180.448	1.27722e-09	1.07934e-08
vnz_37025	vnz_37025	1.71731	4.5852	180.417	1.2787e-09	1.07937e-08
vnz_07700	vnz_07700	-1.60666	5.98071	180.353	1.28179e-09	1.08076e-08
vnz_31860	vnz_31860	1.98427	4.51923	180.112	1.29352e-09	1.08942e-08
vnz_01935	vnz_01935	1.85798	5.59346	179.903	1.30371e-09	1.09676e-08
vnz_23645	vnz_23645	-1.43075	7.63366	179.708	1.31336e-09	1.1024e-08
vnz_23195	vnz_23195	-1.61335	7.41793	179.72	1.31278e-09	1.1024e-08
vnz_12565	vnz_12565	2.67636	4.68021	179.543	1.32156e-09	1.10804e-08
vnz_21325	vnz_21325	-1.96066	6.28271	179.258	1.33589e-09	1.11879e-08
vnz_04545	vnz_04545	1.90192	5.30479	179.136	1.34208e-09	1.12271e-08
vnz_05195	vnz_05195	-1.862	6.27565	179.092	1.34435e-09	1.12335e-08
vnz_14005	vnz_14005	3.7516	3.99463	178.996	1.34922e-09	1.12616e-08
vnz_06265	vnz_06265	1.5753	6.69151	178.895	1.3544e-09	1.1267e-08
vnz_05830	vnz_05830	1.47733	7.05232	178.9	1.35415e-09	1.1267e-08
vnz_04060	vnz_04060	-1.42692	7.7053	178.937	1.35224e-09	1.1267e-08
vnz_06275	vnz_06275	2.13773	4.08848	178.844	1.35702e-09	1.12763e-08
vnz_36445	vnz_36445	-1.75879	5.53918	178.772	1.36072e-09	1.12944e-08
vnz_33295	vnz_33295	-5.28756	2.57046	178.538	1.3729e-09	1.13828e-08
vnz_25720	vnz_25720	1.53161	10.4079	178.46	1.37695e-09	1.14037e-08
vnz_13050	vnz_13050	-1.39425	9.02178	178.427	1.37871e-09	1.14057e-08
vnz_03410	vnz_03410	-1.86811	5.40672	178.246	1.38822e-09	1.14716e-08
vnz_31850	vnz_31850	2.37837	5.98524	178.149	1.39337e-09	1.15014e-08
vnz_30390	vnz_30390	1.5508	5.71901	177.903	1.4065e-09	1.1597e-08
vnz_00690	vnz_00690	2.02714	4.28366	177.841	1.40978e-09	1.16112e-08
vnz_13000	vnz_13000	2.07163	4.28962	177.788	1.41264e-09	1.1622e-08
vnz_21360	vnz_21360	-1.69063	5.56283	177.535	1.42634e-09	1.17218e-08
vnz_23160	vnz_23160	1.62554	5.79456	177.338	1.43713e-09	1.17888e-08
vnz_16330	vnz_16330	-1.44916	7.22846	177.329	1.43766e-09	1.17888e-08
vnz_37300	vnz_37300	-2.04324	7.29305	177.076	1.45163e-09	1.18903e-08
vnz_14015	vnz_14015	3.48109	3.13333	177.047	1.45323e-09	1.18903e-08
vnz_28650	vnz_28650	2.27031	4.90275	176.972	1.45741e-09	1.19115e-08
vnz_00320	vnz_00320	2.72791	3.01011	176.858	1.4638e-09	1.19506e-08
vnz_27045	vnz_27045	-1.64272	6.71197	176.732	1.47088e-09	1.19953e-08
vnz_30465	vnz_30465	2.86939	3.38739	176.607	1.47795e-09	1.20147e-08
vnz_02195	vnz_02195	2.74139	4.38774	176.605	1.47809e-09	1.20147e-08
vnz_14940	vnz_14940	1.80804	4.03709	176.621	1.47716e-09	1.20147e-08
vnz_25480	vnz_25480	2.705	7.59269	176.47	1.48574e-09	1.20638e-08
vnz_22795	vnz_22795	-1.55094	8.76739	176.395	1.49003e-09	1.20854e-08
vnz_20705	vnz_20705	2.08837	4.41094	176.301	1.49545e-09	1.21163e-08
vnz_25260	vnz_25260	-1.87318	5.32588	176.122	1.50576e-09	1.21733e-08
vnz_18135	vnz_18135	-1.87831	4.83159	176.124	1.50567e-09	1.21733e-08
vnz_06360	vnz_06360	-1.81603	5.4124	176.093	1.50744e-09	1.21737e-08
vnz_25195	vnz_25195	1.93351	6.59931	175.993	1.51327e-09	1.22076e-08
vnz_02680	vnz_02680	1.97356	4.64884	175.886	1.51949e-09	1.22445e-08
vnz_16270	vnz_16270	-1.62929	6.95221	175.353	1.55109e-09	1.24857e-08
vnz_08815	vnz_08815	-1.43811	9.47811	175.188	1.56103e-09	1.25522e-08
vnz_18730	vnz_18730	-1.76911	5.74944	175.116	1.56537e-09	1.25735e-08
vnz_08780	vnz_08780	1.47243	7.69746	175.067	1.56831e-09	1.25835e-08
vnz_25230	vnz_25230	1.46525	6.61066	175.028	1.5707e-09	1.25892e-08
vnz_17635	vnz_17635	-1.64413	8.2691	174.913	1.57771e-09	1.26318e-08
vnz_34765	vnz_34765	-2.14595	7.27891	174.594	1.59732e-09	1.27752e-08
vnz_34710	vnz_34710	-1.40168	7.02835	174.447	1.60648e-09	1.28346e-08
vnz_21620	vnz_21620	-1.63122	5.3568	174.043	1.63192e-09	1.3024e-08
vnz_05680	vnz_05680	1.57982	4.8639	173.999	1.63469e-09	1.30321e-08
vnz_14030	vnz_14030	3.89391	3.23207	173.757	1.65017e-09	1.31414e-08
vnz_34715	vnz_34715	-1.38658	7.42764	173.314	1.67895e-09	1.33564e-08
vnz_14350	vnz_14350	-1.47516	6.86195	173.235	1.68413e-09	1.33833e-08
vnz_28640	vnz_28640	2.45246	5.27179	173.121	1.69169e-09	1.34187e-08
vnz_04370	vnz_04370	1.51315	7.32449	173.113	1.69218e-09	1.34187e-08
vnz_01465	vnz_01465	1.84211	5.20307	172.931	1.70427e-09	1.35003e-08
vnz_27165	vnz_27165	1.44857	7.75309	172.654	1.72285e-09	1.3633e-08
vnz_08070	vnz_08070	1.98211	6.03319	172.56	1.72921e-09	1.36688e-08
vnz_27390	vnz_27390	-1.57218	8.33043	172.502	1.7332e-09	1.36859e-08
vnz_23105	vnz_23105	1.68906	5.298	172.262	1.74956e-09	1.38005e-08
vnz_06885	vnz_06885	1.38593	9.07037	172.052	1.76405e-09	1.38853e-08
vnz_07290	vnz_07290	1.38553	9.64911	172.06	1.76355e-09	1.38853e-08
vnz_26595	vnz_26595	-1.54003	6.71943	171.801	1.7816e-09	1.40088e-08
vnz_27635	vnz_27635	1.75479	4.90104	171.547	1.79952e-09	1.41347e-08
vnz_20765	vnz_20765	1.42576	6.45646	171.391	1.81061e-09	1.4192e-08
vnz_18885	vnz_18885	-1.50693	9.42494	171.392	1.81051e-09	1.4192e-08
vnz_15035	vnz_15035	-1.4688	8.64772	171.361	1.81275e-09	1.41938e-08
vnz_13145	vnz_13145	1.60963	6.01541	171.204	1.82405e-09	1.42674e-08
vnz_24590	vnz_24590	-2.00024	4.25276	171.091	1.8322e-09	1.43161e-08
vnz_34655	vnz_34655	1.63183	6.83797	171.007	1.83826e-09	1.43484e-08
vnz_07685	vnz_07685	-1.43186	9.5044	170.976	1.84055e-09	1.43513e-08
vnz_03730	vnz_03730	-2.09601	5.21845	170.841	1.85038e-09	1.44128e-08
vnz_07860	vnz_07860	3.79464	3.87061	170.71	1.86006e-09	1.44732e-08
vnz_21560	vnz_21560	-2.10372	5.10974	170.463	1.87831e-09	1.45999e-08
vnz_07210	vnz_07210	2.12914	3.85925	170.21	1.89728e-09	1.4732e-08
vnz_16410	vnz_16410	1.91222	4.0617	170.134	1.90303e-09	1.47614e-08
vnz_32465	vnz_32465	-1.56348	7.07679	170.08	1.90709e-09	1.47774e-08
vnz_33560	vnz_33560	2.25535	3.49736	169.999	1.91328e-09	1.481e-08
vnz_16555	vnz_16555	-1.5174	6.20995	169.378	1.96115e-09	1.51649e-08
vnz_37350	vnz_37350	-3.97737	4.71659	169.289	1.96813e-09	1.52031e-08
vnz_08695	vnz_08695	1.60803	7.56665	168.908	1.99838e-09	1.54208e-08
vnz_07925	vnz_07925	1.8049	5.0049	168.64	2.01992e-09	1.55709e-08
vnz_07865	vnz_07865	4.1274	3.59895	168.557	2.02661e-09	1.56064e-08
vnz_20545	vnz_20545	-1.68541	5.82869	168.259	2.05098e-09	1.57778e-08
vnz_17415	vnz_17415	-2.85693	4.60972	168.156	2.05952e-09	1.58271e-08
vnz_05165	vnz_05165	1.77682	4.2518	167.957	2.07601e-09	1.59375e-08
vnz_23980	vnz_23980	-1.71479	4.53829	167.726	2.09545e-09	1.60701e-08
vnz_17925	vnz_17925	-1.4269	6.96724	167.23	2.13776e-09	1.63778e-08
vnz_08660	vnz_08660	-2.19304	7.52403	166.964	2.16088e-09	1.65379e-08
vnz_03790	vnz_03790	1.7843	5.93249	166.663	2.18732e-09	1.67232e-08
vnz_33550	vnz_33550	2.02032	4.34806	166.592	2.19367e-09	1.67545e-08
vnz_35620	vnz_35620	1.9374	5.34723	165.965	2.25019e-09	1.7152e-08
vnz_33945	vnz_33945	-1.57016	6.01578	165.964	2.25031e-09	1.7152e-08
vnz_17905	vnz_17905	-1.48283	6.537	165.904	2.25574e-09	1.71758e-08
vnz_07220	vnz_07220	2.03967	3.62184	165.63	2.28103e-09	1.7342e-08
vnz_24970	vnz_24970	1.60082	6.85673	165.618	2.2822e-09	1.7342e-08
vnz_23155	vnz_23155	1.61876	6.83203	165.431	2.29962e-09	1.74488e-08
vnz_21420	vnz_21420	1.48661	6.38117	165.417	2.30094e-09	1.74488e-08
vnz_27395	vnz_27395	-1.49311	8.07589	165.083	2.33253e-09	1.76704e-08
vnz_15620	vnz_15620	-1.54553	8.89034	164.994	2.34103e-09	1.76989e-08
vnz_16000	vnz_16000	-1.62663	6.17138	165.018	2.33875e-09	1.76989e-08
vnz_32060	vnz_32060	3.47743	4.40669	164.966	2.34374e-09	1.77014e-08
vnz_17420	vnz_17420	-2.89212	4.8949	164.92	2.34815e-09	1.77168e-08
vnz_19335	vnz_19335	-1.88654	5.53224	164.556	2.3834e-09	1.79646e-08
vnz_14250	vnz_14250	-1.29807	10.8769	164.53	2.38594e-09	1.79656e-08
vnz_00695	vnz_00695	2.37681	3.09973	164.161	2.42235e-09	1.82214e-08
vnz_08610	vnz_08610	3.35135	5.3183	164.131	2.42536e-09	1.82256e-08
vnz_20410	vnz_20410	-1.96736	4.01397	163.901	2.44841e-09	1.83803e-08
vnz_00145	vnz_00145	3.21219	2.49143	163.638	2.47498e-09	1.85611e-08
vnz_34700	vnz_34700	-1.32246	7.28003	163.533	2.48576e-09	1.86233e-08
vnz_36930	vnz_36930	1.91496	5.2028	163.201	2.51999e-09	1.88607e-08
vnz_25605	vnz_25605	-1.47808	5.84271	162.751	2.56734e-09	1.91959e-08
vnz_00395	vnz_00395	1.59242	5.32703	162.512	2.59295e-09	1.93679e-08
vnz_36585	vnz_36585	1.88293	4.86479	162.412	2.60372e-09	1.94289e-08
vnz_20690	vnz_20690	2.81869	3.94392	162.284	2.61751e-09	1.95123e-08
vnz_08010	vnz_08010	-1.43286	8.65462	162.134	2.63392e-09	1.96151e-08
vnz_11175	vnz_11175	1.47843	6.14725	162.086	2.63916e-09	1.96345e-08
vnz_07575	vnz_07575	-1.47215	6.78906	161.844	2.66588e-09	1.98135e-08
vnz_12555	vnz_12555	2.67844	6.78209	161.277	2.72965e-09	2.02471e-08
vnz_37325	vnz_37325	-3.3337	5.34298	161.299	2.72711e-09	2.02471e-08
vnz_11805	vnz_11805	-1.35544	7.80024	161.239	2.73392e-09	2.02587e-08
vnz_26590	vnz_26590	-1.61994	5.40617	161.148	2.74431e-09	2.03155e-08
vnz_22980	vnz_22980	2.10908	3.4596	160.776	2.78739e-09	2.0614e-08
vnz_07460	vnz_07460	-1.93858	3.56277	160.639	2.80341e-09	2.07119e-08
vnz_30010	vnz_30010	1.58347	5.07334	160.395	2.83221e-09	2.0904e-08
vnz_07535	vnz_07535	-1.44054	7.13059	160.303	2.84326e-09	2.09442e-08
vnz_25780	vnz_25780	-2.02473	6.23343	160.32	2.84113e-09	2.09442e-08
vnz_06730	vnz_06730	1.64496	6.91374	159.983	2.88173e-09	2.12066e-08
vnz_14745	vnz_14745	-1.47535	6.4581	159.948	2.88598e-09	2.12169e-08
vnz_09605	vnz_09605	1.57888	4.8911	159.893	2.89262e-09	2.12448e-08
vnz_12705	vnz_12705	2.25383	3.51596	159.743	2.91099e-09	2.13587e-08
vnz_14025	vnz_14025	3.3237	3.84344	159.569	2.9324e-09	2.14947e-08
vnz_17560	vnz_17560	2.62186	9.96403	159.373	2.9567e-09	2.16515e-08
vnz_28115	vnz_28115	1.73422	4.61347	159.217	2.9762e-09	2.1773e-08
vnz_02035	vnz_02035	2.25428	3.68301	158.795	3.0299e-09	2.21441e-08
vnz_29875	vnz_29875	-2.07653	4.30839	158.505	3.0674e-09	2.23962e-08
vnz_28020	vnz_28020	2.70701	2.93937	158.006	3.13303e-09	2.28531e-08
vnz_25515	vnz_25515	-1.426	6.30254	157.835	3.15593e-09	2.2996e-08
vnz_18750	vnz_18750	-1.65818	4.36764	157.814	3.15879e-09	2.2996e-08
vnz_03900	vnz_03900	3.06146	2.58117	157.775	3.16408e-09	2.3012e-08
vnz_16630	vnz_16630	1.79016	7.18488	157.735	3.16941e-09	2.30284e-08
vnz_14935	vnz_14935	2.05998	5.55585	157.582	3.19012e-09	2.31563e-08
vnz_24905	vnz_24905	1.42706	6.45407	157.557	3.19352e-09	2.31585e-08
vnz_03270	vnz_03270	1.59402	7.33499	157.215	3.24051e-09	2.34764e-08
vnz_01150	vnz_01150	1.94569	4.3133	156.8	3.29865e-09	2.38744e-08
vnz_34410	vnz_34410	-2.73162	2.65784	156.712	3.31111e-09	2.39413e-08
vnz_30015	vnz_30015	1.45771	5.53046	156.543	3.33513e-09	2.40917e-08
vnz_01285	vnz_01285	1.41852	6.10003	156.453	3.348e-09	2.41613e-08
vnz_04070	vnz_04070	-1.872	5.56912	156.325	3.36647e-09	2.42711e-08
vnz_08840	vnz_08840	-1.50805	7.97565	155.638	3.46759e-09	2.4976e-08
vnz_29870	vnz_29870	-2.27139	3.43879	155.191	3.53512e-09	2.54378e-08
vnz_26585	vnz_26585	-1.29172	8.44028	155.152	3.54113e-09	2.54566e-08
vnz_06085	vnz_06085	-1.66696	5.22139	155.061	3.55508e-09	2.55322e-08
vnz_35865	vnz_35865	-1.53308	5.13467	154.971	3.56907e-09	2.56081e-08
vnz_13845	vnz_13845	1.62173	5.78361	154.5	3.64267e-09	2.6086e-08
vnz_37340	vnz_37340	-4.60863	2.8322	154.515	3.64033e-09	2.6086e-08
vnz_00630	vnz_00630	2.22312	5.46745	154.437	3.65261e-09	2.61321e-08
vnz_36135	vnz_36135	1.78785	4.41087	154.326	3.67029e-09	2.62334e-08
vnz_22010	vnz_22010	1.25569	8.33738	154.076	3.71048e-09	2.64953e-08
vnz_30995	vnz_30995	-1.82565	6.23056	153.991	3.72425e-09	2.65682e-08
vnz_33965	vnz_33965	1.81005	4.80227	153.958	3.72957e-09	2.65808e-08
vnz_03665	vnz_03665	-1.60249	4.93363	153.763	3.76148e-09	2.67826e-08
vnz_22505	vnz_22505	1.52758	5.77187	153.491	3.80628e-09	2.70757e-08
vnz_26290	vnz_26290	2.9896	3.21799	153.179	3.85858e-09	2.74217e-08
vnz_04990	vnz_04990	1.74255	4.05683	153.134	3.86627e-09	2.74501e-08
vnz_36940	vnz_36940	2.10222	4.57649	153.055	3.8797e-09	2.75193e-08
vnz_23165	vnz_23165	1.48432	5.49041	152.808	3.92183e-09	2.77917e-08
vnz_30355	vnz_30355	-1.35385	6.88003	152.612	3.9558e-09	2.80059e-08
vnz_33920	vnz_33920	1.49585	5.95565	152.305	4.00957e-09	2.83596e-08
vnz_00840	vnz_00840	-1.73177	4.76402	152.202	4.02771e-09	2.8461e-08
vnz_21055	vnz_21055	2.61615	5.61157	152.091	4.04752e-09	2.85739e-08
vnz_04065	vnz_04065	-1.56971	6.8136	151.983	4.06673e-09	2.86823e-08
vnz_16170	vnz_16170	-1.6583	5.11485	151.699	4.11815e-09	2.90176e-08
vnz_15140	vnz_15140	1.95892	8.31342	151.557	4.14406e-09	2.91726e-08
vnz_35690	vnz_35690	1.86921	3.71082	151.46	4.16178e-09	2.92697e-08
vnz_30575	vnz_30575	-1.86307	4.20114	151.351	4.18188e-09	2.93834e-08
vnz_03275	vnz_03275	1.70099	4.7315	151.243	4.20203e-09	2.94228e-08
vnz_06655	vnz_06655	1.69825	5.98681	151.252	4.20029e-09	2.94228e-08
vnz_29815	vnz_29815	1.57724	4.35873	151.236	4.20326e-09	2.94228e-08
vnz_35065	vnz_35065	-2.06204	5.6384	151.255	4.19985e-09	2.94228e-08
vnz_04365	vnz_04365	1.43729	7.1297	151.125	4.22412e-09	2.95412e-08
vnz_15155	vnz_15155	2.20445	5.97105	150.9	4.26631e-09	2.98082e-08
vnz_13135	vnz_13135	1.5802	7.77345	150.833	4.27909e-09	2.98696e-08
vnz_37335	vnz_37335	-4.19905	3.58255	150.435	4.35555e-09	3.03749e-08
vnz_23870	vnz_23870	-1.2113	11.2381	150.319	4.37804e-09	3.05032e-08
vnz_34730	vnz_34730	1.5368	5.8315	150.255	4.39057e-09	3.0562e-08
vnz_00405	vnz_00405	1.62862	4.58183	150.079	4.42507e-09	3.07448e-08
vnz_22250	vnz_22250	-2.55147	4.15252	150.081	4.42472e-09	3.07448e-08
vnz_13925	vnz_13925	1.71721	8.80901	149.845	4.47152e-09	3.10386e-08
vnz_08710	vnz_08710	-1.3083	8.62767	149.667	4.50733e-09	3.12581e-08
vnz_21940	vnz_21940	-1.69184	10.9442	149.508	4.53941e-09	3.14513e-08
vnz_26625	vnz_26625	-1.39143	8.51816	149.462	4.54882e-09	3.14873e-08
vnz_10670	vnz_10670	-1.32073	7.15167	149.092	4.625e-09	3.19849e-08
vnz_05060	vnz_05060	3.06294	2.61593	148.987	4.64674e-09	3.21056e-08
vnz_22940	vnz_22940	3.61856	3.51259	148.62	4.72409e-09	3.26098e-08
vnz_25420	vnz_25420	-1.2366	9.75235	148.545	4.73996e-09	3.26891e-08
vnz_17510	vnz_17510	-2.07975	4.76742	148.513	4.74698e-09	3.27072e-08
vnz_02020	vnz_02020	1.51535	7.42607	148.354	4.78102e-09	3.29114e-08
vnz_17520	vnz_17520	-1.47318	8.6414	148.022	4.8531e-09	3.33768e-08
vnz_20995	vnz_20995	-1.7933	4.41299	147.81	4.89987e-09	3.36674e-08
vnz_36425	vnz_36425	-2.43405	5.85065	147.735	4.91656e-09	3.3751e-08
vnz_22945	vnz_22945	3.6967	3.64173	147.296	5.01536e-09	3.43976e-08
vnz_19420	vnz_19420	-1.44347	7.44048	147.205	5.03615e-09	3.45085e-08
vnz_12585	vnz_12585	-1.85829	6.709	147.095	5.06144e-09	3.465e-08
vnz_12710	vnz_12710	1.4716	6.27142	147.062	5.06886e-09	3.4669e-08
vnz_05240	vnz_05240	1.47036	10.3429	146.998	5.08368e-09	3.47385e-08
vnz_33585	vnz_33585	-2.24769	3.96178	146.956	5.09349e-09	3.47737e-08
vnz_01050	vnz_01050	3.04461	4.11719	146.676	5.15879e-09	3.51873e-08
vnz_14385	vnz_14385	-1.33051	6.81021	146.228	5.26523e-09	3.58805e-08
vnz_17805	vnz_17805	-1.45715	6.90279	145.7	5.39403e-09	3.67247e-08
vnz_36145	vnz_36145	-1.86819	5.59409	145.679	5.39911e-09	3.67258e-08
vnz_15460	vnz_15460	-1.50911	7.14574	145.626	5.41233e-09	3.67822e-08
vnz_07370	vnz_07370	-1.79975	5.64682	145.588	5.42168e-09	3.68122e-08
vnz_19000	vnz_19000	1.96225	4.2358	145.527	5.43708e-09	3.68831e-08
vnz_11045	vnz_11045	1.7503	4.4701	145.487	5.44692e-09	3.69164e-08
vnz_22020	vnz_22020	-1.21864	9.09397	145.385	5.47255e-09	3.70564e-08
vnz_17970	vnz_17970	-1.25903	9.08539	145.135	5.53581e-09	3.74508e-08
vnz_23150	vnz_23150	1.46977	6.76856	144.765	5.63091e-09	3.80353e-08
vnz_09635	vnz_09635	-1.69564	4.73894	144.759	5.6324e-09	3.80353e-08
vnz_09285	vnz_09285	1.63747	4.47984	144.654	5.65976e-09	3.81855e-08
vnz_01700	vnz_01700	1.54776	4.91532	144.559	5.68477e-09	3.83196e-08
vnz_36550	vnz_36550	1.55953	5.93118	144.405	5.72524e-09	3.85576e-08
vnz_35625	vnz_35625	2.16879	4.88053	144.313	5.74963e-09	3.8652e-08
vnz_12590	vnz_12590	-2.00942	5.36501	144.316	5.74891e-09	3.8652e-08
vnz_02500	vnz_02500	2.3437	3.43846	144.235	5.77047e-09	3.87572e-08
vnz_22145	vnz_22145	-2.28464	6.87659	144.152	5.79261e-09	3.88709e-08
vnz_12400	vnz_12400	-1.46143	8.81512	144.107	5.80477e-09	3.89175e-08
vnz_26275	vnz_26275	-1.83309	4.58773	143.821	5.88206e-09	3.94003e-08
vnz_07085	vnz_07085	1.44786	6.22829	143.383	6.00306e-09	4.01453e-08
vnz_02150	vnz_02150	-1.39997	7.5233	143.379	6.00405e-09	4.01453e-08
vnz_16325	vnz_16325	-1.59235	5.08964	143.262	6.03689e-09	4.02927e-08
vnz_00275	vnz_00275	-2.40828	4.75174	143.278	6.03252e-09	4.02927e-08
vnz_24585	vnz_24585	1.55115	5.76386	143.114	6.07871e-09	4.04994e-08
vnz_06190	vnz_06190	-1.65713	6.71769	143.115	6.07833e-09	4.04994e-08
vnz_18295	vnz_18295	1.56319	5.3951	143.014	6.10709e-09	4.05982e-08
vnz_08875	vnz_08875	1.4302	5.5811	142.995	6.11247e-09	4.05982e-08
vnz_21020	vnz_21020	-1.34314	7.92769	143.028	6.10296e-09	4.05982e-08
vnz_17700	vnz_17700	-1.36693	6.1852	142.985	6.1153e-09	4.05982e-08
vnz_35850	vnz_35850	1.83345	3.86201	142.927	6.13177e-09	4.06506e-08
vnz_37005	vnz_37005	-1.55484	5.32341	142.919	6.1341e-09	4.06506e-08
vnz_25845	vnz_25845	1.53002	4.89959	142.817	6.16337e-09	4.08084e-08
vnz_34610	vnz_34610	-1.87264	4.3494	142.756	6.18092e-09	4.08883e-08
vnz_31935	vnz_31935	-1.52274	8.05018	142.733	6.18757e-09	4.0896e-08
vnz_33830	vnz_33830	-2.06143	6.23854	141.672	6.50313e-09	4.29436e-08
vnz_13060	vnz_13060	-1.92284	3.40891	141.568	6.53499e-09	4.31159e-08
vnz_14455	vnz_14455	-1.34464	7.41013	141.486	6.56015e-09	4.32437e-08
vnz_34110	vnz_34110	1.71485	3.9337	141.439	6.57484e-09	4.33023e-08
vnz_22075	vnz_22075	1.47506	5.03884	141.314	6.61346e-09	4.35182e-08
vnz_10900	vnz_10900	-1.59155	4.27134	141.293	6.62009e-09	4.35234e-08
vnz_28595	vnz_28595	-1.30331	7.21126	141.197	6.6503e-09	4.36836e-08
vnz_00225	vnz_00225	2.34404	3.04233	140.64	6.82762e-09	4.48089e-08
vnz_27040	vnz_27040	-1.46336	6.60597	140.242	6.95762e-09	4.56219e-08
vnz_01375	vnz_01375	2.37184	3.1877	140.089	7.00832e-09	4.5914e-08
vnz_06580	vnz_06580	1.56414	6.56368	140.007	7.03574e-09	4.60533e-08
vnz_20175	vnz_20175	1.95035	3.5866	139.856	7.08644e-09	4.63445e-08
vnz_15375	vnz_15375	-1.27509	9.71938	139.542	7.19308e-09	4.70007e-08
vnz_13975	vnz_13975	5.10274	2.67203	139.497	7.20857e-09	4.70607e-08
vnz_28540	vnz_28540	-1.69515	6.8126	139.173	7.32089e-09	4.77522e-08
vnz_37360	vnz_37360	-3.49657	4.72522	138.439	7.58289e-09	4.94179e-08
vnz_19330	vnz_19330	-1.65457	5.60089	138.368	7.60892e-09	4.95443e-08
vnz_24400	vnz_24400	1.52006	4.35834	137.806	7.81754e-09	5.08583e-08
vnz_12830	vnz_12830	-1.22028	7.91664	137.593	7.89831e-09	5.1339e-08
vnz_10080	vnz_10080	-1.47843	5.93937	137.562	7.90986e-09	5.13694e-08
vnz_30150	vnz_30150	2.07271	4.06057	137.37	7.98358e-09	5.1803e-08
vnz_20655	vnz_20655	-2.02532	3.05467	137.207	8.04696e-09	5.21689e-08
vnz_36890	vnz_36890	2.17848	2.96489	137.033	8.1152e-09	5.25656e-08
vnz_19635	vnz_19635	1.6028	8.15063	136.704	8.24585e-09	5.33656e-08
vnz_24020	vnz_24020	-1.30954	7.73499	136.579	8.29586e-09	5.36427e-08
vnz_05160	vnz_05160	1.42936	5.05469	136.533	8.3143e-09	5.37154e-08
vnz_30585	vnz_30585	-1.98854	6.22974	136.31	8.40512e-09	5.42552e-08
vnz_00680	vnz_00680	1.58922	4.79044	136.152	8.47031e-09	5.46287e-08
vnz_23415	vnz_23415	-1.32268	7.12412	135.957	8.55104e-09	5.51018e-08
vnz_21960	vnz_21960	-1.74311	3.84161	135.914	8.56909e-09	5.51704e-08
vnz_13650	vnz_13650	-1.96235	4.49251	135.8	8.61705e-09	5.54314e-08
vnz_18240	vnz_18240	-1.66825	4.81732	135.779	8.62581e-09	5.54399e-08
vnz_09790	vnz_09790	2.11206	3.34301	135.588	8.7069e-09	5.5913e-08
vnz_11945	vnz_11945	1.35089	7.87161	135.415	8.78086e-09	5.63384e-08
vnz_11890	vnz_11890	-1.23476	9.75989	135.398	8.78824e-09	5.63384e-08
vnz_21030	vnz_21030	-1.45586	7.50079	135.226	8.86255e-09	5.6766e-08
vnz_28600	vnz_28600	-1.39456	4.97794	135.021	8.95207e-09	5.72712e-08
vnz_18270	vnz_18270	-1.6248	5.79874	135.008	8.95784e-09	5.72712e-08
vnz_37280	vnz_37280	-3.73808	3.13766	134.993	8.96446e-09	5.72712e-08
vnz_32895	vnz_32895	-2.00287	6.58723	134.837	9.03339e-09	5.76622e-08
vnz_16295	vnz_16295	-1.19276	8.92037	134.706	9.09191e-09	5.79862e-08
vnz_07345	vnz_07345	-1.63087	5.99379	134.495	9.18701e-09	5.85427e-08
vnz_28625	vnz_28625	2.16756	4.58378	134.425	9.21859e-09	5.86938e-08
vnz_26850	vnz_26850	-1.88775	6.62683	134.391	9.23401e-09	5.87418e-08
vnz_21130	vnz_21130	1.80832	3.81395	133.825	9.49611e-09	6.03577e-08
vnz_03765	vnz_03765	2.12997	8.09649	133.777	9.51894e-09	6.04513e-08
vnz_32830	vnz_32830	-1.48812	4.17004	133.755	9.52914e-09	6.04647e-08
vnz_32965	vnz_32965	1.31069	8.10797	133.737	9.53756e-09	6.04667e-08
vnz_33210	vnz_33210	2.19077	2.81279	133.52	9.64101e-09	6.10706e-08
vnz_17460	vnz_17460	1.44281	5.09133	133.299	9.74744e-09	6.16837e-08
vnz_29405	vnz_29405	-1.55321	4.55781	133.285	9.75433e-09	6.16837e-08
vnz_30600	vnz_30600	-1.87885	3.55345	133.097	9.84586e-09	6.22098e-08
vnz_37330	vnz_37330	-3.86162	2.88659	132.954	9.91588e-09	6.25993e-08
vnz_20710	vnz_20710	2.09421	3.64881	132.86	9.96254e-09	6.28407e-08
vnz_22765	vnz_22765	-1.62033	5.72391	132.569	1.01085e-08	6.37073e-08
vnz_20575	vnz_20575	-1.58227	4.41295	132.519	1.01335e-08	6.38114e-08
vnz_02185	vnz_02185	2.25585	9.41335	132.408	1.019e-08	6.41127e-08
vnz_03830	vnz_03830	-1.33767	5.56699	132.386	1.02015e-08	6.4131e-08
vnz_31155	vnz_31155	1.76199	4.39329	132.249	1.02713e-08	6.45152e-08
vnz_35055	vnz_35055	3.57195	2.42228	132.077	1.03602e-08	6.50193e-08
vnz_33460	vnz_33460	2.39456	3.03414	131.768	1.05221e-08	6.59798e-08
vnz_08275	vnz_08275	-1.65434	4.54564	131.521	1.06537e-08	6.67487e-08
vnz_07940	vnz_07940	-1.8765	6.78786	131.481	1.06753e-08	6.68283e-08
vnz_03505	vnz_03505	1.40375	4.91032	130.905	1.09897e-08	6.87385e-08
vnz_10810	vnz_10810	1.35182	5.67599	130.813	1.1041e-08	6.8944e-08
vnz_02070	vnz_02070	-1.3111	10.4696	130.823	1.10353e-08	6.8944e-08
vnz_23885	vnz_23885	1.22106	7.73734	130.786	1.10562e-08	6.89808e-08
vnz_21140	vnz_21140	-1.28703	7.51743	130.69	1.11096e-08	6.92564e-08
vnz_14055	vnz_14055	4.17211	2.96647	130.594	1.11638e-08	6.94396e-08
vnz_10310	vnz_10310	1.95823	4.01603	130.617	1.11507e-08	6.94396e-08
vnz_14780	vnz_14780	1.71737	4.0248	130.589	1.11669e-08	6.94396e-08
vnz_22790	vnz_22790	-1.33758	6.14644	130.388	1.12812e-08	7.00916e-08
vnz_00575	vnz_00575	-1.60076	4.57459	130.282	1.1342e-08	7.0411e-08
vnz_28100	vnz_28100	2.40251	2.77119	130.186	1.13971e-08	7.06944e-08
vnz_11795	vnz_11795	-1.52796	5.69835	130.152	1.14171e-08	7.07597e-08
vnz_01620	vnz_01620	-1.45815	5.85586	129.985	1.15143e-08	7.13024e-08
vnz_07110	vnz_07110	-1.20446	7.9133	129.934	1.15444e-08	7.143e-08
vnz_16120	vnz_16120	-1.37617	6.86798	129.851	1.15932e-08	7.16721e-08
vnz_31620	vnz_31620	2.87833	4.43067	129.711	1.16762e-08	7.20658e-08
vnz_11215	vnz_11215	1.47894	4.61547	129.725	1.16679e-08	7.20658e-08
vnz_35285	vnz_35285	1.69391	4.44536	129.538	1.17796e-08	7.26442e-08
vnz_08040	vnz_08040	1.41451	5.2701	129.317	1.19129e-08	7.34057e-08
vnz_22975	vnz_22975	2.48293	3.2186	129.061	1.20703e-08	7.43138e-08
vnz_30065	vnz_30065	1.59794	4.21268	129.04	1.20828e-08	7.43296e-08
vnz_25265	vnz_25265	-1.6884	6.06436	129.01	1.21014e-08	7.43825e-08
vnz_36040	vnz_36040	2.22941	3.07951	128.963	1.21307e-08	7.44401e-08
vnz_27510	vnz_27510	-1.36572	5.9606	128.968	1.21278e-08	7.44401e-08
vnz_19850	vnz_19850	-1.82958	5.35883	128.749	1.22647e-08	7.52005e-08
vnz_14045	vnz_14045	4.54386	2.56761	128.527	1.24054e-08	7.60007e-08
vnz_04360	vnz_04360	1.19405	8.43212	128.407	1.24819e-08	7.64068e-08
vnz_15060	vnz_15060	1.47567	5.71043	128.307	1.25461e-08	7.66802e-08
vnz_18965	vnz_18965	-1.56103	5.69606	128.306	1.25471e-08	7.66802e-08
vnz_31135	vnz_31135	-1.37901	5.99717	127.758	1.29065e-08	7.8812e-08
vnz_15270	vnz_15270	-1.26516	7.86016	127.703	1.29428e-08	7.89692e-08
vnz_00255	vnz_00255	2.02308	3.33464	127.548	1.30471e-08	7.95407e-08
vnz_21565	vnz_21565	-1.78742	7.12015	127.228	1.3265e-08	8.08027e-08
vnz_16055	vnz_16055	1.3314	7.48827	127.079	1.33679e-08	8.13631e-08
vnz_03045	vnz_03045	1.34063	6.34014	126.936	1.34677e-08	8.18415e-08
vnz_14680	vnz_14680	-1.24161	6.53063	126.935	1.34684e-08	8.18415e-08
vnz_20835	vnz_20835	-1.27477	5.54111	126.915	1.34828e-08	8.18621e-08
vnz_02740	vnz_02740	2.7176	3.23486	126.789	1.35713e-08	8.23327e-08
vnz_29285	vnz_29285	1.56535	5.64357	126.735	1.3609e-08	8.2494e-08
vnz_10305	vnz_10305	1.90027	3.49557	126.631	1.36832e-08	8.28764e-08
vnz_22035	vnz_22035	-1.26257	8.59846	126.54	1.37479e-08	8.32007e-08
vnz_16125	vnz_16125	-1.11512	9.33275	126.449	1.38138e-08	8.34643e-08
vnz_17315	vnz_17315	-1.12594	9.43977	126.461	1.38046e-08	8.34643e-08
vnz_01515	vnz_01515	1.36573	5.22755	126.362	1.38765e-08	8.37757e-08
vnz_04055	vnz_04055	1.48806	6.29072	126.26	1.39506e-08	8.41547e-08
vnz_09860	vnz_09860	-2.04895	6.75927	126.213	1.39844e-08	8.42902e-08
vnz_07480	vnz_07480	-1.74018	3.85437	126.019	1.4127e-08	8.50815e-08
vnz_13590	vnz_13590	-1.23729	6.47083	125.981	1.41549e-08	8.51804e-08
vnz_18610	vnz_18610	1.66524	3.9048	125.65	1.44027e-08	8.66019e-08
vnz_18485	vnz_18485	-1.48685	5.3886	125.465	1.45433e-08	8.7377e-08
vnz_36265	vnz_36265	1.57295	4.53668	125.429	1.45704e-08	8.74693e-08
vnz_13960	vnz_13960	2.53268	3.77047	125.304	1.46668e-08	8.79771e-08
vnz_28785	vnz_28785	-1.39495	6.02234	125.288	1.4679e-08	8.798e-08
vnz_18190	vnz_18190	-1.64031	3.99356	125.072	1.48465e-08	8.89122e-08
vnz_29855	vnz_29855	2.19633	3.37787	124.976	1.49221e-08	8.92219e-08
vnz_08920	vnz_08920	-1.26947	8.80686	124.984	1.49161e-08	8.92219e-08
vnz_01900	vnz_01900	1.43377	5.25201	124.9	1.49817e-08	8.95062e-08
vnz_23435	vnz_23435	2.23644	4.63581	124.866	1.50085e-08	8.95949e-08
vnz_36285	vnz_36285	2.2268	3.02072	124.785	1.50731e-08	8.98365e-08
vnz_37355	vnz_37355	-3.83629	3.68967	124.799	1.50616e-08	8.98365e-08
vnz_22910	vnz_22910	1.8031	3.96971	124.692	1.5147e-08	9.02049e-08
vnz_16710	vnz_16710	1.40763	5.54325	124.488	1.53113e-08	9.1111e-08
vnz_28735	vnz_28735	1.23729	6.67895	124.309	1.54571e-08	9.1877e-08
vnz_13920	vnz_13920	-1.41667	5.57527	124.3	1.54647e-08	9.1877e-08
vnz_14440	vnz_14440	-1.53988	5.21075	124.231	1.55211e-08	9.21386e-08
vnz_20700	vnz_20700	1.82542	4.52153	124.154	1.55848e-08	9.24434e-08
vnz_34600	vnz_34600	2.11926	2.99564	123.775	1.59014e-08	9.42462e-08
vnz_00445	vnz_00445	-1.88419	4.39154	123.667	1.59927e-08	9.47124e-08
vnz_18215	vnz_18215	-1.4259	10.506	123.476	1.61561e-08	9.56044e-08
vnz_13940	vnz_13940	1.99437	7.23566	123.289	1.63178e-08	9.64763e-08
vnz_15940	vnz_15940	-1.28143	5.46074	123.261	1.63423e-08	9.64763e-08
vnz_15830	vnz_15830	-1.57641	4.12005	123.269	1.63355e-08	9.64763e-08
vnz_14685	vnz_14685	-1.59784	4.298	123.139	1.64492e-08	9.70306e-08
vnz_37365	vnz_37365	-3.79639	3.08581	123.118	1.6468e-08	9.70648e-08
vnz_25850	vnz_25850	1.16103	8.34681	122.956	1.66105e-08	9.78278e-08
vnz_34400	vnz_34400	-1.91765	5.83902	122.708	1.68329e-08	9.9059e-08
vnz_08025	vnz_08025	1.72986	8.0228	122.651	1.68844e-08	9.9206e-08
vnz_33705	vnz_33705	-2.51297	6.96739	122.659	1.6877e-08	9.9206e-08
vnz_34415	vnz_34415	-3.34966	2.46837	121.985	1.74994e-08	1.02738e-07
vnz_32085	vnz_32085	1.63239	4.28587	121.903	1.75764e-08	1.0311e-07
vnz_21225	vnz_21225	1.22211	6.52287	121.771	1.77019e-08	1.03764e-07
vnz_02805	vnz_02805	-1.56404	3.78101	121.572	1.78933e-08	1.04804e-07
vnz_12205	vnz_12205	1.6603	7.2781	121.47	1.79919e-08	1.05298e-07
vnz_04840	vnz_04840	-2.10942	3.18205	121.454	1.8008e-08	1.0531e-07
vnz_37235	vnz_37235	-1.7634	3.60727	121.292	1.8166e-08	1.06068e-07
vnz_00205	vnz_00205	-1.78402	3.44695	121.302	1.81569e-08	1.06068e-07
vnz_31030	vnz_31030	1.72734	4.57969	121.275	1.81826e-08	1.06082e-07
vnz_20340	vnz_20340	-1.55575	10.4086	121.216	1.82409e-08	1.06339e-07
vnz_18275	vnz_18275	-1.14122	7.77414	121.096	1.83604e-08	1.06952e-07
vnz_08615	vnz_08615	2.85144	5.57427	121.081	1.83752e-08	1.06954e-07
vnz_20670	vnz_20670	-2.12609	3.06288	121.048	1.84084e-08	1.07064e-07
vnz_35110	vnz_35110	1.54602	5.27249	120.68	1.87797e-08	1.09138e-07
vnz_36140	vnz_36140	1.26698	5.3331	120.623	1.88382e-08	1.09394e-07
vnz_04585	vnz_04585	-2.26924	3.09346	120.595	1.88667e-08	1.09474e-07
vnz_14365	vnz_14365	-1.60445	4.79806	120.502	1.89626e-08	1.09945e-07
vnz_17490	vnz_17490	-1.28237	9.4884	120.462	1.90037e-08	1.10097e-07
vnz_28850	vnz_28850	-1.173	8.55792	120.389	1.9079e-08	1.10448e-07
vnz_36770	vnz_36770	1.46401	4.78788	120.34	1.91302e-08	1.10658e-07
vnz_17900	vnz_17900	-1.37376	6.28327	120.096	1.93871e-08	1.12058e-07
vnz_35615	vnz_35615	1.9028	3.71184	120.002	1.94865e-08	1.12545e-07
vnz_01385	vnz_01385	1.41545	4.79935	119.897	1.95985e-08	1.13017e-07
vnz_16025	vnz_16025	-1.21576	6.16138	119.898	1.95973e-08	1.13017e-07
vnz_34775	vnz_34775	-1.6936	10.109	119.874	1.96235e-08	1.13074e-07
vnz_22355	vnz_22355	-1.26505	6.55597	119.807	1.96951e-08	1.13399e-07
vnz_19265	vnz_19265	-1.44717	4.31287	119.728	1.97812e-08	1.13807e-07
vnz_15085	vnz_15085	-1.57084	5.80124	119.689	1.98232e-08	1.13961e-07
vnz_00400	vnz_00400	1.39201	5.88218	119.662	1.98523e-08	1.13968e-07
vnz_05775	vnz_05775	-2.27817	4.02831	119.66	1.9855e-08	1.13968e-07
vnz_17740	vnz_17740	-1.51208	4.4831	119.398	2.0142e-08	1.15526e-07
vnz_07660	vnz_07660	1.4583	5.54888	119.214	2.03469e-08	1.16612e-07
vnz_05890	vnz_05890	1.52252	5.14314	119.044	2.05379e-08	1.17616e-07
vnz_16910	vnz_16910	1.63481	9.40003	118.799	2.08175e-08	1.19126e-07
vnz_18605	vnz_18605	1.36682	4.43365	118.632	2.10098e-08	1.20042e-07
vnz_19170	vnz_19170	-2.04024	2.75488	118.642	2.09987e-08	1.20042e-07
vnz_28450	vnz_28450	2.00214	3.72655	118.551	2.11034e-08	1.20485e-07
vnz_13370	vnz_13370	1.42991	7.57789	118.411	2.12681e-08	1.21242e-07
vnz_21230	vnz_21230	1.17462	6.66838	118.41	2.12686e-08	1.21242e-07
vnz_24070	vnz_24070	-1.33872	4.83859	118.328	2.13662e-08	1.21706e-07
vnz_05395	vnz_05395	-1.39934	6.18214	118.285	2.14173e-08	1.21904e-07
vnz_18880	vnz_18880	-1.73674	7.1911	118.236	2.14754e-08	1.22141e-07
vnz_16480	vnz_16480	-1.36481	8.03955	118.176	2.15459e-08	1.22449e-07
vnz_18725	vnz_18725	-1.88045	3.86735	117.75	2.20614e-08	1.25283e-07
vnz_09035	vnz_09035	-1.10352	10.5061	117.596	2.22514e-08	1.26266e-07
vnz_02525	vnz_02525	1.56259	4.41153	117.512	2.23559e-08	1.26763e-07
vnz_00845	vnz_00845	-1.34379	4.47334	117.296	2.26267e-08	1.28201e-07
vnz_35490	vnz_35490	1.45075	5.57155	117.26	2.26722e-08	1.28361e-07
vnz_20405	vnz_20405	-1.38799	4.30367	117.241	2.26967e-08	1.28403e-07
vnz_31305	vnz_31305	1.47411	4.10641	116.938	2.30839e-08	1.30494e-07
vnz_29515	vnz_29515	-1.76966	3.33597	116.92	2.31066e-08	1.30523e-07
vnz_05540	vnz_05540	-1.36108	5.68834	116.893	2.31425e-08	1.30627e-07
vnz_15845	vnz_15845	1.23539	6.9018	116.712	2.33772e-08	1.31852e-07
vnz_21535	vnz_21535	-1.61144	5.21078	116.632	2.34824e-08	1.32345e-07
vnz_17060	vnz_17060	2.91639	5.75008	116.586	2.35439e-08	1.32592e-07
vnz_34550	vnz_34550	-2.60607	4.36077	116.451	2.37221e-08	1.33495e-07
vnz_14750	vnz_14750	1.70713	8.54373	116.423	2.37593e-08	1.33603e-07
vnz_36775	vnz_36775	1.33697	5.4221	116.4	2.37905e-08	1.33678e-07
vnz_06105	vnz_06105	-1.16762	6.98077	116.088	2.42112e-08	1.3594e-07
vnz_08035	vnz_08035	1.42508	6.22562	116.063	2.42449e-08	1.36027e-07
vnz_21335	vnz_21335	-1.35343	5.70068	115.91	2.44556e-08	1.37106e-07
vnz_18335	vnz_18335	-1.09313	9.26133	115.778	2.46381e-08	1.38025e-07
vnz_11865	vnz_11865	1.3456	4.54934	115.679	2.47763e-08	1.38695e-07
vnz_27360	vnz_27360	1.20168	8.47	115.594	2.4895e-08	1.39255e-07
vnz_09115	vnz_09115	1.44634	5.41903	115.533	2.49818e-08	1.39636e-07
vnz_00635	vnz_00635	1.68219	4.5824	115.404	2.51647e-08	1.40448e-07
vnz_26845	vnz_26845	-1.72888	9.49838	115.417	2.51464e-08	1.40448e-07
vnz_09200	vnz_09200	-1.91247	4.8022	115.291	2.53267e-08	1.41247e-07
vnz_20620	vnz_20620	-1.81665	5.31732	115.275	2.53497e-08	1.41269e-07
vnz_01345	vnz_01345	-1.50819	4.37206	115.2	2.5457e-08	1.41761e-07
vnz_22285	vnz_22285	-1.37756	6.57341	115.094	2.56101e-08	1.42507e-07
vnz_14840	vnz_14840	-1.55123	4.77399	114.888	2.59123e-08	1.44082e-07
vnz_03335	vnz_03335	-1.96744	3.64607	114.729	2.61466e-08	1.45276e-07
vnz_32835	vnz_32835	-1.70085	3.89064	114.705	2.61835e-08	1.45373e-07
vnz_25125	vnz_25125	1.83274	4.42187	114.52	2.646e-08	1.46799e-07
vnz_20345	vnz_20345	-1.68816	9.37677	114.303	2.67895e-08	1.48517e-07
vnz_36610	vnz_36610	1.82169	3.62881	114.243	2.6881e-08	1.48913e-07
vnz_26020	vnz_26020	1.27173	6.49044	114.109	2.7088e-08	1.49677e-07
vnz_26060	vnz_26060	1.21476	6.49176	114.108	2.70905e-08	1.49677e-07
vnz_32455	vnz_32455	-1.5067	5.1854	114.102	2.70992e-08	1.49677e-07
vnz_04355	vnz_04355	-1.54477	6.92873	114.116	2.70776e-08	1.49677e-07
vnz_15310	vnz_15310	1.45918	4.84493	113.98	2.72882e-08	1.5061e-07
vnz_28110	vnz_28110	2.33472	2.49544	113.94	2.73511e-08	1.50788e-07
vnz_05435	vnz_05435	-1.54169	4.25742	113.934	2.7361e-08	1.50788e-07
vnz_15445	vnz_15445	-1.41202	8.42068	113.615	2.78663e-08	1.5346e-07
vnz_16450	vnz_16450	-1.15329	6.34841	113.377	2.82497e-08	1.55457e-07
vnz_26610	vnz_26610	-1.24026	9.39169	113.193	2.85509e-08	1.56998e-07
vnz_15075	vnz_15075	-2.2175	3.1361	113.155	2.8612e-08	1.57218e-07
vnz_06175	vnz_06175	1.45339	4.31415	113.027	2.88253e-08	1.58274e-07
vnz_31870	vnz_31870	-1.72439	3.75365	112.878	2.90741e-08	1.59523e-07
vnz_37160	vnz_37160	1.40057	6.25149	112.861	2.91012e-08	1.59554e-07
vnz_18300	vnz_18300	1.58398	4.21368	112.744	2.92988e-08	1.60519e-07
vnz_17525	vnz_17525	-1.40342	6.40388	112.546	2.96371e-08	1.62254e-07
vnz_25305	vnz_25305	-1.35614	8.71182	112.466	2.97739e-08	1.62883e-07
vnz_08045	vnz_08045	1.22728	5.19387	112.451	2.97994e-08	1.62904e-07
vnz_04605	vnz_04605	2.24185	2.96852	112.371	2.99387e-08	1.63545e-07
vnz_11880	vnz_11880	-1.09812	8.22171	112.314	3.00377e-08	1.63966e-07
vnz_27250	vnz_27250	1.55494	4.16446	112.21	3.02204e-08	1.64482e-07
vnz_19895	vnz_19895	-1.34816	5.07992	112.245	3.01586e-08	1.64482e-07
vnz_25570	vnz_25570	-1.37586	5.0024	112.219	3.0204e-08	1.64482e-07
vnz_18715	vnz_18715	-2.07731	4.226	112.227	3.01906e-08	1.64482e-07
vnz_28605	vnz_28605	-1.67009	5.79366	112.069	3.04682e-08	1.6571e-07
vnz_19390	vnz_19390	-1.25528	6.78909	111.978	3.06293e-08	1.66465e-07
vnz_36925	vnz_36925	2.03217	3.4084	111.935	3.07066e-08	1.66763e-07
vnz_01120	vnz_01120	-1.44552	5.31545	111.893	3.07821e-08	1.67052e-07
vnz_34695	vnz_34695	-1.10225	7.70835	111.861	3.08385e-08	1.67236e-07
vnz_27130	vnz_27130	-1.12513	6.86715	111.648	3.12235e-08	1.69201e-07
vnz_13805	vnz_13805	1.20966	5.46363	111.533	3.14345e-08	1.70221e-07
vnz_13025	vnz_13025	1.61871	5.35108	111.485	3.15218e-08	1.7057e-07
vnz_07115	vnz_07115	-1.25459	8.56877	111.466	3.1557e-08	1.70636e-07
vnz_18070	vnz_18070	-1.11108	9.76927	111.374	3.17276e-08	1.71435e-07
vnz_19130	vnz_19130	1.70157	9.26597	111.136	3.21719e-08	1.73709e-07
vnz_36935	vnz_36935	1.2189	5.80184	110.948	3.25289e-08	1.7551e-07
vnz_07585	vnz_07585	-1.04652	8.2705	110.886	3.26458e-08	1.76014e-07
vnz_36480	vnz_36480	1.52191	3.89238	110.58	3.32391e-08	1.79083e-07
vnz_27085	vnz_27085	1.25781	7.1912	110.356	3.36793e-08	1.81324e-07
vnz_24450	vnz_24450	-1.46959	4.75611	110.244	3.39029e-08	1.82396e-07
vnz_16680	vnz_16680	1.70898	5.6551	110.173	3.40443e-08	1.83025e-07
vnz_01845	vnz_01845	-1.24922	6.45405	110.142	3.41074e-08	1.83232e-07
vnz_01705	vnz_01705	1.382	4.77078	110.074	3.42447e-08	1.83838e-07
vnz_00930	vnz_00930	1.59966	3.44256	110.006	3.4383e-08	1.84447e-07
vnz_30225	vnz_30225	-1.31334	4.879	109.985	3.44254e-08	1.84542e-07
vnz_17730	vnz_17730	2.87864	3.65233	109.97	3.44557e-08	1.84572e-07
vnz_24760	vnz_24760	1.06891	9.89166	109.915	3.45682e-08	1.85042e-07
vnz_00950	vnz_00950	1.68507	3.34938	109.893	3.46121e-08	1.85144e-07
vnz_09030	vnz_09030	-1.06418	10.9921	109.84	3.47209e-08	1.85592e-07
vnz_12620	vnz_12620	1.26988	6.69919	109.659	3.50951e-08	1.87459e-07
vnz_36790	vnz_36790	1.28058	6.49145	109.499	3.54286e-08	1.89104e-07
vnz_05800	vnz_05800	1.29378	4.84385	109.349	3.57464e-08	1.90665e-07
vnz_03400	vnz_03400	-1.40941	4.5919	109.325	3.57965e-08	1.90796e-07
vnz_00945	vnz_00945	1.90374	3.68303	109.266	3.59221e-08	1.91322e-07
vnz_15755	vnz_15755	-1.10719	7.38469	109.255	3.59466e-08	1.91322e-07
vnz_31510	vnz_31510	1.13892	8.45624	109.177	3.61126e-08	1.92069e-07
vnz_29930	vnz_29930	1.45487	4.21714	109.143	3.61875e-08	1.9233e-07
vnz_01895	vnz_01895	1.63922	3.57105	109.012	3.64704e-08	1.93696e-07
vnz_31830	vnz_31830	1.2674	6.32522	108.92	3.66704e-08	1.94619e-07
vnz_28295	vnz_28295	1.4757	4.742	108.892	3.6731e-08	1.94802e-07
vnz_19385	vnz_19385	-1.41088	6.42378	108.502	3.7597e-08	1.99254e-07
vnz_22015	vnz_22015	-1.11783	9.3865	108.341	3.7962e-08	2.01045e-07
vnz_13495	vnz_13495	-1.48557	6.93168	108.194	3.82957e-08	2.02668e-07
vnz_33670	vnz_33670	1.27133	7.77195	108.04	3.86519e-08	2.04407e-07
vnz_16855	vnz_16855	-1.08809	8.7585	108.029	3.86789e-08	2.04407e-07
vnz_04600	vnz_04600	3.22943	2.24828	107.802	3.92086e-08	2.06913e-07
vnz_27525	vnz_27525	-1.39934	4.5593	107.812	3.91858e-08	2.06913e-07
vnz_01115	vnz_01115	-1.15029	6.41706	107.74	3.9356e-08	2.07544e-07
vnz_14020	vnz_14020	3.60387	2.07916	107.69	3.94753e-08	2.08026e-07
vnz_23065	vnz_23065	-1.39679	4.58658	107.618	3.96445e-08	2.0877e-07
vnz_34605	vnz_34605	2.52488	3.30656	107.544	3.98218e-08	2.09556e-07
vnz_22895	vnz_22895	1.90126	5.50747	107.487	3.99602e-08	2.10136e-07
vnz_32940	vnz_32940	1.62166	5.93065	107.343	4.03098e-08	2.11825e-07
vnz_12575	vnz_12575	-1.21812	5.39949	107.167	4.07403e-08	2.13937e-07
vnz_30580	vnz_30580	-1.86464	3.56522	107.148	4.07857e-08	2.14025e-07
vnz_32255	vnz_32255	1.58899	6.22936	107.052	4.10251e-08	2.1513e-07
vnz_20775	vnz_20775	-1.06601	8.08409	106.956	4.12621e-08	2.16221e-07
vnz_32325	vnz_32325	4.2845	2.16664	106.755	4.17688e-08	2.18569e-07
vnz_20510	vnz_20510	1.53058	3.65719	106.764	4.17451e-08	2.18569e-07
vnz_13625	vnz_13625	1.32245	6.84521	106.45	4.25497e-08	2.22499e-07
vnz_30515	vnz_30515	1.87188	3.24849	106.43	4.26012e-08	2.22612e-07
vnz_06330	vnz_06330	1.35746	5.10291	106.128	4.33919e-08	2.26585e-07
vnz_11710	vnz_11710	-1.04739	8.24525	106.028	4.36588e-08	2.2766e-07
vnz_02825	vnz_02825	-1.44477	5.65358	106.03	4.36534e-08	2.2766e-07
vnz_13970	vnz_13970	4.56139	3.43271	106.009	4.37086e-08	2.27761e-07
vnz_35070	vnz_35070	-1.70478	4.1831	105.911	4.397e-08	2.28963e-07
vnz_13070	vnz_13070	-1.32132	5.45596	105.828	4.41947e-08	2.29972e-07
vnz_12570	vnz_12570	1.78263	4.35716	105.748	4.44116e-08	2.30836e-07
vnz_07510	vnz_07510	1.63244	4.21334	105.744	4.44224e-08	2.30836e-07
vnz_20725	vnz_20725	1.32486	4.34397	105.686	4.45803e-08	2.31495e-07
vnz_00460	vnz_00460	-2.57685	2.8557	105.643	4.46968e-08	2.31938e-07
vnz_09155	vnz_09155	-1.31663	4.43954	105.305	4.56343e-08	2.36639e-07
vnz_05050	vnz_05050	1.51843	5.91297	104.998	4.65049e-08	2.40986e-07
vnz_20715	vnz_20715	1.2249	5.98386	104.97	4.65832e-08	2.41224e-07
vnz_04845	vnz_04845	-2.11608	3.09276	104.766	4.71738e-08	2.44113e-07
vnz_12810	vnz_12810	-1.83897	3.1643	104.704	4.73553e-08	2.44882e-07
vnz_02175	vnz_02175	1.1945	7.05976	104.426	4.8174e-08	2.48943e-07
vnz_20285	vnz_20285	1.28875	5.90557	104.226	4.87742e-08	2.51871e-07
vnz_20100	vnz_20100	-1.90595	3.00746	104.134	4.90554e-08	2.53148e-07
vnz_00640	vnz_00640	1.34158	5.84749	104.081	4.92158e-08	2.538e-07
vnz_13090	vnz_13090	-1.17165	5.81977	103.973	4.95469e-08	2.55331e-07
vnz_17310	vnz_17310	-1.15334	5.87956	103.927	4.96882e-08	2.55882e-07
vnz_03825	vnz_03825	-1.43367	6.53649	103.73	5.02995e-08	2.58852e-07
vnz_20070	vnz_20070	-1.35895	6.22881	103.673	5.048e-08	2.59602e-07
vnz_33890	vnz_33890	1.43126	4.44305	103.527	5.09395e-08	2.61784e-07
vnz_17565	vnz_17565	-1.04281	7.70943	103.461	5.11494e-08	2.62682e-07
vnz_05745	vnz_05745	-1.65973	3.37545	103.38	5.14088e-08	2.63832e-07
vnz_13415	vnz_13415	1.28853	5.98175	103.359	5.14765e-08	2.63999e-07
vnz_14690	vnz_14690	-1.53418	3.88893	103.301	5.16653e-08	2.64785e-07
vnz_22190	vnz_22190	-1.04753	9.36175	103.134	5.22074e-08	2.67379e-07
vnz_12910	vnz_12910	-1.2472	7.28115	102.915	5.29277e-08	2.70839e-07
vnz_29670	vnz_29670	-1.93326	4.34725	102.907	5.29554e-08	2.70839e-07
vnz_23330	vnz_23330	-1.17388	6.91571	102.842	5.31685e-08	2.71677e-07
vnz_11835	vnz_11835	-1.2	6.77665	102.835	5.31922e-08	2.71677e-07
vnz_36045	vnz_36045	2.32654	2.32534	102.635	5.38648e-08	2.74736e-07
vnz_12370	vnz_12370	1.29452	5.04422	102.646	5.38286e-08	2.74736e-07
vnz_20900	vnz_20900	1.84945	3.17227	102.539	5.41909e-08	2.76211e-07
vnz_15145	vnz_15145	1.97687	11.2199	102.433	5.45543e-08	2.77873e-07
vnz_18745	vnz_18745	-1.25624	5.22835	102.337	5.48861e-08	2.79182e-07
vnz_33310	vnz_33310	-2.48019	3.05657	102.341	5.48712e-08	2.79182e-07
vnz_29205	vnz_29205	2.05756	3.84806	102.32	5.4942e-08	2.79276e-07
vnz_08715	vnz_08715	-1.50596	5.24774	102.152	5.55266e-08	2.82055e-07
vnz_17065	vnz_17065	2.50729	2.55841	102.081	5.57759e-08	2.83129e-07
vnz_22950	vnz_22950	3.50028	3.1556	102.055	5.58703e-08	2.83416e-07
vnz_22510	vnz_22510	1.54709	5.00497	101.913	5.63727e-08	2.8577e-07
vnz_23895	vnz_23895	1.24176	6.3757	101.618	5.74363e-08	2.90767e-07
vnz_17615	vnz_17615	1.17818	7.58448	101.628	5.73997e-08	2.90767e-07
vnz_05430	vnz_05430	-1.20805	5.53492	101.497	5.78782e-08	2.92805e-07
vnz_28780	vnz_28780	-1.47289	5.49346	101.393	5.82616e-08	2.94545e-07
vnz_28610	vnz_28610	-1.42665	5.79675	101.38	5.83074e-08	2.94577e-07
vnz_12100	vnz_12100	1.86674	2.90148	101.354	5.84069e-08	2.9488e-07
vnz_22130	vnz_22130	-2.30848	5.70429	101.339	5.84608e-08	2.94952e-07
vnz_25245	vnz_25245	-1.26841	5.14842	101.159	5.91353e-08	2.98154e-07
vnz_29105	vnz_29105	1.50093	3.69895	101.103	5.93433e-08	2.99001e-07
vnz_33855	vnz_33855	1.27518	5.1613	101.063	5.94982e-08	2.99579e-07
vnz_00645	vnz_00645	-1.56661	4.59676	101.048	5.9553e-08	2.99653e-07
vnz_00465	vnz_00465	-2.93039	1.79318	101.023	5.96489e-08	2.99933e-07
vnz_07355	vnz_07355	-1.30826	5.37759	100.488	6.1721e-08	3.10143e-07
vnz_31835	vnz_31835	1.21184	5.87964	100.465	6.18121e-08	3.10391e-07
vnz_15560	vnz_15560	-1.25036	5.36266	100.384	6.21338e-08	3.11797e-07
vnz_36410	vnz_36410	-1.70883	3.57454	100.326	6.23644e-08	3.12744e-07
vnz_28300	vnz_28300	1.55832	5.38137	99.8952	6.41142e-08	3.21303e-07
vnz_07580	vnz_07580	-1.17379	6.1804	99.8156	6.44434e-08	3.22736e-07
vnz_05940	vnz_05940	1.11722	7.07356	99.7783	6.45984e-08	3.23295e-07
vnz_01905	vnz_01905	1.33279	4.17795	99.7408	6.47546e-08	3.2386e-07
vnz_07555	vnz_07555	1.4213	5.03564	99.6089	6.53075e-08	3.26406e-07
vnz_14000	vnz_14000	3.87935	2.95412	99.5811	6.54246e-08	3.26773e-07
vnz_28365	vnz_28365	1.37458	4.69166	99.5509	6.55524e-08	3.26973e-07
vnz_14915	vnz_14915	-1.13931	5.84662	99.5608	6.55105e-08	3.26973e-07
vnz_19455	vnz_19455	-1.30787	4.44002	99.4196	6.61104e-08	3.29536e-07
vnz_01490	vnz_01490	2.0676	2.78032	99.346	6.64256e-08	3.30887e-07
vnz_07755	vnz_07755	-1.0228	7.56527	99.3081	6.65889e-08	3.31479e-07
vnz_07475	vnz_07475	-1.70945	3.38482	99.284	6.66927e-08	3.31553e-07
vnz_19270	vnz_19270	-1.90138	3.12794	99.2943	6.66484e-08	3.31553e-07
vnz_00560	vnz_00560	-1.47444	4.32677	99.2427	6.68711e-08	3.32218e-07
vnz_32795	vnz_32795	1.23415	4.74118	99.2195	6.69715e-08	3.32496e-07
vnz_37120	vnz_37120	1.3845	4.22323	99.0934	6.75207e-08	3.35e-07
vnz_16625	vnz_16625	-1.1492	7.21512	98.9558	6.81259e-08	3.37778e-07
vnz_25900	vnz_25900	1.35731	5.36165	98.9368	6.82098e-08	3.37969e-07
vnz_31665	vnz_31665	-1.47846	8.45115	98.7409	6.90831e-08	3.42069e-07
vnz_28165	vnz_28165	1.31818	3.96266	98.6225	6.96173e-08	3.44486e-07
vnz_20780	vnz_20780	1.33402	6.80038	98.5792	6.98138e-08	3.45e-07
vnz_20055	vnz_20055	-1.28236	5.15755	98.5838	6.97925e-08	3.45e-07
vnz_22515	vnz_22515	1.42267	5.13631	98.5535	6.99304e-08	3.45348e-07
vnz_18095	vnz_18095	-1.02007	8.32776	98.5384	6.99995e-08	3.4546e-07
vnz_34745	vnz_34745	-1.48618	5.10956	98.3059	7.10685e-08	3.50504e-07
vnz_27940	vnz_27940	1.55684	5.88529	98.2815	7.11816e-08	3.5083e-07
vnz_31345	vnz_31345	-1.26427	5.1548	98.1458	7.18151e-08	3.53719e-07
vnz_08245	vnz_08245	-1.98796	6.51183	98.0253	7.23832e-08	3.56282e-07
vnz_29485	vnz_29485	1.8343	3.18921	97.9493	7.27441e-08	3.57822e-07
vnz_08665	vnz_08665	-2.34259	3.08331	97.9125	7.29196e-08	3.58449e-07
vnz_20590	vnz_20590	1.26121	4.456	97.8885	7.30343e-08	3.58777e-07
vnz_03925	vnz_03925	-1.35451	5.57321	97.8638	7.31527e-08	3.59122e-07
vnz_07005	vnz_07005	1.36127	8.62717	97.7613	7.36456e-08	3.61304e-07
vnz_15330	vnz_15330	-1.28443	5.51613	97.7106	7.38909e-08	3.62269e-07
vnz_22290	vnz_22290	-1.67676	8.55687	97.5925	7.44659e-08	3.64848e-07
vnz_05235	vnz_05235	1.05164	8.89323	97.4094	7.53674e-08	3.69023e-07
vnz_28420	vnz_28420	-1.13184	5.32865	97.3156	7.5834e-08	3.71065e-07
vnz_11700	vnz_11700	-1.10678	7.00104	97.1873	7.64776e-08	3.73968e-07
vnz_03450	vnz_03450	1.25685	6.53252	96.8634	7.81306e-08	3.81801e-07
vnz_20475	vnz_20475	-1.23707	5.03626	96.8455	7.82232e-08	3.82004e-07
vnz_14905	vnz_14905	-1.2968	5.96453	96.8112	7.84004e-08	3.82619e-07
vnz_12345	vnz_12345	-1.12705	6.80174	96.6727	7.91227e-08	3.85891e-07
vnz_32870	vnz_32870	1.42766	4.7672	96.4326	8.03921e-08	3.91826e-07
vnz_03055	vnz_03055	1.77489	3.46381	96.3978	8.05776e-08	3.92474e-07
vnz_27320	vnz_27320	-1.28734	4.76578	96.3482	8.08435e-08	3.93512e-07
vnz_16835	vnz_16835	1.33053	5.11346	96.2955	8.11273e-08	3.94636e-07
vnz_31295	vnz_31295	-1.40561	4.16034	96.2761	8.12319e-08	3.94888e-07
vnz_00280	vnz_00280	1.34239	4.06292	96.2526	8.13587e-08	3.95247e-07
vnz_33710	vnz_33710	-2.37428	5.4225	96.0128	8.26674e-08	4.01343e-07
vnz_36895	vnz_36895	2.30821	2.61192	95.8952	8.3318e-08	4.04238e-07
vnz_04350	vnz_04350	-1.75894	5.78625	95.7881	8.39154e-08	4.06873e-07
vnz_04550	vnz_04550	1.37666	4.3156	95.5781	8.51016e-08	4.12356e-07
vnz_28385	vnz_28385	-1.20798	4.62261	95.5496	8.52637e-08	4.12873e-07
vnz_35675	vnz_35675	1.92545	3.26519	95.4224	8.59927e-08	4.16133e-07
vnz_36010	vnz_36010	1.49155	3.61098	95.3233	8.65662e-08	4.18637e-07
vnz_25240	vnz_25240	-1.3621	4.35646	95.289	8.67654e-08	4.19329e-07
vnz_21025	vnz_21025	-1.67188	5.03932	95.2669	8.68938e-08	4.19677e-07
vnz_21545	vnz_21545	-1.80391	3.48827	95.2235	8.71475e-08	4.2063e-07
vnz_05175	vnz_05175	1.24112	4.79716	95.193	8.73262e-08	4.2122e-07
vnz_16715	vnz_16715	-0.96003	9.31639	95.0789	8.79979e-08	4.24186e-07
vnz_23095	vnz_23095	1.24212	5.82336	95.0258	8.83122e-08	4.25427e-07
vnz_37295	vnz_37295	-1.49715	7.04172	94.7735	8.98247e-08	4.32434e-07
vnz_03515	vnz_03515	1.67725	5.11387	94.6687	9.04615e-08	4.35218e-07
vnz_16035	vnz_16035	-1.11641	5.97027	94.6534	9.05547e-08	4.35386e-07
vnz_18330	vnz_18330	-1.81818	3.64764	94.5124	9.14212e-08	4.39008e-07
vnz_20990	vnz_20990	-1.91756	3.58633	94.5116	9.14258e-08	4.39008e-07
vnz_31105	vnz_31105	1.28947	5.61488	94.4422	9.18555e-08	4.40788e-07
vnz_22615	vnz_22615	1.2168	5.7276	94.3775	9.22584e-08	4.42437e-07
vnz_12200	vnz_12200	1.15828	7.08327	94.3441	9.24668e-08	4.43152e-07
vnz_08440	vnz_08440	-1.19136	7.56348	94.185	9.34682e-08	4.47663e-07
vnz_34190	vnz_34190	1.29685	4.23246	94.1609	9.36211e-08	4.48108e-07
vnz_07750	vnz_07750	-1.04539	6.78255	94.0999	9.40088e-08	4.49675e-07
vnz_21000	vnz_21000	-1.22772	5.05607	94.0862	9.4096e-08	4.49804e-07
vnz_11060	vnz_11060	-1.27818	6.73608	93.9961	9.46735e-08	4.52275e-07
vnz_21145	vnz_21145	1.06076	6.50582	93.9812	9.47689e-08	4.52441e-07
vnz_11195	vnz_11195	1.05386	7.94371	93.8699	9.54881e-08	4.55583e-07
vnz_31420	vnz_31420	2.29912	2.71006	93.8048	9.59115e-08	4.57311e-07
vnz_20555	vnz_20555	1.14481	6.18608	93.7415	9.63255e-08	4.58991e-07
vnz_26025	vnz_26025	1.17423	7.03276	93.5799	9.7391e-08	4.63773e-07
vnz_29210	vnz_29210	2.09826	2.81547	93.2953	9.93002e-08	4.72563e-07
vnz_28530	vnz_28530	-1.36329	7.63339	93.0867	1.00727e-07	4.79048e-07
vnz_27500	vnz_27500	-1.20561	4.66822	93.0293	1.01123e-07	4.80626e-07
vnz_33950	vnz_33950	-1.1637	7.9583	92.9243	1.01854e-07	4.83789e-07
vnz_20010	vnz_20010	1.54172	3.92896	92.7561	1.03036e-07	4.88711e-07
vnz_18640	vnz_18640	1.14116	8.65093	92.7575	1.03026e-07	4.88711e-07
vnz_20580	vnz_20580	-1.57077	3.17023	92.749	1.03086e-07	4.88711e-07
vnz_14010	vnz_14010	3.29384	2.2369	92.7395	1.03153e-07	4.88718e-07
vnz_29160	vnz_29160	-1.39126	4.98375	92.5596	1.04437e-07	4.94484e-07
vnz_34670	vnz_34670	-0.96661	7.56567	92.5168	1.04745e-07	4.95628e-07
vnz_15840	vnz_15840	1.20022	8.62621	92.4886	1.04948e-07	4.95961e-07
vnz_01785	vnz_01785	-1.37901	5.48564	92.4937	1.04911e-07	4.95961e-07
vnz_24950	vnz_24950	1.13097	10.0286	92.3858	1.05694e-07	4.99168e-07
vnz_03435	vnz_03435	2.14797	2.71148	92.3387	1.06038e-07	5.00476e-07
vnz_34585	vnz_34585	1.34376	4.42928	92.2979	1.06336e-07	5.01567e-07
vnz_36170	vnz_36170	1.74282	3.90101	92.2583	1.06627e-07	5.02622e-07
vnz_08605	vnz_08605	-1.51528	5.32551	92.2211	1.06901e-07	5.03594e-07
vnz_07215	vnz_07215	2.21932	2.8279	92.1706	1.07275e-07	5.05037e-07
vnz_29410	vnz_29410	1.31956	5.34338	92.1387	1.07511e-07	5.05829e-07
vnz_09795	vnz_09795	2.05037	3.36923	92.0535	1.08145e-07	5.08495e-07
vnz_31675	vnz_31675	1.19619	6.40443	91.912	1.09209e-07	5.13174e-07
vnz_23440	vnz_23440	1.23744	4.98291	91.8311	1.09823e-07	5.15731e-07
vnz_27120	vnz_27120	-1.18398	8.70686	91.3065	1.13897e-07	5.34527e-07
vnz_16420	vnz_16420	1.13026	9.11879	91.1823	1.14887e-07	5.38833e-07
vnz_32900	vnz_32900	-1.78773	4.12414	91.1694	1.1499e-07	5.38979e-07
vnz_25670	vnz_25670	-1.16807	4.8485	91.1253	1.15344e-07	5.403e-07
vnz_23635	vnz_23635	-1.13453	6.05661	91.0959	1.15581e-07	5.4107e-07
vnz_21585	vnz_21585	-2.47013	2.9425	90.9989	1.16365e-07	5.444e-07
vnz_18705	vnz_18705	-1.15457	4.71602	90.9597	1.16684e-07	5.45551e-07
vnz_22925	vnz_22925	2.59402	2.75788	90.9319	1.16911e-07	5.4627e-07
vnz_15815	vnz_15815	-1.11451	7.32766	90.914	1.17058e-07	5.4627e-07
vnz_21515	vnz_21515	-1.71297	5.52628	90.9176	1.17029e-07	5.4627e-07
vnz_24000	vnz_24000	-1.21553	6.72127	90.899	1.1718e-07	5.465e-07
vnz_16275	vnz_16275	-1.27855	4.63441	90.6639	1.19124e-07	5.55217e-07
vnz_16805	vnz_16805	-1.30439	5.43595	90.5962	1.19691e-07	5.5751e-07
vnz_37385	vnz_37385	-2.92432	3.7527	90.1564	1.23445e-07	5.74637e-07
vnz_37220	vnz_37220	1.39955	3.64701	89.8176	1.26429e-07	5.88164e-07
vnz_08995	vnz_08995	1.21775	4.75231	89.7369	1.27152e-07	5.91156e-07
vnz_16175	vnz_16175	-1.49042	4.23006	89.6368	1.28055e-07	5.94985e-07
vnz_25805	vnz_25805	-0.982331	9.25542	89.4535	1.29728e-07	6.02382e-07
vnz_05075	vnz_05075	1.24836	4.79167	89.383	1.30377e-07	6.05021e-07
vnz_34470	vnz_34470	3.46988	2.4772	89.3331	1.3084e-07	6.06793e-07
vnz_31920	vnz_31920	1.0778	6.13705	89.2114	1.31975e-07	6.11676e-07
vnz_09910	vnz_09910	1.2258	5.04437	89.0957	1.33065e-07	6.16344e-07
vnz_17255	vnz_17255	1.40911	7.96214	89.0601	1.33402e-07	6.17524e-07
vnz_20660	vnz_20660	-1.40144	3.74298	89.0163	1.33819e-07	6.19068e-07
vnz_17410	vnz_17410	-1.91908	3.27041	88.9514	1.34438e-07	6.21547e-07
vnz_26215	vnz_26215	1.65	5.5894	88.9329	1.34615e-07	6.21981e-07
vnz_25275	vnz_25275	1.8844	4.39742	88.8404	1.35506e-07	6.25707e-07
vnz_14665	vnz_14665	-1.59085	3.37771	88.7434	1.36446e-07	6.29318e-07
vnz_33300	vnz_33300	-3.55968	1.8663	88.7424	1.36456e-07	6.29318e-07
vnz_20720	vnz_20720	1.28108	5.1048	88.5645	1.38201e-07	6.36972e-07
vnz_19870	vnz_19870	-1.34023	5.91617	88.4652	1.39186e-07	6.41116e-07
vnz_11415	vnz_11415	-0.987292	7.84008	88.4437	1.394e-07	6.41707e-07
vnz_12995	vnz_12995	-1.2133	6.08553	88.3841	1.39997e-07	6.44053e-07
vnz_34245	vnz_34245	1.71868	4.16897	88.3422	1.40417e-07	6.45588e-07
vnz_12615	vnz_12615	1.5595	3.71971	88.0145	1.43758e-07	6.60544e-07
vnz_34665	vnz_34665	-0.967619	8.18793	87.9809	1.44105e-07	6.61731e-07
vnz_05790	vnz_05790	1.13332	8.04478	87.7941	1.46056e-07	6.70275e-07
vnz_26500	vnz_26500	-1.91577	3.17299	87.7416	1.46609e-07	6.72402e-07
vnz_09710	vnz_09710	1.46171	4.60354	87.6465	1.47617e-07	6.76609e-07
vnz_05085	vnz_05085	1.26185	4.30975	87.5917	1.48202e-07	6.78873e-07
vnz_28845	vnz_28845	-1.07076	5.97511	87.5384	1.48774e-07	6.81075e-07
vnz_15475	vnz_15475	-1.20081	7.13673	87.4802	1.49401e-07	6.83524e-07
vnz_31855	vnz_31855	1.22756	7.68515	87.4244	1.50004e-07	6.85864e-07
vnz_15600	vnz_15600	-1.06297	6.40761	87.3175	1.51169e-07	6.90765e-07
vnz_22785	vnz_22785	-1.12487	6.9398	87.3049	1.51306e-07	6.9097e-07
vnz_08305	vnz_08305	-1.03343	6.45409	87.225	1.52184e-07	6.94553e-07
vnz_24430	vnz_24430	1.26143	5.21618	87.1747	1.5274e-07	6.96668e-07
vnz_11580	vnz_11580	1.03694	7.16059	87.1342	1.53189e-07	6.98286e-07
vnz_33305	vnz_33305	-2.42182	3.14243	87.1089	1.5347e-07	6.9914e-07
vnz_18500	vnz_18500	2.1811	2.8578	87.0542	1.5408e-07	7.01491e-07
vnz_15865	vnz_15865	-1.14297	5.37766	87.0098	1.54577e-07	7.03327e-07
vnz_24340	vnz_24340	-1.1928	4.60549	86.9544	1.552e-07	7.05731e-07
vnz_11155	vnz_11155	-1.77889	4.89751	86.92	1.55589e-07	7.07067e-07
vnz_10690	vnz_10690	1.9739	3.40415	86.9111	1.55689e-07	7.07092e-07
vnz_19995	vnz_19995	-0.952256	12.2379	86.8832	1.56006e-07	7.08098e-07
vnz_09565	vnz_09565	-1.07923	6.44936	86.8171	1.56757e-07	7.11078e-07
vnz_20325	vnz_20325	-1.10299	5.01072	86.7765	1.5722e-07	7.12312e-07
vnz_21005	vnz_21005	-1.21293	6.31587	86.7816	1.57162e-07	7.12312e-07
vnz_03560	vnz_03560	0.944427	7.74189	86.7203	1.57865e-07	7.14798e-07
vnz_01265	vnz_01265	1.05383	9.78979	86.69	1.58214e-07	7.15944e-07
vnz_21540	vnz_21540	-1.46248	5.16516	86.677	1.58364e-07	7.16187e-07
vnz_09050	vnz_09050	-1.23622	5.01713	86.5707	1.59596e-07	7.21321e-07
vnz_21430	vnz_21430	2.23867	3.81828	86.4976	1.60448e-07	7.24466e-07
vnz_25465	vnz_25465	1.17368	4.49018	86.4944	1.60485e-07	7.24466e-07
vnz_30060	vnz_30060	1.41819	4.15413	86.4635	1.60848e-07	7.25662e-07
vnz_26075	vnz_26075	1.07131	7.56303	86.4482	1.61027e-07	7.25693e-07
vnz_01350	vnz_01350	-1.16439	5.15183	86.4443	1.61073e-07	7.25693e-07
vnz_21590	vnz_21590	-2.79337	2.93012	86.4381	1.61146e-07	7.25693e-07
vnz_31460	vnz_31460	1.7105	2.98036	86.303	1.62745e-07	7.3245e-07
vnz_36570	vnz_36570	1.61287	2.92958	85.9147	1.67439e-07	7.53122e-07
vnz_31670	vnz_31670	1.04064	7.53774	85.8596	1.68119e-07	7.55724e-07
vnz_01710	vnz_01710	-1.26121	4.3423	85.8402	1.68358e-07	7.56342e-07
vnz_29090	vnz_29090	1.25206	3.94928	85.6224	1.71076e-07	7.68091e-07
vnz_28360	vnz_28360	0.993275	8.11026	85.5814	1.71592e-07	7.69947e-07
vnz_03280	vnz_03280	1.14824	5.33333	85.47	1.73007e-07	7.7583e-07
vnz_17810	vnz_17810	-1.09687	5.30534	85.4164	1.73692e-07	7.78431e-07
vnz_00140	vnz_00140	2.31696	2.26304	85.3579	1.74443e-07	7.81329e-07
vnz_22275	vnz_22275	1.08891	5.82752	85.3275	1.74835e-07	7.82613e-07
vnz_36780	vnz_36780	1.17405	5.34861	85.2857	1.75375e-07	7.84563e-07
vnz_08845	vnz_08845	-1.06058	7.4455	85.2607	1.75699e-07	7.85541e-07
vnz_30125	vnz_30125	1.14264	5.8784	85.098	1.77827e-07	7.94576e-07
vnz_04835	vnz_04835	-1.73565	3.31974	84.9511	1.79771e-07	8.02782e-07
vnz_21525	vnz_21525	-1.81993	4.89858	84.9418	1.79895e-07	8.02856e-07
vnz_09650	vnz_09650	-1.63214	2.92932	84.8802	1.80718e-07	8.06047e-07
vnz_19855	vnz_19855	-1.22593	5.78487	84.7914	1.81914e-07	8.10895e-07
vnz_03155	vnz_03155	1.15902	5.12737	84.671	1.83546e-07	8.17456e-07
vnz_15640	vnz_15640	1.02336	8.82393	84.6668	1.83604e-07	8.17456e-07
vnz_16590	vnz_16590	-1.16541	6.30438	84.598	1.84546e-07	8.21159e-07
vnz_25840	vnz_25840	1.15403	5.99399	84.5056	1.85818e-07	8.26327e-07
vnz_12890	vnz_12890	-1.61197	3.59071	84.4897	1.86038e-07	8.26813e-07
vnz_24765	vnz_24765	-0.93307	7.45147	84.4814	1.86155e-07	8.26836e-07
vnz_04225	vnz_04225	-1.01781	7.1215	84.3938	1.87372e-07	8.31751e-07
vnz_01685	vnz_01685	2.41159	2.70766	84.2424	1.895e-07	8.40696e-07
vnz_17770	vnz_17770	1.46979	4.39412	84.1072	1.91425e-07	8.48729e-07
vnz_30510	vnz_30510	1.95066	2.68404	83.9989	1.92981e-07	8.55121e-07
vnz_28525	vnz_28525	-1.12408	7.02796	83.9868	1.93156e-07	8.55388e-07
vnz_30160	vnz_30160	2.59727	2.50902	83.8918	1.94535e-07	8.60985e-07
vnz_32905	vnz_32905	-1.31792	4.58956	83.8612	1.94981e-07	8.62448e-07
vnz_10660	vnz_10660	-1.11217	8.12728	83.7939	1.95967e-07	8.66295e-07
vnz_17965	vnz_17965	-1.02281	6.67767	83.7768	1.96218e-07	8.66891e-07
vnz_28355	vnz_28355	1.01354	7.95224	83.6837	1.97594e-07	8.72455e-07
vnz_01715	vnz_01715	-1.24848	8.37531	83.6337	1.98337e-07	8.75218e-07
vnz_19450	vnz_19450	-1.1899	5.58157	83.5947	1.9892e-07	8.77269e-07
vnz_36785	vnz_36785	1.34196	4.1213	83.5557	1.99504e-07	8.79326e-07
vnz_28940	vnz_28940	-1.09069	6.64459	83.4365	2.013e-07	8.86718e-07
vnz_03070	vnz_03070	1.17839	5.65568	83.2234	2.04559e-07	9.00541e-07
vnz_23110	vnz_23110	1.15289	4.76902	83.2069	2.04813e-07	9.00785e-07
vnz_09210	vnz_09210	-1.23292	5.21495	83.2042	2.04856e-07	9.00785e-07
vnz_18415	vnz_18415	-1.02423	7.70432	83.1472	2.05737e-07	9.04129e-07
vnz_24550	vnz_24550	-1.03797	6.38536	83.0853	2.06701e-07	9.07832e-07
vnz_23790	vnz_23790	1.0906	9.29192	83.0076	2.07919e-07	9.12644e-07
vnz_14360	vnz_14360	-1.58177	3.34037	82.9374	2.09026e-07	9.16961e-07
vnz_22110	vnz_22110	0.938074	9.54016	82.8821	2.09902e-07	9.20264e-07
vnz_36485	vnz_36485	1.6046	3.13142	82.8348	2.10656e-07	9.23027e-07
vnz_11445	vnz_11445	1.37759	6.46941	82.8194	2.10902e-07	9.23561e-07
vnz_31600	vnz_31600	-1.09876	6.08785	82.6981	2.1285e-07	9.3131e-07
vnz_18540	vnz_18540	-1.19416	4.04561	82.6937	2.12921e-07	9.3131e-07
vnz_30275	vnz_30275	1.05343	5.81725	82.5929	2.14556e-07	9.37913e-07
vnz_36085	vnz_36085	1.50104	3.82375	82.5371	2.15466e-07	9.41339e-07
vnz_05525	vnz_05525	1.49862	3.72696	82.526	2.15648e-07	9.41585e-07
vnz_33875	vnz_33875	1.52753	3.32267	82.4622	2.16697e-07	9.45608e-07
vnz_10300	vnz_10300	1.46324	3.33085	82.4094	2.17569e-07	9.48859e-07
vnz_33360	vnz_33360	1.49607	3.35735	82.2923	2.19517e-07	9.56795e-07
vnz_22915	vnz_22915	3.04643	3.24465	82.2495	2.20234e-07	9.5936e-07
vnz_22415	vnz_22415	1.11875	6.96221	82.1881	2.21266e-07	9.63293e-07
vnz_05150	vnz_05150	2.16722	2.71589	82.1722	2.21534e-07	9.639e-07
vnz_23875	vnz_23875	-1.17793	4.22037	82.1264	2.2231e-07	9.6671e-07
vnz_20335	vnz_20335	-1.38033	5.63913	82.107	2.2264e-07	9.67582e-07
vnz_11170	vnz_11170	1.20696	4.34611	81.9606	2.25143e-07	9.7789e-07
vnz_12510	vnz_12510	-1.17131	5.13823	81.7611	2.28605e-07	9.9235e-07
vnz_36150	vnz_36150	-1.67117	5.04404	81.7271	2.29202e-07	9.94363e-07
vnz_00450	vnz_00450	-2.14575	2.1715	81.5998	2.31449e-07	1.00353e-06
vnz_23130	vnz_23130	1.13407	5.42072	81.5742	2.31905e-07	1.00492e-06
vnz_21505	vnz_21505	-1.56971	4.74	81.4095	2.34857e-07	1.01712e-06
vnz_30595	vnz_30595	-1.72729	2.67498	81.3776	2.35434e-07	1.01903e-06
vnz_28685	vnz_28685	2.16986	2.48105	81.2807	2.37194e-07	1.02606e-06
vnz_13655	vnz_13655	-1.07077	6.97106	81.2368	2.37998e-07	1.02893e-06
vnz_15345	vnz_15345	-1.19359	7.48973	81.1878	2.38899e-07	1.03223e-06
vnz_25425	vnz_25425	-0.921632	8.01498	81.1486	2.39621e-07	1.03475e-06
vnz_09065	vnz_09065	1.13388	4.69718	81.1097	2.40341e-07	1.03726e-06
vnz_35530	vnz_35530	2.17677	3.91388	81.0424	2.41593e-07	1.04206e-06
vnz_12880	vnz_12880	-1.82787	2.89912	81.0286	2.41849e-07	1.04257e-06
vnz_26750	vnz_26750	1.42066	4.44852	80.9488	2.43344e-07	1.0484e-06
vnz_23955	vnz_23955	1.97891	3.30622	80.884	2.44565e-07	1.05306e-06
vnz_15335	vnz_15335	1.24964	4.20197	80.8718	2.44796e-07	1.05344e-06
vnz_06370	vnz_06370	1.46903	5.56423	80.8265	2.45655e-07	1.05653e-06
vnz_18835	vnz_18835	-0.913607	8.3735	80.7379	2.47346e-07	1.06319e-06
vnz_12990	vnz_12990	-1.05746	6.88382	80.6812	2.48434e-07	1.06725e-06
vnz_11855	vnz_11855	1.21462	4.5715	80.6523	2.48991e-07	1.06903e-06
vnz_09195	vnz_09195	-1.47904	6.01289	80.6244	2.49531e-07	1.07073e-06
vnz_26530	vnz_26530	0.959066	7.34215	80.594	2.50118e-07	1.07202e-06
vnz_30620	vnz_30620	-1.32676	4.27486	80.5972	2.50056e-07	1.07202e-06
vnz_08600	vnz_08600	-0.996603	7.47	80.5763	2.50463e-07	1.07288e-06
vnz_00740	vnz_00740	1.72901	2.7466	80.537	2.51226e-07	1.07553e-06
vnz_08015	vnz_08015	-0.94603	7.0353	80.5284	2.51395e-07	1.07564e-06
vnz_35500	vnz_35500	1.28179	3.76352	80.4917	2.52112e-07	1.07747e-06
vnz_16455	vnz_16455	-1.18165	6.7278	80.4987	2.51974e-07	1.07747e-06
vnz_22880	vnz_22880	1.67833	4.01849	80.4358	2.53208e-07	1.08153e-06
vnz_11765	vnz_11765	-1.00277	9.91461	80.3954	2.54005e-07	1.08432e-06
vnz_13620	vnz_13620	-0.998835	8.12025	80.2636	2.5662e-07	1.09485e-06
vnz_07765	vnz_07765	-0.916723	7.58486	80.1935	2.58024e-07	1.10022e-06
vnz_13835	vnz_13835	1.22674	4.05789	80.1746	2.58404e-07	1.10121e-06
vnz_16075	vnz_16075	-1.08898	6.69613	80.1244	2.59417e-07	1.10489e-06
vnz_13420	vnz_13420	1.10899	4.56699	80.0786	2.60345e-07	1.10821e-06
vnz_02090	vnz_02090	1.85026	2.66723	80.0569	2.60787e-07	1.10946e-06
vnz_21035	vnz_21035	-0.995191	8.27752	80.0468	2.60991e-07	1.1097e-06
vnz_09240	vnz_09240	-1.01921	6.53194	79.9757	2.62443e-07	1.1146e-06
vnz_07465	vnz_07465	-1.81554	2.62992	79.9827	2.62301e-07	1.1146e-06
vnz_35885	vnz_35885	-1.08547	5.75959	79.936	2.63258e-07	1.11742e-06
vnz_18285	vnz_18285	1.21327	4.95354	79.8491	2.65053e-07	1.1244e-06
vnz_31430	vnz_31430	2.25969	3.31791	79.8253	2.65546e-07	1.12521e-06
vnz_00345	vnz_00345	1.96317	2.35853	79.826	2.65531e-07	1.12521e-06
vnz_30335	vnz_30335	-0.990425	5.84374	79.7558	2.66993e-07	1.13071e-06
vnz_04200	vnz_04200	1.0301	5.45578	79.6831	2.68517e-07	1.13651e-06
vnz_05975	vnz_05975	1.07634	5.74454	79.6433	2.69353e-07	1.13918e-06
vnz_10665	vnz_10665	-1.019	10.6255	79.6387	2.69451e-07	1.13918e-06
vnz_09290	vnz_09290	1.22436	7.0096	79.6223	2.69798e-07	1.14e-06
vnz_31415	vnz_31415	2.57703	2.88823	79.5038	2.72315e-07	1.14998e-06
vnz_23765	vnz_23765	0.947715	7.11556	79.4708	2.73022e-07	1.15232e-06
vnz_29980	vnz_29980	2.2406	2.74324	79.4011	2.74519e-07	1.15798e-06
vnz_22780	vnz_22780	-1.30387	4.08048	79.3329	2.75994e-07	1.16354e-06
vnz_05140	vnz_05140	0.97051	7.1937	79.1379	2.80263e-07	1.18087e-06
vnz_28290	vnz_28290	1.19079	6.39535	79.1174	2.80714e-07	1.1821e-06
vnz_32950	vnz_32950	-1.4285	3.5621	79.108	2.80922e-07	1.18231e-06
vnz_06810	vnz_06810	-1.14437	5.39978	79.0531	2.82141e-07	1.1861e-06
vnz_16205	vnz_16205	-1.7059	2.82057	79.0577	2.82038e-07	1.1861e-06
vnz_27640	vnz_27640	1.54542	4.04083	78.8468	2.86772e-07	1.20489e-06
vnz_27505	vnz_27505	-1.20163	4.77661	78.8173	2.87441e-07	1.20703e-06
vnz_31310	vnz_31310	1.20175	4.70159	78.7736	2.88436e-07	1.21052e-06
vnz_01615	vnz_01615	2.84976	2.41577	78.6582	2.91082e-07	1.22094e-06
vnz_30360	vnz_30360	-1.18293	4.02826	78.5103	2.94513e-07	1.23464e-06
vnz_15850	vnz_15850	1.03894	6.29728	78.4169	2.96702e-07	1.24248e-06
vnz_28315	vnz_28315	0.969887	7.17167	78.4163	2.96717e-07	1.24248e-06
vnz_26315	vnz_26315	-1.65183	3.13705	78.3093	2.99249e-07	1.25238e-06
vnz_24750	vnz_24750	-0.869269	9.22587	78.19	3.02103e-07	1.26362e-06
vnz_25510	vnz_25510	-1.03802	5.98861	78.1703	3.02575e-07	1.26488e-06
vnz_18945	vnz_18945	0.916871	9.53595	78.0965	3.04359e-07	1.27163e-06
vnz_35495	vnz_35495	1.70395	3.04244	78.0635	3.05161e-07	1.27426e-06
vnz_18165	vnz_18165	1.23573	7.49501	78.0542	3.05386e-07	1.27449e-06
vnz_08755	vnz_08755	-0.977769	9.6533	78.0413	3.05701e-07	1.27509e-06
vnz_09750	vnz_09750	-1.24965	4.03686	78.014	3.06366e-07	1.27715e-06
vnz_06235	vnz_06235	-1.06404	6.64353	77.9937	3.06864e-07	1.27851e-06
vnz_20880	vnz_20880	-1.28351	6.15408	77.9272	3.08495e-07	1.28459e-06
vnz_35105	vnz_35105	1.20742	5.22453	77.8536	3.10314e-07	1.29145e-06
vnz_23145	vnz_23145	1.41213	5.79911	77.8382	3.10696e-07	1.29231e-06
vnz_09350	vnz_09350	0.9805	6.46907	77.806	3.11494e-07	1.29491e-06
vnz_15500	vnz_15500	1.17057	5.98259	77.7907	3.11876e-07	1.29578e-06
vnz_01540	vnz_01540	1.25169	3.71521	77.6916	3.14357e-07	1.30536e-06
vnz_01680	vnz_01680	1.49644	4.4609	77.6827	3.14581e-07	1.30556e-06
vnz_02160	vnz_02160	-0.951756	7.51319	77.5993	3.16688e-07	1.31358e-06
vnz_25665	vnz_25665	-1.11851	5.1988	77.5707	3.17416e-07	1.31587e-06
vnz_10050	vnz_10050	-1.93611	2.46155	77.5483	3.17986e-07	1.31749e-06
vnz_07880	vnz_07880	-1.10603	5.22178	77.4799	3.19733e-07	1.324e-06
vnz_13455	vnz_13455	-1.33949	3.80616	77.3512	3.23054e-07	1.33701e-06
vnz_17745	vnz_17745	-1.32015	5.74827	77.306	3.24228e-07	1.34112e-06
vnz_14260	vnz_14260	-0.883546	8.8227	77.081	3.30151e-07	1.36487e-06
vnz_31910	vnz_31910	0.945872	9.34788	76.9711	3.33087e-07	1.37624e-06
vnz_37475	vnz_37475	1.0315	6.11674	76.9145	3.34612e-07	1.38178e-06
vnz_31145	vnz_31145	-2.50749	3.18437	76.834	3.36793e-07	1.39002e-06
vnz_36270	vnz_36270	-1.2607	4.39638	76.7821	3.38208e-07	1.39508e-06
vnz_30615	vnz_30615	-1.33883	4.67094	76.7667	3.38631e-07	1.39606e-06
vnz_28455	vnz_28455	1.79637	3.19433	76.7436	3.39265e-07	1.3979e-06
vnz_26335	vnz_26335	-1.21694	4.2073	76.5529	3.44541e-07	1.41886e-06
vnz_01460	vnz_01460	-0.988565	5.59033	76.361	3.49944e-07	1.44031e-06
vnz_24350	vnz_24350	-1.13358	6.76152	76.0632	3.58524e-07	1.47481e-06
vnz_34420	vnz_34420	-2.9844	1.54562	76.046	3.59026e-07	1.47606e-06
vnz_08830	vnz_08830	-1.36881	4.08275	75.9045	3.63192e-07	1.49237e-06
vnz_05310	vnz_05310	-1.00206	6.36231	75.7293	3.6843e-07	1.51306e-06
vnz_27215	vnz_27215	1.12954	5.54084	75.7085	3.69055e-07	1.51479e-06
vnz_03020	vnz_03020	1.44349	3.44724	75.6977	3.69382e-07	1.5153e-06
vnz_33045	vnz_33045	1.16694	5.28172	75.4659	3.76462e-07	1.54265e-06
vnz_10830	vnz_10830	-1.54003	4.66603	75.4714	3.76293e-07	1.54265e-06
vnz_09615	vnz_09615	1.19315	4.76486	75.4218	3.77825e-07	1.54738e-06
vnz_02015	vnz_02015	1.43071	3.56621	75.3923	3.78741e-07	1.55028e-06
vnz_27260	vnz_27260	-0.947113	6.34744	75.3716	3.79386e-07	1.55207e-06
vnz_23455	vnz_23455	-1.17313	6.91988	75.3239	3.80876e-07	1.55731e-06
vnz_07820	vnz_07820	1.03301	5.65058	75.3057	3.81446e-07	1.55879e-06
vnz_34940	vnz_34940	1.44507	3.01879	75.2809	3.82224e-07	1.56111e-06
vnz_08270	vnz_08270	-1.53918	3.61811	75.2417	3.83456e-07	1.56529e-06
vnz_19865	vnz_19865	-1.14197	4.07069	75.202	3.84709e-07	1.56955e-06
vnz_30215	vnz_30215	1.39859	3.64021	75.1596	3.86055e-07	1.57418e-06
vnz_30300	vnz_30300	2.15619	3.64033	75.0982	3.88012e-07	1.57957e-06
vnz_30330	vnz_30330	1.019	6.90379	75.1007	3.87932e-07	1.57957e-06
vnz_15350	vnz_15350	-1.13037	8.21131	75.1079	3.87702e-07	1.57957e-06
vnz_32875	vnz_32875	-2.12601	2.18344	75.0861	3.88399e-07	1.58028e-06
vnz_37380	vnz_37380	-2.62263	2.74822	75.0262	3.9032e-07	1.58723e-06
vnz_15480	vnz_15480	-1.01508	5.51666	74.9962	3.91285e-07	1.59029e-06
vnz_36645	vnz_36645	1.32766	3.68827	74.915	3.93915e-07	1.60011e-06
vnz_26145	vnz_26145	0.910292	11.2032	74.8997	3.94413e-07	1.60073e-06
vnz_15920	vnz_15920	-0.905949	7.42462	74.8971	3.94497e-07	1.60073e-06
vnz_08170	vnz_08170	1.02213	7.601	74.859	3.95741e-07	1.6049e-06
vnz_13345	vnz_13345	-2.17433	5.77087	74.7645	3.98843e-07	1.6166e-06
vnz_31925	vnz_31925	0.969842	7.2613	74.686	4.01441e-07	1.62625e-06
vnz_06970	vnz_06970	-0.935925	6.88125	74.5657	4.0546e-07	1.64164e-06
vnz_25505	vnz_25505	-1.3556	3.85965	74.5552	4.05811e-07	1.64217e-06
vnz_16040	vnz_16040	-0.946827	6.74051	74.5404	4.06312e-07	1.6433e-06
vnz_22295	vnz_22295	-1.3947	5.85196	74.4526	4.0928e-07	1.65441e-06
vnz_24875	vnz_24875	-1.0142	7.10264	74.3783	4.11811e-07	1.66374e-06
vnz_07605	vnz_07605	-0.930266	8.33007	74.3674	4.12183e-07	1.66435e-06
vnz_03295	vnz_03295	-1.15263	5.38733	74.2409	4.16539e-07	1.68102e-06
vnz_34660	vnz_34660	-1.00603	7.02337	74.232	4.16846e-07	1.68135e-06
vnz_36725	vnz_36725	1.4923	3.4582	74.0885	4.21856e-07	1.70064e-06
vnz_34690	vnz_34690	-0.872027	8.46804	74.0477	4.23292e-07	1.70551e-06
vnz_27740	vnz_27740	1.53884	3.67326	74.0359	4.2371e-07	1.70627e-06
vnz_05795	vnz_05795	1.36435	3.67198	73.9942	4.25183e-07	1.71128e-06
vnz_36635	vnz_36635	1.83704	3.38962	73.8638	4.29835e-07	1.72907e-06
vnz_20625	vnz_20625	-1.34042	4.30558	73.7782	4.32922e-07	1.74055e-06
vnz_36640	vnz_36640	1.74422	4.15342	73.7149	4.3522e-07	1.74885e-06
vnz_18205	vnz_18205	1.04812	7.51394	73.5027	4.43025e-07	1.77925e-06
vnz_22620	vnz_22620	1.20219	4.0934	73.4364	4.45496e-07	1.78743e-06
vnz_18495	vnz_18495	-0.928643	9.31921	73.4352	4.45541e-07	1.78743e-06
vnz_29985	vnz_29985	2.32464	2.79491	73.4123	4.46398e-07	1.78991e-06
vnz_28720	vnz_28720	1.12042	4.28684	73.3681	4.48059e-07	1.7956e-06
vnz_28555	vnz_28555	-1.18263	4.73739	73.3544	4.48573e-07	1.7967e-06
vnz_23450	vnz_23450	1.20475	7.74204	73.2819	4.51317e-07	1.80575e-06
vnz_31350	vnz_31350	-1.32199	5.60837	73.284	4.51237e-07	1.80575e-06
vnz_25160	vnz_25160	-1.23035	3.62225	73.2733	4.51642e-07	1.80608e-06
vnz_01445	vnz_01445	1.03025	4.92263	73.2104	4.54039e-07	1.8147e-06
vnz_20280	vnz_20280	1.08296	5.4879	73.1031	4.58159e-07	1.83018e-06
vnz_33335	vnz_33335	-2.80495	2.66742	73.063	4.59711e-07	1.8354e-06
vnz_24120	vnz_24120	-1.31364	4.38897	73.0079	4.61848e-07	1.84295e-06
vnz_26410	vnz_26410	1.20864	5.42949	72.9931	4.62427e-07	1.84427e-06
vnz_16070	vnz_16070	-1.14855	9.57193	72.9823	4.62847e-07	1.84496e-06
vnz_18420	vnz_18420	-1.17087	7.08486	72.9646	4.63541e-07	1.84674e-06
vnz_22350	vnz_22350	-0.965606	5.8948	72.8364	4.68586e-07	1.86584e-06
vnz_27945	vnz_27945	1.37969	7.30172	72.7357	4.72595e-07	1.8808e-06
vnz_11295	vnz_11295	1.21209	3.86487	72.7062	4.73773e-07	1.88309e-06
vnz_15000	vnz_15000	0.908311	6.7321	72.7024	4.73928e-07	1.88309e-06
vnz_01000	vnz_01000	-1.4951	3.96257	72.7082	4.73696e-07	1.88309e-06
vnz_32010	vnz_32010	-1.17866	4.08364	72.6705	4.75209e-07	1.88718e-06
vnz_12740	vnz_12740	1.05093	6.45479	72.5452	4.80281e-07	1.90631e-06
vnz_37510	vnz_37510	1.1166	4.16446	72.477	4.83068e-07	1.91635e-06
vnz_29375	vnz_29375	1.08064	6.15914	72.4137	4.85671e-07	1.92565e-06
vnz_00775	vnz_00775	-3.31925	1.92478	72.3968	4.8637e-07	1.9274e-06
vnz_35575	vnz_35575	1.37098	3.21732	72.3236	4.89405e-07	1.93737e-06
vnz_21510	vnz_21510	-1.58255	5.0972	72.3266	4.89279e-07	1.93737e-06
vnz_23025	vnz_23025	2.95613	1.58051	72.1984	4.94646e-07	1.95708e-06
vnz_32800	vnz_32800	1.15246	3.99055	72.1577	4.96362e-07	1.96283e-06
vnz_19425	vnz_19425	-1.15764	5.93306	72.1306	4.97508e-07	1.96632e-06
vnz_21490	vnz_21490	-1.74827	5.04499	72.1209	4.97918e-07	1.9669e-06
vnz_20330	vnz_20330	-1.05646	5.95728	72.0313	5.01738e-07	1.98093e-06
vnz_31400	vnz_31400	1.0388	4.8422	71.9413	5.05606e-07	1.99515e-06
vnz_16030	vnz_16030	-0.946428	6.01392	71.8648	5.08924e-07	2.00718e-06
vnz_01910	vnz_01910	1.37727	3.35771	71.8483	5.0964e-07	2.00895e-06
vnz_23370	vnz_23370	1.25414	4.1941	71.8202	5.10866e-07	2.01272e-06
vnz_03955	vnz_03955	-0.853073	9.48814	71.6829	5.16905e-07	2.03543e-06
vnz_25600	vnz_25600	1.0645	5.40095	71.6676	5.17583e-07	2.03703e-06
vnz_20920	vnz_20920	-1.19275	3.83457	71.661	5.17877e-07	2.03711e-06
vnz_33850	vnz_33850	1.31973	4.82878	71.628	5.19344e-07	2.04181e-06
vnz_16745	vnz_16745	-1.05767	4.9732	71.6023	5.2049e-07	2.04415e-06
vnz_13340	vnz_13340	-1.65966	7.61474	71.6035	5.20436e-07	2.04415e-06
vnz_09330	vnz_09330	1.0333	5.88029	71.5787	5.21545e-07	2.04722e-06
vnz_21395	vnz_21395	1.51346	6.06434	71.5571	5.22509e-07	2.04885e-06
vnz_13885	vnz_13885	1.18839	6.87461	71.5592	5.22415e-07	2.04885e-06
vnz_35665	vnz_35665	1.44332	3.29764	71.4129	5.29021e-07	2.0733e-06
vnz_07560	vnz_07560	1.90098	2.79271	71.3799	5.30523e-07	2.07809e-06
vnz_05625	vnz_05625	1.01572	8.26648	71.3176	5.33371e-07	2.08815e-06
vnz_28795	vnz_28795	1.076	4.9923	71.2569	5.36165e-07	2.09799e-06
vnz_08090	vnz_08090	-0.951606	6.29551	71.0774	5.44526e-07	2.12959e-06
vnz_24495	vnz_24495	-1.11769	6.039	71.0392	5.46323e-07	2.1355e-06
vnz_01880	vnz_01880	1.60941	2.78286	70.9375	5.51141e-07	2.1532e-06
vnz_06635	vnz_06635	1.76672	2.97297	70.8901	5.53405e-07	2.159e-06
vnz_26430	vnz_26430	1.28527	3.44121	70.8914	5.5334e-07	2.159e-06
vnz_17600	vnz_17600	-1.05679	5.21008	70.8882	5.53493e-07	2.159e-06
vnz_23270	vnz_23270	-1.14653	6.26907	70.8608	5.5481e-07	2.163e-06
vnz_11140	vnz_11140	-2.24362	5.37869	70.8245	5.56553e-07	2.16867e-06
vnz_07815	vnz_07815	1.39949	3.32486	70.8048	5.57502e-07	2.17123e-06
vnz_27460	vnz_27460	-1.03519	7.03216	70.7427	5.60509e-07	2.18181e-06
vnz_36230	vnz_36230	0.995676	6.41619	70.5618	5.6937e-07	2.21514e-06
vnz_37480	vnz_37480	0.922753	6.05486	70.4677	5.74044e-07	2.23216e-06
vnz_06385	vnz_06385	1.40073	3.3565	70.4597	5.74441e-07	2.23254e-06
vnz_10680	vnz_10680	-0.988384	9.59352	70.4446	5.75194e-07	2.2343e-06
vnz_07425	vnz_07425	-1.878	2.80472	70.394	5.77729e-07	2.24298e-06
vnz_07760	vnz_07760	-0.937427	7.33991	70.347	5.80099e-07	2.25101e-06
vnz_03165	vnz_03165	2.85961	1.51484	70.1756	5.88823e-07	2.28293e-06
vnz_02485	vnz_02485	1.07903	4.93725	70.1735	5.88935e-07	2.28293e-06
vnz_35760	vnz_35760	1.12354	4.23815	70.127	5.91328e-07	2.29101e-06
vnz_18930	vnz_18930	-0.877168	8.92479	70.0774	5.9389e-07	2.29974e-06
vnz_19650	vnz_19650	-1.24346	4.419	69.6538	6.16326e-07	2.38539e-06
vnz_15320	vnz_15320	-1.11305	6.77219	69.5676	6.21004e-07	2.40225e-06
vnz_13430	vnz_13430	-1.07341	4.76663	69.5054	6.2441e-07	2.41417e-06
vnz_33110	vnz_33110	1.7683	2.42945	69.3771	6.31498e-07	2.44031e-06
vnz_01475	vnz_01475	1.36686	4.14725	69.2882	6.36461e-07	2.45822e-06
vnz_17955	vnz_17955	-0.882181	10.1917	69.2665	6.3768e-07	2.46165e-06
vnz_35560	vnz_35560	1.615	2.64239	69.2439	6.38954e-07	2.46529e-06
vnz_17930	vnz_17930	-0.873873	6.72177	69.2356	6.39422e-07	2.46582e-06
vnz_12580	vnz_12580	-1.54421	6.8454	69.2209	6.40253e-07	2.46775e-06
vnz_06090	vnz_06090	-1.21019	5.44183	69.1859	6.4223e-07	2.4741e-06
vnz_28310	vnz_28310	0.876636	6.68244	69.1579	6.43819e-07	2.47893e-06
vnz_11760	vnz_11760	-0.894622	9.5899	69.105	6.46837e-07	2.48927e-06
vnz_13995	vnz_13995	4.67531	0.678419	69.0782	6.48369e-07	2.49388e-06
vnz_15355	vnz_15355	-1.17716	4.51753	69.0046	6.52602e-07	2.50887e-06
vnz_08030	vnz_08030	1.33357	5.94362	68.9897	6.5346e-07	2.51088e-06
vnz_11535	vnz_11535	-1.13992	5.44285	68.8817	6.5974e-07	2.5337e-06
vnz_18950	vnz_18950	1.17894	3.74991	68.847	6.61766e-07	2.54018e-06
vnz_34305	vnz_34305	1.53708	3.19654	68.8222	6.63223e-07	2.54315e-06
vnz_15965	vnz_15965	-0.934829	6.2453	68.8248	6.63074e-07	2.54315e-06
vnz_21520	vnz_21520	-1.56604	5.08079	68.4453	6.85806e-07	2.62839e-06
vnz_10075	vnz_10075	-1.00375	6.27786	68.3044	6.94476e-07	2.66026e-06
vnz_05155	vnz_05155	2.67947	1.77609	68.265	6.96922e-07	2.66826e-06
vnz_09620	vnz_09620	1.3461	3.69593	68.2558	6.9749e-07	2.66906e-06
vnz_14170	vnz_14170	2.16447	2.76412	68.2292	6.99152e-07	2.67285e-06
vnz_26640	vnz_26640	0.848934	11.0363	68.2275	6.99259e-07	2.67285e-06
vnz_21495	vnz_21495	-1.80993	3.56792	68.2227	6.99555e-07	2.67285e-06
vnz_34885	vnz_34885	1.45612	3.03207	68.156	7.03739e-07	2.68746e-06
vnz_23430	vnz_23430	-1.05063	4.45495	67.8559	7.22903e-07	2.75782e-06
vnz_18710	vnz_18710	-1.90967	3.47912	67.8589	7.22707e-07	2.75782e-06
vnz_19325	vnz_19325	-1.08037	4.48917	67.8275	7.24745e-07	2.76344e-06
vnz_26670	vnz_26670	-0.939566	7.44661	67.7254	7.3142e-07	2.78746e-06
vnz_27020	vnz_27020	-1.44782	3.40878	67.6321	7.37575e-07	2.80949e-06
vnz_14720	vnz_14720	-0.975039	5.56023	67.5423	7.43564e-07	2.83086e-06
vnz_24850	vnz_24850	1.27555	7.50222	67.4171	7.52001e-07	2.86151e-06
vnz_15455	vnz_15455	-1.00121	7.92624	67.4074	7.52658e-07	2.86256e-06
vnz_04805	vnz_04805	0.869436	8.03051	67.4007	7.5311e-07	2.86282e-06
vnz_07885	vnz_07885	-1.04153	4.59084	67.3656	7.55503e-07	2.87045e-06
vnz_20480	vnz_20480	-1.22883	4.62698	67.3383	7.57366e-07	2.87606e-06
vnz_22745	vnz_22745	-1.08322	4.36661	67.2869	7.60889e-07	2.88797e-06
vnz_27270	vnz_27270	-0.836622	8.67679	67.2	7.66886e-07	2.90926e-06
vnz_25460	vnz_25460	1.09639	4.60167	67.0742	7.75665e-07	2.94106e-06
vnz_00600	vnz_00600	1.7134	2.50528	66.8696	7.90193e-07	2.99462e-06
vnz_12295	vnz_12295	1.25479	3.36554	66.8499	7.91609e-07	2.99847e-06
vnz_21470	vnz_21470	0.856293	12.1236	66.7768	7.96884e-07	3.01692e-06
vnz_33350	vnz_33350	-2.44045	3.5253	66.6681	8.04797e-07	3.04533e-06
vnz_12265	vnz_12265	-1.42934	2.99556	66.5499	8.13512e-07	3.07675e-06
vnz_15360	vnz_15360	-1.04196	5.08768	66.4521	8.20797e-07	3.10273e-06
vnz_08980	vnz_08980	-0.98293	5.62233	66.4169	8.23444e-07	3.11116e-06
vnz_37520	vnz_37520	1.31355	3.5402	66.3722	8.26809e-07	3.12229e-06
vnz_17950	vnz_17950	-0.893194	10.0325	66.3456	8.28824e-07	3.12832e-06
vnz_13585	vnz_13585	-0.954814	5.63456	66.259	8.35416e-07	3.1516e-06
vnz_34920	vnz_34920	1.60225	2.92962	66.234	8.37328e-07	3.15722e-06
vnz_28965	vnz_28965	-1.40133	5.14954	66.2284	8.37751e-07	3.15722e-06
vnz_11145	vnz_11145	-2.10123	6.43155	66.2112	8.39073e-07	3.16061e-06
vnz_02935	vnz_02935	-1.10327	4.21825	66.2019	8.39789e-07	3.16171e-06
vnz_29190	vnz_29190	-0.976615	6.73891	66.1899	8.4071e-07	3.16358e-06
vnz_00135	vnz_00135	1.64238	3.1139	66.1304	8.45308e-07	3.17928e-06
vnz_19350	vnz_19350	-0.911678	9.26144	66.0776	8.49409e-07	3.19309e-06
vnz_18720	vnz_18720	-1.42635	3.49487	66.0483	8.5169e-07	3.20006e-06
vnz_31945	vnz_31945	1.53258	3.57318	66.0369	8.52585e-07	3.20181e-06
vnz_31315	vnz_31315	1.20198	3.55394	65.9674	8.58042e-07	3.21931e-06
vnz_07095	vnz_07095	-1.55834	3.36144	65.9665	8.5811e-07	3.21931e-06
vnz_11705	vnz_11705	-0.978829	5.56729	65.8561	8.66864e-07	3.25052e-06
vnz_16620	vnz_16620	-0.834315	8.5778	65.8061	8.70858e-07	3.26386e-06
vnz_08280	vnz_08280	-1.32941	3.18945	65.7613	8.74454e-07	3.27569e-06
vnz_28120	vnz_28120	1.40893	4.02556	65.6732	8.81583e-07	3.30074e-06
vnz_26180	vnz_26180	0.872443	7.1839	65.6477	8.8366e-07	3.30686e-06
vnz_17795	vnz_17795	-1.10195	5.48618	65.642	8.84119e-07	3.30691e-06
vnz_22565	vnz_22565	1.05514	4.8703	65.6106	8.86681e-07	3.31484e-06
vnz_04815	vnz_04815	-0.880419	6.94387	65.5821	8.89021e-07	3.32192e-06
vnz_17425	vnz_17425	-1.26708	3.4011	65.508	8.9512e-07	3.34303e-06
vnz_17800	vnz_17800	-1.4035	5.76354	65.4971	8.96023e-07	3.34473e-06
[truncated: 5,463 more rows]

## Sheet: raw counts
	Glu3	Chi1	Chi2	Glu1	Chi3	Glu2
vnz_00005	467	886	1186	540	841	596
vnz_00010	5	48	40	16	59	12
vnz_00015	6	6	2	0	4	1
vnz_00020	36	99	105	54	70	36
vnz_00025	15	75	73	29	56	22
vnz_00030	29	114	130	41	112	29
vnz_00035	29	45	45	40	39	35
vnz_00040	13	48	30	25	21	25
vnz_00045	63	153	159	122	114	66
vnz_00050	13	53	53	42	45	18
vnz_00055	20	45	36	40	53	21
vnz_00060	11	42	61	22	38	21
vnz_00065	7	67	122	38	49	14
vnz_00070	55	177	231	96	166	93
vnz_00075	428	1056	1223	528	974	462
vnz_00080	4	189	285	12	201	14
vnz_00085	383	322	356	832	319	619
vnz_00090	116	229	283	182	179	140
vnz_00095	9	55	48	20	36	11
vnz_00100	168	167	211	323	153	223
vnz_00105	124	131	187	230	116	149
vnz_00110	158	241	230	272	192	238
vnz_00115	146	457	452	245	378	231
vnz_00120	60	64	115	88	70	63
vnz_00125	8	16	40	32	16	23
vnz_00130	7	32	44	36	17	9
vnz_00135	31	194	223	91	197	51
vnz_00140	13	94	158	27	117	23
vnz_00145	7	166	183	18	120	18
vnz_00150	0	78	116	19	66	7
vnz_00155	81	1456	1975	154	1225	103
vnz_00160	0	17	35	15	17	2
vnz_00165	181	307	334	238	254	202
vnz_00170	369	322	367	627	283	620
vnz_00175	59	75	111	121	55	75
vnz_00180	14	32	20	23	25	32
vnz_00185	3	22	19	31	12	8
vnz_00190	15	30	20	30	22	12
vnz_00195	74	101	109	159	86	89
vnz_00200	43	25	14	74	23	47
vnz_00205	159	69	108	278	64	265
vnz_00210	58	16	38	73	28	61
vnz_00215	48	47	48	74	33	67
vnz_00220	5221	5671	7002	7785	4980	6561
vnz_00225	34	217	249	37	178	35
vnz_00230	42	739	944	65	497	52
vnz_00235	49	883	1269	63	667	59
vnz_00240	56	447	545	110	348	92
vnz_00245	501	983	1210	751	903	672
vnz_00250	7530	12123	13863	11191	11420	9731
vnz_00255	28	236	316	77	216	58
vnz_00260	7	91	86	34	66	17
vnz_00265	13	85	135	15	111	27
vnz_00270	32	83	159	61	79	31
vnz_00275	380	145	158	618	113	881
vnz_00280	100	369	498	160	291	123
vnz_00285	51	154	187	84	136	70
vnz_00290	8	66	85	18	26	9
vnz_00295	3	18	29	11	16	3
vnz_00300	11	48	96	35	67	17
vnz_00305	18	58	84	25	51	18
vnz_00310	25	150	171	74	161	29
vnz_00315	315	727	831	474	668	377
vnz_00320	14	198	257	38	199	33
vnz_00325	13	63	74	44	61	19
vnz_00330	14	39	56	36	45	19
vnz_00335	7	33	39	26	36	13
vnz_00340	5	28	37	10	30	8
vnz_00345	22	129	142	34	106	26
vnz_00350	16	55	71	34	59	19
vnz_00355	5	47	71	49	47	13
vnz_00360	19	63	61	41	63	21
vnz_00365	29	98	100	34	56	25
vnz_00370	27	131	155	61	108	35
vnz_00375	89	116	121	110	61	107
vnz_00380	81	119	93	146	89	122
vnz_00385	100	188	165	144	125	148
vnz_00390	872	431	536	719	346	691
vnz_00395	200	1003	1133	317	774	299
vnz_00400	376	1232	1661	523	1233	417
vnz_00405	125	522	767	183	465	165
vnz_00410	39	113	187	68	129	48
vnz_00415	7	32	51	20	36	19
vnz_00420	3	9	7	9	2	6
vnz_00425	3	7	11	15	10	5
vnz_00430	11	10	20	25	19	22
vnz_00435	4	9	15	34	5	19
vnz_00440	174	278	338	222	254	231
vnz_00445	250	127	166	608	140	544
vnz_00450	74	28	35	122	18	107
vnz_00455	233	54	68	383	34	282
vnz_00460	156	29	56	208	19	145
vnz_00465	71	14	15	97	10	83
vnz_00470	149	25	53	286	32	234
vnz_00475	584	158	192	813	133	728
vnz_00480	571	1617	1748	978	1313	752
vnz_00485	108	176	217	152	179	140
vnz_00490	476	568	701	901	510	672
vnz_00495	7905	3117	4148	13232	3528	11899
vnz_00500	8	38	30	12	39	6
vnz_00505	1	7	13	9	7	2
vnz_00510	6	16	20	20	14	18
vnz_00520	92	289	318	183	200	193
vnz_00525	477	721	809	588	831	588
vnz_00530	293	502	682	422	400	393
vnz_00535	245	230	278	536	172	671
vnz_00540	330	340	479	534	362	520
vnz_00545	127	261	355	193	257	160
vnz_00550	70	52	89	85	68	89
vnz_00555	168	117	187	213	129	252
vnz_00560	306	176	235	483	114	427
vnz_00565	162	152	151	296	79	312
vnz_00570	294	195	274	459	244	514
vnz_00575	356	154	238	581	183	543
vnz_00580	2233	2007	2594	2879	2075	3556
vnz_00585	98	83	82	138	77	160
vnz_00590	61	128	145	129	111	80
vnz_00595	354	788	927	577	656	405
vnz_00600	27	129	160	37	116	40
vnz_00605	108	283	437	161	252	156
vnz_00610	82	69	85	94	60	106
vnz_00615	137	164	220	240	155	202
vnz_00620	73	130	201	112	109	103
vnz_00625	145	333	439	180	327	152
vnz_00630	210	1239	1213	220	1019	187
vnz_00635	137	584	693	204	477	119
vnz_00640	291	1200	1614	517	1180	537
vnz_00645	346	157	258	544	182	601
vnz_00650	98	174	282	149	193	161
vnz_00655	132	190	239	197	183	209
vnz_00660	279	646	711	435	496	273
vnz_00665	45	146	173	80	116	58
vnz_00670	1080	1613	1893	1544	1464	1197
vnz_00675	150	213	286	245	176	187
vnz_00680	154	688	741	241	559	166
vnz_00685	49	110	94	70	80	39
vnz_00690	84	443	587	143	460	85
vnz_00695	22	206	266	45	202	44
vnz_00700	67	169	181	97	146	96
vnz_00705	12	24	19	23	10	11
vnz_00710	746	1397	1742	1166	1160	916
vnz_00715	129	225	258	183	218	140
vnz_00720	296	508	615	384	413	346
vnz_00725	81	207	252	173	185	151
vnz_00730	30	121	135	70	73	39
vnz_00735	183	581	738	335	444	277
vnz_00740	30	136	213	55	137	39
vnz_00745	66	98	111	111	90	95
vnz_00750	307	275	359	399	278	333
vnz_00755	77	88	119	145	67	129
vnz_00760	1328	190	255	1656	209	1556
vnz_00765	817	68	116	881	93	847
vnz_00770	373	42	72	393	40	396
vnz_00775	94	11	6	117	16	71
vnz_00780	21	10	16	46	9	25
vnz_00785	28	14	23	51	4	28
vnz_00790	20	21	23	46	23	19
vnz_00795	15	31	42	42	38	27
vnz_00800	11	19	33	24	12	13
vnz_00805	5	12	4	27	5	11
vnz_00810	8	11	6	42	7	18
vnz_00815	191	529	609	247	455	202
vnz_00820	5	15	13	16	23	9
vnz_00825	24	23	46	83	39	34
vnz_00830	13	9	23	24	14	18
vnz_00835	15	42	46	37	29	42
vnz_00840	463	215	212	654	180	588
vnz_00845	334	193	256	519	165	457
vnz_00850	51	67	67	60	72	78
vnz_00855	106	282	325	190	244	172
vnz_00860	374	285	298	559	235	405
vnz_00865	37	98	145	60	116	29
vnz_00870	7	270	364	28	264	19
vnz_00875	14	15	29	22	20	20
vnz_00880	23	33	21	35	29	25
vnz_00885	70	45	73	127	48	91
vnz_00890	78	38	62	154	31	169
vnz_00895	200	280	347	381	194	312
vnz_00900	19	36	21	33	30	36
vnz_00905	63	295	343	65	174	81
vnz_00910	33	162	185	80	121	39
vnz_00915	38	108	155	48	100	57
vnz_00920	10	54	82	45	81	26
vnz_00925	26	152	165	70	142	44
vnz_00930	48	249	325	95	206	76
vnz_00935	38	164	212	78	142	33
vnz_00940	8	53	49	34	29	19
vnz_00945	36	330	393	98	246	89
vnz_00950	51	247	305	83	188	60
vnz_00955	120	327	452	160	309	116
vnz_00960	307	419	470	354	364	328
vnz_00965	284	456	660	437	430	382
vnz_00970	44	430	626	64	429	66
vnz_00975	522	399	544	699	384	681
vnz_00980	126	103	187	219	107	223
vnz_00985	205	196	336	380	155	418
vnz_00990	970	1026	1052	1965	748	1361
vnz_00995	668	614	551	1560	404	998
vnz_01000	184	146	165	480	89	317
vnz_01005	18	49	53	43	42	21
vnz_01010	9	41	47	29	24	15
vnz_01015	80	123	165	117	105	129
vnz_01020	15	46	36	41	33	25
vnz_01025	52	85	91	71	79	57
vnz_01030	48	112	115	97	91	86
vnz_01035	3	10	12	15	18	2
vnz_01040	21	90	108	49	82	30
vnz_01045	37	140	165	82	120	44
vnz_01050	16	533	643	85	322	56
vnz_01055	73	3320	3655	255	2279	211
vnz_01060	39	44	50	41	50	54
vnz_01065	12	31	61	31	33	32
vnz_01070	2440	65	75	2934	69	2737
vnz_01075	3355	203	289	4211	220	3839
vnz_01080	2108	94	146	2751	88	2394
vnz_01085	3331	221	242	4000	198	3568
vnz_01090	451	278	336	587	283	568
vnz_01095	44	8	16	65	11	76
vnz_01100	320	324	283	480	211	549
vnz_01105	286	527	632	415	423	473
vnz_01110	74	169	218	128	166	106
vnz_01115	1255	796	1014	1937	765	1638
vnz_01120	680	358	429	919	261	765
vnz_01125	17	64	77	55	46	37
vnz_01130	37	47	97	78	58	68
vnz_01135	73	172	158	186	106	143
vnz_01140	82	215	250	112	150	89
vnz_01145	28	116	174	45	119	19
vnz_01150	63	490	607	135	417	139
vnz_01155	11	23	40	15	31	35
vnz_01160	145	248	309	204	201	185
vnz_01165	120	294	335	169	202	154
vnz_01170	106	201	223	152	205	112
vnz_01175	11	16	18	26	16	14
vnz_01180	15	34	60	45	34	31
vnz_01185	58	138	148	128	111	75
vnz_01190	45	67	82	62	53	82
vnz_01195	107	98	116	163	101	121
vnz_01200	21	51	45	44	33	16
vnz_01205	20	79	57	28	48	10
vnz_01210	50	105	133	67	118	45
vnz_01215	6	391	433	25	366	23
vnz_01220	12	288	463	40	307	34
vnz_01225	18	107	109	66	89	41
vnz_01230	100	263	332	141	258	87
vnz_01235	142	278	326	210	249	179
vnz_01240	269	442	479	347	357	257
vnz_01245	61	82	155	91	128	78
vnz_01250	338	1024	1298	622	957	574
vnz_01255	448	633	861	580	611	524
vnz_01260	2937	33550	41249	3987	28193	3698
vnz_01265	6571	18810	23413	8756	15980	7930
vnz_01270	6765	42694	49837	8894	33091	8507
vnz_01275	381	3368	3779	574	2947	511
vnz_01280	95	7887	10671	153	6887	113
vnz_01285	401	1525	1897	610	1401	512
vnz_01290	1111	1997	2725	1569	1772	1434
vnz_01295	819	5319	6972	1328	4407	1080
vnz_01300	167	263	321	231	185	195
vnz_01305	12	72	116	37	67	27
vnz_01310	1	45	66	17	52	9
vnz_01315	11	75	79	44	54	11
vnz_01320	11	53	87	24	64	9
vnz_01325	33	111	164	87	94	66
vnz_01330	85	142	259	108	161	72
vnz_01335	98	119	140	148	98	124
vnz_01340	110	146	144	175	91	103
vnz_01345	308	183	192	469	147	482
vnz_01350	552	335	441	778	295	672
vnz_01355	907	1733	2126	1386	1426	1310
vnz_01360	172	148	136	293	100	421
vnz_01365	0	19	42	11	25	3
vnz_01370	6	92	122	30	114	14
vnz_01375	23	217	284	42	216	53
vnz_01380	93	307	481	178	275	143
vnz_01385	151	601	877	269	497	203
vnz_01390	411	389	618	596	374	553
vnz_01395	35	117	146	65	110	52
vnz_01400	184	330	374	206	223	206
vnz_01405	256	496	584	308	359	254
vnz_01410	284	611	735	394	580	346
vnz_01415	320	368	385	459	283	418
vnz_01420	427	1248	1724	795	909	827
vnz_01425	51	140	196	93	139	41
vnz_01430	17	85	109	54	103	16
vnz_01435	192	370	506	310	312	289
vnz_01440	351	444	461	573	325	491
vnz_01445	208	665	757	335	539	271
vnz_01450	178	232	216	365	168	282
vnz_01455	514	462	539	1181	444	809
vnz_01460	651	498	630	1168	443	840
vnz_01465	133	792	1218	291	789	245
vnz_01470	721	1605	1914	1224	1264	926
vnz_01475	123	370	543	135	321	134
vnz_01480	133	352	460	262	367	180
vnz_01485	38	54	77	35	58	37
vnz_01490	21	156	243	49	127	36
vnz_01495	120	163	107	108	124	126
vnz_01500	13	57	38	29	23	18
vnz_01505	23	14	25	30	16	28
vnz_01510	228	394	484	371	326	335
vnz_01515	224	818	1055	329	735	297
vnz_01520	70	225	224	83	159	106
vnz_01525	201	179	247	272	193	289
vnz_01530	22	54	50	34	37	24
vnz_01535	26	204	236	75	125	48
vnz_01540	83	278	367	134	241	97
vnz_01545	277	599	703	380	447	286
vnz_01550	214	346	430	371	312	320
vnz_01555	52	82	91	103	61	119
vnz_01560	48	74	105	119	94	82
vnz_01565	62	209	256	101	183	62
vnz_01570	11	58	51	25	38	14
vnz_01575	345	505	566	423	455	315
vnz_01580	1008	841	1075	1648	629	1717
vnz_01585	410	420	595	697	337	776
vnz_01590	50	62	79	92	61	109
vnz_01595	153	172	206	189	113	159
vnz_01600	75	190	192	108	139	137
vnz_01605	215	250	266	387	236	326
vnz_01610	77	1410	1902	159	1292	117
vnz_01615	3	142	176	25	116	24
vnz_01620	916	525	605	1297	381	1249
vnz_01625	178	125	124	236	89	225
vnz_01630	400	845	831	519	604	392
vnz_01635	29	83	121	46	67	82
vnz_01640	12	106	136	41	79	22
vnz_01645	31	81	81	58	63	51
vnz_01650	9	23	35	16	21	13
vnz_01655	84	116	147	121	128	88
vnz_01660	142	207	260	215	170	173
vnz_01665	47	181	227	114	141	66
vnz_01670	86	320	386	205	288	186
vnz_01675	149	241	378	254	248	180
vnz_01680	120	572	616	151	378	191
vnz_01685	19	189	201	48	124	16
vnz_01690	25	68	42	56	43	39
vnz_01695	17	247	332	22	201	21
vnz_01700	136	735	881	277	560	224
vnz_01705	154	624	669	247	584	216
vnz_01710	264	191	230	459	160	463
vnz_01715	5064	2696	3897	6514	2959	7310
vnz_01720	137	222	341	190	259	213
vnz_01725	509	388	583	792	408	804
vnz_01730	84	125	131	163	115	136
vnz_01735	464	460	542	532	433	490
vnz_01740	287	324	417	471	295	460
vnz_01745	233	204	274	316	188	330
vnz_01750	975	991	1287	1580	873	1339
vnz_01755	2361	2507	3131	3818	2311	3429
vnz_01760	47	114	130	47	104	61
vnz_01765	128	284	394	171	294	138
vnz_01770	94	124	161	137	117	166
vnz_01775	203	141	243	250	181	311
vnz_01780	109	95	117	207	127	246
vnz_01785	659	411	416	954	369	1033
vnz_01790	34	143	164	66	114	43
vnz_01795	5	30	37	19	41	17
vnz_01800	53	126	166	92	115	102
vnz_01805	29	69	82	33	47	42
vnz_01810	86	173	262	178	191	164
vnz_01815	53	99	164	123	126	136
vnz_01820	7	74	97	24	66	24
vnz_01825	36	69	100	112	69	122
vnz_01830	57	71	88	117	87	128
vnz_01835	71	72	114	142	84	147
vnz_01840	177	150	165	267	116	264
vnz_01845	1385	849	943	1967	721	1670
vnz_01850	15	63	58	48	75	22
vnz_01855	23	59	74	44	69	51
vnz_01860	44	132	191	92	126	98
vnz_01865	39	134	263	163	153	122
vnz_01870	9	39	65	37	62	27
vnz_01875	18	111	115	53	73	60
vnz_01880	31	161	190	50	135	54
vnz_01885	20	105	144	56	100	43
vnz_01890	39	94	118	85	76	49
vnz_01895	46	264	357	109	238	82
vnz_01900	186	785	1069	352	823	313
vnz_01905	89	409	499	192	337	144
vnz_01910	54	255	274	94	175	82
vnz_01915	899	1039	1750	1352	977	1309
vnz_01920	437	466	573	703	442	588
vnz_01925	351	400	536	569	290	444
vnz_01930	149	162	179	221	128	160
vnz_01935	190	1249	1600	352	857	320
vnz_01940	98	228	318	177	205	144
vnz_01945	87	234	250	144	164	122
vnz_01950	5512	5699	6504	9687	4583	7944
vnz_01955	453	412	519	800	338	599
vnz_01960	256	2264	2689	388	1988	361
vnz_01965	3026	694	932	4614	655	3681
vnz_01970	745	100	158	1060	119	848
vnz_01975	1002	1588	1977	1632	1315	1233
vnz_01980	616	873	873	978	566	727
vnz_01985	457	602	687	745	454	559
vnz_01990	65	197	236	92	209	77
vnz_01995	685	330	428	1664	281	1339
vnz_02000	508	524	720	1149	524	909
vnz_02005	359	471	606	892	394	655
vnz_02010	12	15	18	30	13	26
vnz_02015	67	290	306	90	223	99
vnz_02020	983	3773	4975	1282	3613	1334
vnz_02025	11	48	76	15	61	5
vnz_02030	22	84	111	42	93	44
vnz_02035	31	290	435	78	289	73
vnz_02040	172	320	402	274	318	216
vnz_02045	52	116	140	147	84	175
vnz_02050	814	4282	5073	1412	4502	1290
vnz_02055	245	1374	1408	358	1028	341
vnz_02060	264	569	732	414	416	325
vnz_02065	196	268	318	354	265	264
vnz_02070	21342	11155	16736	37063	11838	25232
vnz_02075	21	47	46	49	42	21
vnz_02080	69	133	143	88	79	67
vnz_02085	102	162	216	148	155	122
vnz_02090	26	149	158	48	152	36
vnz_02100	1	2	9	21	4	8
vnz_02105	0	1	6	33	1	12
vnz_02110	4	3	16	32	2	18
vnz_02115	15	28	40	25	35	18
vnz_02120	14	43	63	26	46	18
vnz_02130	37	37	54	89	49	59
vnz_02135	9	13	20	30	7	31
vnz_02140	33	109	109	98	117	72
vnz_02145	719	958	1285	1365	794	1184
vnz_02150	2277	1587	1968	4860	1368	4109
vnz_02155	76	111	201	123	105	78
vnz_02160	2518	1901	2534	3785	1653	3550
vnz_02165	196	170	193	317	124	256
vnz_02170	242	178	234	385	155	342
vnz_02175	812	2768	3862	1247	2449	1262
vnz_02180	40	120	143	46	80	29
vnz_02185	3249	21421	18498	3211	14349	2793
vnz_02190	282	2493	3036	480	1649	399
vnz_02195	29	592	720	119	443	81
vnz_02200	17	75	85	33	72	21
vnz_02205	34	104	100	59	89	31
vnz_02210	2	23	29	15	10	8
vnz_02215	32	94	117	79	70	43
vnz_02220	0	5	10	21	6	2
vnz_02225	39	44	83	73	40	76
vnz_02230	65	72	93	138	62	90
vnz_02235	60	74	89	106	49	77
vnz_02240	64	114	183	103	138	124
vnz_02245	22	58	95	43	69	24
vnz_02250	28	69	89	60	70	49
vnz_02255	184	465	642	285	365	302
vnz_02260	133	269	289	220	204	179
vnz_02265	138	255	270	259	221	200
vnz_02270	90	81	107	111	85	116
vnz_02275	85	146	163	110	104	122
vnz_02280	154	823	1186	238	680	215
vnz_02285	275	306	421	604	285	543
vnz_02290	34	82	93	85	48	47
vnz_02295	7	28	30	23	20	11
vnz_02300	166	311	297	204	203	195
vnz_02305	184	450	481	325	327	288
vnz_02310	112	307	397	265	276	192
vnz_02315	6	37	32	24	18	10
vnz_02320	9	35	62	43	47	31
vnz_02325	10	10	16	35	18	24
vnz_02330	4	11	9	16	6	7
vnz_02335	40	89	95	100	80	42
vnz_02340	16	11	17	60	22	33
vnz_02345	8	44	38	52	23	16
vnz_02350	5	13	14	4	10	2
vnz_02355	8	33	26	31	27	9
vnz_02360	14	20	32	51	20	7
vnz_02365	10	34	25	24	28	18
vnz_02370	47	115	166	80	113	60
vnz_02375	373	900	1057	535	803	459
vnz_02380	107	227	255	167	190	156
vnz_02385	60	150	222	84	153	67
vnz_02390	9	21	18	25	15	24
vnz_02395	21	58	46	41	40	38
vnz_02400	49	65	73	95	52	84
vnz_02405	38	35	77	89	37	72
vnz_02410	6	16	17	18	8	5
vnz_02415	148	292	349	249	301	230
vnz_02420	418	795	998	614	665	525
vnz_02425	101	287	435	207	270	175
vnz_02430	49	112	153	95	100	59
vnz_02435	121	328	384	261	271	170
vnz_02440	40	117	141	109	108	64
vnz_02445	18	39	93	73	55	88
vnz_02450	3	25	32	22	17	9
vnz_02455	7	17	31	32	16	12
vnz_02460	49	132	174	154	114	101
vnz_02465	38	35	21	41	25	17
vnz_02470	137	215	260	199	241	200
vnz_02475	715	1309	1711	989	1136	874
vnz_02480	505	1111	1588	804	964	740
vnz_02485	169	661	832	356	525	294
vnz_02490	277	670	835	432	621	347
vnz_02495	17	52	99	61	41	42
vnz_02500	29	285	370	78	210	39
vnz_02505	96	205	292	163	214	184
vnz_02510	55	180	207	94	163	65
vnz_02515	321	718	704	447	483	368
vnz_02520	198	501	602	300	400	205
vnz_02525	124	429	625	172	469	137
vnz_02530	5	42	45	27	36	11
vnz_02535	7	22	28	20	26	15
vnz_02540	3	99	93	51	82	23
vnz_02545	0	15	15	5	16	2
vnz_02550	3	28	73	21	41	8
vnz_02555	1	50	57	31	56	11
vnz_02560	2	82	116	26	108	6
vnz_02565	2	57	64	18	48	10
vnz_02570	1	62	56	25	75	11
vnz_02575	1	34	33	35	37	9
vnz_02580	2	35	41	31	37	14
vnz_02585	14	66	63	68	50	23
vnz_02590	71	215	225	187	158	114
vnz_02595	1491	2587	3260	2026	2324	1747
vnz_02600	52	636	841	68	762	42
vnz_02605	56	1965	2149	162	1747	121
vnz_02610	235	534	516	344	426	255
vnz_02615	25	88	74	88	42	37
vnz_02620	41	127	138	51	77	62
vnz_02625	26	145	140	46	111	32
vnz_02630	27	325	372	42	260	45
vnz_02635	422	6601	8172	603	6051	604
vnz_02640	584	29286	41836	562	26492	535
vnz_02645	191	10567	15042	136	10152	121
vnz_02650	118	7895	11994	110	7557	125
vnz_02655	246	6375	9029	278	6705	203
vnz_02660	561	31137	47105	469	29629	440
vnz_02665	13	82	71	41	58	33
vnz_02670	72	156	208	133	92	118
vnz_02675	200	489	626	456	364	331
vnz_02680	112	719	717	175	481	126
vnz_02685	157	450	521	311	399	206
vnz_02690	75	183	205	103	175	72
vnz_02695	142	362	424	264	262	206
vnz_02700	200	241	326	379	195	315
vnz_02705	83	117	146	146	119	137
vnz_02710	30	41	63	56	41	42
vnz_02715	275	651	806	555	470	443
vnz_02720	234	344	482	434	349	431
vnz_02725	11	54	68	70	44	35
vnz_02730	16	51	55	45	33	12
vnz_02735	8	137	208	19	157	12
vnz_02740	22	208	332	59	232	20
vnz_02745	49	189	267	136	152	108
vnz_02750	319	348	379	413	228	497
vnz_02755	249	400	520	399	314	389
vnz_02760	219	298	367	337	290	283
vnz_02765	66	118	159	94	139	73
vnz_02770	330	2590	3251	626	2117	470
vnz_02775	531	1044	1267	745	778	612
vnz_02780	132	277	375	246	215	185
vnz_02785	109	694	832	184	646	164
vnz_02790	1	10	13	28	8	8
vnz_02795	17	54	33	60	38	36
vnz_02800	48	65	111	108	90	68
vnz_02805	217	103	144	327	93	300
vnz_02810	446	310	442	626	326	538
vnz_02815	1047	925	1168	1466	785	1357
vnz_02820	350	302	344	538	248	636
vnz_02825	694	365	544	1137	407	1209
vnz_02830	102	120	130	257	106	203
vnz_02835	1297	264	333	4091	202	2904
vnz_02840	1223	190	253	3413	164	2572
vnz_02845	22	56	58	22	54	25
vnz_02850	72	30	33	120	43	121
vnz_02855	162	166	178	288	135	231
vnz_02860	138	103	181	303	130	214
vnz_02865	126	100	142	214	122	160
vnz_02870	103	70	92	113	53	112
vnz_02875	14	69	96	87	50	34
vnz_02880	164	186	261	271	203	231
vnz_02885	307	261	448	422	260	481
vnz_02890	82	89	150	169	96	168
vnz_02895	39	41	64	75	38	62
vnz_02900	38	71	81	77	56	65
vnz_02905	30	67	54	50	61	40
vnz_02910	76	121	134	130	85	86
vnz_02915	298	644	755	545	420	450
vnz_02920	68	45	61	202	34	127
vnz_02925	192	53	37	459	35	381
vnz_02930	184	43	68	349	42	275
vnz_02935	260	172	210	442	187	347
vnz_02940	61	148	175	96	131	65
vnz_02945	20	85	120	67	88	49
vnz_02950	1140	23	8	3266	5	1124
vnz_02955	552	822	1184	1399	809	666
vnz_02960	74	159	201	185	119	122
vnz_02965	18	49	77	65	50	49
vnz_02970	81	108	117	133	107	148
vnz_02975	40	112	125	104	98	85
vnz_02980	22	48	68	55	48	48
vnz_02985	10	34	41	28	31	22
vnz_02990	16	50	61	66	45	50
vnz_02995	101	180	207	154	138	129
vnz_03000	54	158	196	102	128	75
vnz_03005	13	73	99	74	103	30
vnz_03010	9	49	91	49	70	28
vnz_03015	8	19	34	35	35	19
vnz_03020	66	263	302	84	194	83
vnz_03025	66	161	128	84	117	62
vnz_03030	95	143	185	105	101	85
vnz_03035	177	301	357	261	232	190
vnz_03040	182	375	443	213	299	218
vnz_03045	494	1823	2322	696	1509	671
vnz_03050	262	1520	1972	448	1277	421
vnz_03055	42	263	352	106	203	57
vnz_03060	179	541	751	436	510	326
vnz_03065	61	210	221	108	178	98
vnz_03070	255	1128	1340	564	919	476
vnz_03075	228	433	498	386	341	363
vnz_03080	359	558	681	514	560	382
vnz_03085	283	502	684	648	404	529
vnz_03090	26	79	107	76	66	69
vnz_03095	73	110	129	97	127	97
vnz_03100	183	378	468	291	350	252
vnz_03105	126	200	215	206	165	174
vnz_03110	172	308	397	217	279	215
vnz_03115	176	439	562	296	358	271
vnz_03120	155	421	580	306	361	280
vnz_03125	182	351	543	277	344	295
vnz_03130	87	188	224	163	219	148
vnz_03135	40	93	95	71	77	51
vnz_03140	138	332	412	182	320	138
vnz_03145	279	625	871	427	633	414
vnz_03150	99	238	369	141	309	128
vnz_03155	238	729	921	332	676	304
vnz_03160	10	31	41	24	24	18
vnz_03165	6	62	89	9	73	11
vnz_03170	18	104	102	24	95	17
vnz_03175	33	48	78	70	52	52
vnz_03180	26	92	139	74	104	35
vnz_03190	4	8	11	14	4	7
vnz_03195	145	270	347	233	293	165
vnz_03200	18	673	651	65	416	31
vnz_03205	77	180	191	150	156	104
vnz_03210	88	118	204	175	151	156
vnz_03215	9	86	143	38	99	27
vnz_03220	55	157	232	133	151	101
vnz_03225	111	114	140	136	100	90
vnz_03230	185	95	101	172	98	152
vnz_03235	594	972	1171	914	778	768
vnz_03240	251	314	367	324	238	302
vnz_03245	672	1389	1755	1063	1193	748
vnz_03250	79	155	202	73	160	61
vnz_03255	480	2832	3703	723	2579	804
vnz_03260	1383	2684	3194	2023	2280	1669
vnz_03265	591	1204	1263	975	800	914
vnz_03270	943	4121	4534	1309	3112	1000
vnz_03275	142	632	810	220	520	145
vnz_03280	235	946	1070	453	679	351
vnz_03285	98	324	345	220	209	203
vnz_03290	246	534	677	381	547	319
vnz_03295	520	364	492	970	400	915
vnz_03300	340	812	956	471	856	533
vnz_03305	172	479	691	333	393	351
vnz_03310	52	147	127	117	110	101
vnz_03315	2	8	13	19	7	12
vnz_03320	1	7	4	9	0	5
vnz_03325	76	58	105	151	50	119
vnz_03330	86	66	72	123	42	136
vnz_03335	197	106	86	333	56	297
vnz_03340	40	62	75	50	71	39
vnz_03345	477	921	1160	682	734	616
vnz_03350	15	45	84	19	26	19
vnz_03355	2223	614	728	3726	434	3936
vnz_03360	629	694	879	938	682	870
vnz_03365	296	528	635	469	478	404
vnz_03370	65	91	101	77	75	88
vnz_03375	140	204	245	214	168	163
vnz_03380	57	163	145	111	69	87
vnz_03385	98	144	239	198	120	175
vnz_03390	2009	1929	2462	3294	1502	2792
vnz_03395	2290	1094	1418	3360	918	3257
vnz_03400	381	208	237	533	193	515
vnz_03405	1893	912	1106	4898	766	3487
vnz_03410	552	288	332	1329	263	953
vnz_03415	90	85	122	278	71	210
vnz_03420	10	21	30	28	25	23
vnz_03425	14	16	40	31	27	35
vnz_03430	186	424	603	239	419	229
vnz_03435	18	193	181	47	124	32
vnz_03440	153	577	630	251	422	252
vnz_03445	284	950	1225	628	737	490
vnz_03450	475	2029	2763	1091	1610	740
vnz_03455	4574	12314	16456	9815	8565	8085
vnz_03460	6102	15834	20648	12403	10980	10004
vnz_03465	926	2079	2528	2269	1517	1239
vnz_03470	76	105	139	138	71	129
vnz_03475	1984	5403	6830	2925	3959	2855
vnz_03480	443	1150	1559	782	834	754
vnz_03485	782	1310	1697	1136	992	1216
vnz_03490	297	617	1044	508	613	642
vnz_03495	591	2384	4249	1315	2254	1888
vnz_03500	815	830	1047	1132	796	920
vnz_03505	155	707	817	279	577	244
vnz_03510	463	2957	3445	709	2220	601
vnz_03515	217	922	999	243	627	194
vnz_03520	235	1221	1646	288	1230	261
vnz_03525	244	6486	9961	447	6882	379
vnz_03530	404	432	692	616	457	589
vnz_03535	260	289	516	445	334	407
vnz_03540	216	220	305	500	213	387
vnz_03545	519	783	911	1127	624	846
vnz_03550	903	1473	1442	1201	1169	934
vnz_03555	85	153	219	149	144	120
vnz_03560	1536	4270	5558	2446	3877	2026
vnz_03565	149	724	878	228	581	188
vnz_03570	224	486	890	597	421	560
vnz_03575	462	503	556	758	408	605
vnz_03580	286	811	1009	501	664	401
vnz_03585	157	838	1105	210	801	212
vnz_03590	18	25	19	35	18	32
vnz_03595	157	150	178	198	128	220
vnz_03600	144	227	297	261	204	169
vnz_03605	285	333	488	441	339	351
vnz_03610	48	130	126	127	106	49
vnz_03615	162	412	409	368	274	251
vnz_03620	723	811	921	1919	554	1248
vnz_03625	10	40	56	30	42	24
vnz_03630	272	439	493	370	337	252
vnz_03635	32	44	43	72	32	60
vnz_03640	11	14	24	50	18	14
vnz_03645	47	84	111	145	109	65
vnz_03650	41	56	44	59	32	34
vnz_03655	71	114	115	143	102	94
vnz_03660	175	273	287	260	202	242
vnz_03665	520	232	304	782	204	582
vnz_03670	1800	1680	2394	3596	1700	3100
vnz_03675	900	1564	1779	1789	1297	1430
vnz_03680	20	79	98	64	70	51
vnz_03685	70	70	108	146	61	124
vnz_03690	231	207	259	296	129	242
vnz_03695	6	28	12	31	14	7
vnz_03700	31	130	157	113	123	54
vnz_03705	129	235	277	266	158	212
vnz_03710	514	680	888	753	572	543
vnz_03715	278	399	502	370	394	299
vnz_03720	705	116	228	1133	163	716
vnz_03725	1531	253	463	2560	358	1604
vnz_03730	569	175	308	1249	209	736
vnz_03735	1215	9	30	2654	29	1085
vnz_03740	821	12	21	1889	11	749
vnz_03745	1828	23	23	4490	21	2071
vnz_03750	2253	25	30	5348	18	3051
vnz_03755	530	71	136	1353	72	721
vnz_03760	42	974	1123	85	694	59
vnz_03765	704	6585	10138	1783	5339	1842
vnz_03770	161	630	674	350	447	321
vnz_03775	132	546	599	294	410	243
vnz_03780	87	904	1210	135	940	105
vnz_03785	76	522	706	151	511	109
vnz_03790	240	1570	2006	514	1069	395
vnz_03795	236	771	941	446	441	389
vnz_03800	360	301	382	549	259	494
vnz_03805	2173	1926	2787	3344	1931	2990
vnz_03810	568	589	675	901	444	755
vnz_03815	273	331	467	404	291	381
vnz_03820	83	98	148	95	102	85
vnz_03825	1504	713	1121	1921	642	2051
vnz_03830	684	437	539	1140	339	982
vnz_03835	17	40	62	48	18	32
vnz_03840	1	11	18	14	12	6
vnz_03845	7	8	22	12	8	7
vnz_03850	6	34	56	14	33	12
vnz_03855	7	30	39	39	30	7
vnz_03860	3	22	29	30	23	12
vnz_03865	11	28	33	24	17	14
vnz_03870	11	26	24	30	23	10
vnz_03875	5	26	47	20	23	6
vnz_03880	24	54	93	44	46	30
vnz_03885	18	20	54	43	30	26
vnz_03890	9	52	36	34	26	13
vnz_03895	7	34	51	21	42	10
vnz_03900	8	152	184	26	156	17
vnz_03905	6	47	64	40	44	13
vnz_03910	12	81	76	29	61	10
vnz_03915	352	2013	2928	631	2057	441
vnz_03920	206	616	793	399	573	379
vnz_03925	558	418	543	1370	348	987
vnz_03930	434	1518	1852	1099	1127	829
vnz_03935	631	1078	1333	980	780	845
vnz_03940	554	616	791	784	514	658
vnz_03945	3028	2546	3344	4688	2380	4243
vnz_03950	1863	1477	1849	2765	1257	2354
vnz_03955	9237	7851	10182	17213	6927	12060
vnz_03960	1416	1742	1701	1881	1414	1487
vnz_03965	62	119	130	115	144	86
vnz_03970	105	331	385	201	279	184
vnz_03975	29	71	89	52	61	47
vnz_03980	301	120	119	494	104	495
vnz_03985	1220	2642	3221	1998	2328	1752
vnz_03990	87	143	175	148	87	152
vnz_03995	224	360	505	465	331	461
vnz_04000	79	103	133	159	82	130
vnz_04005	823	1040	1632	1711	1049	1816
vnz_04010	120	190	324	366	228	352
vnz_04015	305	283	449	593	316	609
vnz_04020	222	230	295	348	260	313
vnz_04025	187	323	362	283	220	285
vnz_04030	177	259	284	339	183	219
vnz_04035	23	68	107	33	65	27
vnz_04040	14	34	30	22	23	21
vnz_04045	1329	10225	12397	1493	8573	1521
vnz_04050	579	6840	8469	766	5894	873
vnz_04055	330	1879	2236	781	1492	626
vnz_04060	2919	1854	2268	5478	1416	4290
vnz_04065	1643	949	1203	3187	644	2209
vnz_04070	693	378	405	1420	218	1023
vnz_04075	417	420	422	720	375	591
vnz_04080	227	239	311	406	183	360
vnz_04085	234	245	285	324	202	265
vnz_04090	1977	907	1149	3870	718	3421
vnz_04095	812	332	410	1657	264	1448
vnz_04100	572	1145	1554	887	902	797
vnz_04105	4091	3965	5474	6359	3471	5592
vnz_04110	418	434	610	909	440	685
vnz_04115	540	501	683	1419	441	997
vnz_04120	620	526	704	938	484	751
vnz_04125	2935	193	254	4494	231	4265
vnz_04130	654	1461	1844	1230	1100	1071
vnz_04135	65	332	437	122	213	129
vnz_04140	304	384	565	398	341	411
vnz_04145	60	48	80	136	52	85
vnz_04150	46	51	58	80	35	61
vnz_04155	51	112	128	86	62	89
vnz_04160	694	211	235	1997	200	1285
vnz_04165	1343	357	431	4052	287	2884
vnz_04170	1584	9417	12938	5480	6899	4957
vnz_04175	495	3128	3896	1423	2490	1424
vnz_04180	64	407	506	214	294	141
vnz_04185	1097	2733	3376	1509	2377	1151
vnz_04190	224	570	655	354	505	296
vnz_04195	529	1280	1477	895	1120	695
vnz_04200	302	895	1194	501	775	380
vnz_04205	426	535	581	526	391	420
vnz_04210	57	114	170	107	116	77
vnz_04215	46	27	49	121	25	64
vnz_04220	81	84	120	221	69	146
vnz_04225	1995	1401	1836	2888	1253	2719
vnz_04230	1905	1503	1836	2980	1301	2261
vnz_04235	218	295	379	344	193	335
vnz_04240	111	192	204	302	146	266
vnz_04245	258	800	822	502	598	478
vnz_04250	611	327	421	576	354	575
vnz_04255	604	815	954	817	712	743
vnz_04260	202	2458	2781	298	1553	396
vnz_04265	824	1588	1866	1053	1619	951
vnz_04270	114	352	408	213	266	152
vnz_04275	221	368	548	290	355	291
vnz_04280	60	194	271	118	177	115
vnz_04285	600	1059	1297	952	865	1036
vnz_04290	273	426	533	440	386	486
vnz_04295	83	168	224	124	161	121
vnz_04300	486	1012	1308	658	895	523
vnz_04305	554	717	837	663	676	588
vnz_04310	41	266	384	59	309	60
vnz_04315	207	336	407	386	304	290
vnz_04320	490	413	595	758	411	637
vnz_04325	411	567	636	631	466	556
vnz_04330	113	246	245	169	184	159
vnz_04335	47	161	210	89	136	77
vnz_04340	702	1308	1502	1048	1171	1072
vnz_04345	224	299	395	626	273	492
vnz_04350	601	434	416	1816	360	1268
vnz_04355	1453	1043	1057	3732	892	2581
vnz_04360	2228	6961	9768	3424	6709	2947
vnz_04365	817	3257	4184	1161	2562	1091
vnz_04370	896	3759	4968	1330	2916	1165
vnz_04375	96	133	150	194	95	160
vnz_04380	583	533	732	805	445	699
vnz_04385	317	473	660	508	436	389
vnz_04390	273	393	444	487	315	368
vnz_04395	1549	2048	2382	2671	1804	2133
vnz_04400	40	68	75	87	51	54
vnz_04405	9	29	15	15	22	20
vnz_04410	24	86	100	50	69	35
vnz_04415	203	210	246	292	163	334
vnz_04420	10	18	26	37	34	22
vnz_04430	1	11	20	24	11	11
vnz_04435	6	36	23	73	40	21
vnz_04440	13	33	62	41	50	21
vnz_04445	24	48	68	75	55	51
vnz_04450	5	14	17	27	10	10
vnz_04455	12	30	39	33	30	17
vnz_04465	7	19	20	22	20	8
vnz_04470	28	33	59	69	26	34
vnz_04475	26	56	90	67	72	40
vnz_04480	10	33	33	31	35	19
vnz_04485	120	288	267	168	265	178
vnz_04490	189	376	372	327	256	230
vnz_04495	85	313	338	161	222	108
vnz_04500	0	8	4	16	10	2
vnz_04505	1	1	13	15	6	3
vnz_04510	0	6	6	13	5	4
vnz_04515	1	6	5	21	7	6
vnz_04525	0	13	15	21	11	11
vnz_04530	422	740	855	643	628	480
vnz_04535	88	176	203	99	131	88
vnz_04540	28	16	27	46	12	33
vnz_04545	189	1042	1111	239	837	242
vnz_04550	126	470	528	192	378	130
vnz_04555	102	230	334	165	241	165
vnz_04560	518	557	709	950	451	821
vnz_04565	668	75	104	2418	64	1573
vnz_04570	490	198	208	1398	153	1027
vnz_04575	555	70	134	1938	87	1437
vnz_04580	175	37	21	548	34	409
vnz_04585	105	42	56	296	44	203
vnz_04590	517	717	1028	1205	708	914
vnz_04595	280	286	331	455	271	457
vnz_04600	8	138	138	22	115	6
vnz_04605	20	222	228	58	156	33
vnz_04610	169	273	251	299	211	264
vnz_04615	33	101	109	77	94	65
vnz_04620	373	326	457	883	360	673
vnz_04625	376	434	533	505	350	462
vnz_04630	178	467	659	290	463	266
vnz_04635	86	2080	3350	167	2328	156
vnz_04640	432	4596	5028	500	3959	457
vnz_04645	4055	7196	9079	6103	6392	5908
vnz_04650	57	62	84	112	52	88
vnz_04655	217	182	193	456	126	260
vnz_04660	514	934	1110	640	814	592
vnz_04665	2002	3270	3812	2946	2996	2623
vnz_04670	1154	1143	1315	1637	849	1503
vnz_04675	3271	3201	4355	4732	2852	4381
vnz_04680	557	625	755	688	479	605
vnz_04685	360	454	634	564	347	439
vnz_04690	781	902	1086	1173	811	1019
vnz_04695	7322	6566	9329	12540	7121	11434
vnz_04700	2067	1927	2709	2890	1833	2638
vnz_04720	959	2480	3829	1403	2164	1364
vnz_04725	1340	2345	3055	1627	2220	1573
vnz_04730	46	30	55	126	31	77
vnz_04735	102	67	110	383	75	307
vnz_04740	228	234	381	490	182	502
vnz_04745	101	138	181	140	136	143
vnz_04750	34	30	24	45	18	20
vnz_04755	102	159	151	125	103	125
vnz_04760	647	1062	1583	1097	1033	1017
vnz_04765	108	312	395	190	302	147
vnz_04770	92	643	809	141	575	136
vnz_04775	110	215	235	150	167	107
vnz_04780	24	96	128	21	68	43
vnz_04785	207	472	597	301	390	242
vnz_04790	407	778	902	489	692	464
vnz_04795	380	953	1172	649	832	559
vnz_04800	515	978	1195	634	1061	593
vnz_04805	2037	5190	6542	3002	4682	2500
vnz_04810	3117	3529	3858	4079	3619	3748
vnz_04815	1550	1425	1751	2846	1069	2242
vnz_04820	292	270	410	591	284	458
vnz_04825	148	128	154	262	93	169
vnz_04830	606	681	1010	1259	550	950
vnz_04835	178	68	112	251	49	200
vnz_04840	177	52	68	268	47	162
vnz_04845	171	54	65	251	38	148
vnz_04850	145	56	41	224	39	109
vnz_04855	77	111	128	183	98	98
vnz_04860	2	2	2	20	1	9
vnz_04865	3	9	7	15	7	12
vnz_04870	3	13	4	36	6	11
vnz_04875	968	1867	2876	1619	1717	1550
vnz_04880	354	741	981	611	659	553
vnz_04885	22	32	104	19	47	21
vnz_04890	68	104	144	128	91	75
vnz_04895	475	977	1102	925	779	659
vnz_04900	53	35	66	189	58	101
vnz_04905	179	498	622	280	407	211
vnz_04910	358	912	1251	566	862	454
vnz_04915	8868	7757	8883	11557	7123	11212
vnz_04920	1589	1798	2019	2326	1338	2458
vnz_04925	2612	4231	4834	3742	3561	3175
vnz_04930	1019	1005	1221	1539	804	1320
vnz_04935	421	1104	1471	706	925	561
vnz_04940	3538	3278	4424	3858	3073	3805
vnz_04945	1288	1417	1711	1432	1344	1261
vnz_04950	6	92	99	40	100	32
vnz_04955	6	492	609	24	375	32
vnz_04960	138	970	1309	198	834	199
vnz_04965	377	544	562	565	426	420
vnz_04970	152	252	392	222	283	158
vnz_04975	78	134	172	110	125	72
vnz_04980	33	32	29	31	24	33
vnz_04985	82	171	189	168	129	138
vnz_04990	69	351	500	133	373	111
vnz_04995	81	134	131	123	87	107
vnz_05000	752	1287	1550	1182	1011	1012
vnz_05005	682	1634	2017	1203	1303	1054
vnz_05010	1345	4296	6093	2784	3554	2284
vnz_05015	499	780	956	557	657	474
vnz_05020	1956	3515	4778	2901	3272	2371
vnz_05025	1665	2709	3722	2342	2530	1930
vnz_05030	772	1750	2397	1149	1682	842
vnz_05035	835	1716	2454	1412	1640	1074
vnz_05040	282	579	732	499	515	309
vnz_05045	390	819	1152	612	756	535
vnz_05050	298	1575	1884	522	932	465
vnz_05055	23	13585	20223	73	14852	57
vnz_05060	11	179	203	29	127	12
vnz_05065	18	56	57	27	44	11
vnz_05070	87	285	338	126	225	119
vnz_05075	169	681	718	290	479	213
vnz_05080	43	1113	1211	70	744	53
vnz_05085	129	396	553	180	395	161
vnz_05090	50	1797	2205	71	1301	78
vnz_05095	121	473	532	321	354	391
vnz_05100	83	43	66	161	44	186
vnz_05105	150	123	167	256	116	237
vnz_05110	220	173	230	344	166	292
vnz_05115	219	47	62	372	59	415
vnz_05120	163	242	336	229	212	193
vnz_05125	1342	3266	3624	1951	2595	1973
vnz_05130	27	62	77	55	71	37
vnz_05135	67	121	120	97	101	79
vnz_05140	1044	3193	3867	1654	2408	1358
vnz_05145	1140	6382	7463	1548	4810	1375
vnz_05150	17	167	156	40	170	39
vnz_05155	4	89	110	18	70	14
vnz_05160	185	689	972	313	681	239
vnz_05165	80	425	581	136	408	134
vnz_05170	40	129	209	60	122	45
vnz_05175	184	602	733	280	542	207
vnz_05180	1022	1413	1618	1569	1072	1131
vnz_05185	895	1335	1696	1258	1258	1098
vnz_05190	99	2479	3310	210	2198	126
vnz_05195	977	552	610	2414	458	1792
vnz_05200	100	252	309	202	249	155
vnz_05205	79	208	322	152	222	109
vnz_05210	149	395	571	262	377	202
vnz_05215	320	333	417	583	313	422
vnz_05220	35176	18254	24937	60879	16973	46022
vnz_05225	1568	1633	1819	2172	1338	1960
vnz_05230	2615	5781	5439	3067	4663	2405
vnz_05235	3438	9795	12672	4970	8769	4185
vnz_05240	7730	29255	34236	10237	28443	9875
vnz_05245	339	541	583	610	404	528
vnz_05250	678	1313	1734	1208	1130	1036
vnz_05255	7695	15996	24939	12687	16466	12094
vnz_05260	2877	5334	8116	4595	5848	4772
vnz_05265	1197	2349	3683	1956	2687	2372
vnz_05270	1927	4437	6611	3634	4727	4754
vnz_05275	1947	2878	4717	3200	3430	5049
vnz_05280	2890	3093	5420	4337	3518	5866
vnz_05285	3150	3364	4010	4195	3261	4155
vnz_05290	2146	3666	3996	2941	3199	2160
vnz_05295	6609	14107	18437	10109	12391	8357
vnz_05300	4416	8364	10707	6618	7713	5664
vnz_05305	780	768	906	1277	558	1146
vnz_05310	1206	887	1012	1750	756	1518
vnz_05315	1098	814	927	1579	732	1166
vnz_05320	2833	2514	3510	4166	2225	3459
vnz_05325	871	814	1027	1433	550	1082
vnz_05330	5266	5329	7060	8774	4729	7146
vnz_05335	1006	908	1277	1448	768	1112
vnz_05340	3397	3541	4310	4449	3458	3726
vnz_05345	704	743	941	939	660	845
vnz_05350	9032	8040	10817	12329	7290	10777
vnz_05355	504	771	988	777	663	739
vnz_05360	1294	2391	2908	1816	1955	1544
vnz_05365	589	3035	3939	722	2512	543
vnz_05370	19647	37535	46470	28916	33256	25630
vnz_05375	1052	1271	1628	2340	1079	1786
vnz_05380	717	1011	1128	890	908	847
vnz_05385	2235	2163	2763	3112	1872	2714
vnz_05390	1507	2112	2974	2298	1918	1919
vnz_05395	1156	566	756	1599	610	1526
vnz_05400	4330	4826	5632	6526	4140	6196
vnz_05405	2777	4732	5985	3916	4278	3599
vnz_05410	1311	2099	2819	2232	1870	1879
vnz_05415	3963	5721	7863	5706	5081	5284
vnz_05420	6624	9920	14546	10207	9461	9530
vnz_05425	3217	5175	6844	5175	4873	4542
vnz_05430	586	462	523	1199	375	931
vnz_05435	257	174	186	552	117	390
vnz_05440	573	554	673	1462	394	1080
vnz_05445	10171	9177	10987	15356	7978	12275
vnz_05450	2858	2829	3552	5708	2646	3582
vnz_05455	7571	7204	9950	14424	7640	10494
vnz_05460	232	348	449	253	347	199
vnz_05465	858	1309	1687	1304	1057	1089
vnz_05470	846	1165	1538	1129	1006	941
vnz_05475	1633	2371	3436	2483	2310	2028
vnz_05480	63	514	707	154	483	109
vnz_05485	2389	4354	5465	3677	3881	3243
vnz_05490	1702	1487	1779	2415	1308	2040
vnz_05495	116	132	179	127	129	107
vnz_05500	8409	7201	10025	13061	6974	12056
vnz_05505	427	476	719	572	441	712
vnz_05510	275	368	553	367	378	386
vnz_05515	453	818	973	645	856	727
vnz_05520	2	9	7	5	3	9
vnz_05525	84	306	404	104	230	87
vnz_05530	52	83	102	125	69	114
vnz_05535	14	4	4	18	3	15
vnz_05540	807	442	535	1126	422	1089
vnz_05545	2261	3308	4507	3175	3413	3231
vnz_05550	368	830	1208	584	792	457
vnz_05555	255	403	453	382	337	298
vnz_05560	583	758	951	882	695	729
vnz_05565	610	1047	1114	926	811	808
vnz_05570	753	905	1046	981	720	837
vnz_05575	375	624	932	478	607	427
vnz_05580	67	241	239	57	151	53
vnz_05585	34	96	89	39	61	10
vnz_05590	3	12	19	12	8	4
vnz_05595	451	553	625	338	352	294
vnz_05600	14	14	5	4	10	0
vnz_05605	4538	4169	4915	5266	3420	4052
vnz_05610	160	326	356	234	199	229
vnz_05615	1202	1544	1814	1542	1197	1306
vnz_05620	907	2053	2084	1234	1285	1099
vnz_05625	1952	6888	8682	3411	4724	3076
vnz_05630	6923	31200	39466	10886	24063	9924
vnz_05635	282	317	338	433	256	294
vnz_05640	460	591	840	813	629	599
vnz_05645	18002	1374	2179	36386	1350	18778
vnz_05650	2968	648	1098	4763	594	3733
vnz_05655	3489	966	1426	5723	747	4676
vnz_05660	377	399	421	490	282	369
vnz_05665	720	1520	1869	1073	1368	891
vnz_05670	1275	3060	3687	2000	2842	1687
vnz_05675	31	134	123	68	98	50
vnz_05680	148	671	828	251	599	198
vnz_05685	1251	2840	3010	1854	2236	1383
vnz_05690	319	368	457	589	316	527
vnz_05695	152	190	266	209	184	348
vnz_05700	135	222	197	205	129	245
vnz_05705	3765	4247	4731	5642	3116	7532
vnz_05710	179	189	239	276	115	386
vnz_05715	1365	1360	1481	2377	1171	2401
vnz_05720	3135	2701	3794	5491	2397	6561
vnz_05725	2156	1803	2464	3684	1666	4626
vnz_05730	3873	3920	5006	6891	2948	8639
vnz_05735	3094	5239	5602	4775	3460	5828
vnz_05740	10618	12891	15016	18417	9537	18469
vnz_05745	154	87	89	251	66	246
vnz_05750	403	335	396	575	286	551
vnz_05755	1074	2293	3090	1600	2021	1438
vnz_05760	23	67	91	38	60	36
vnz_05765	51	118	177	122	107	98
vnz_05770	205	252	417	475	223	381
vnz_05775	182	78	98	532	93	447
vnz_05780	261	332	389	526	330	481
vnz_05785	259	563	753	508	521	444
vnz_05790	1927	5985	7071	2546	4624	2199
vnz_05795	82	293	309	110	264	93
vnz_05800	174	658	754	265	548	237
vnz_05805	325	8683	8339	326	6949	187
vnz_05810	64	102	158	120	94	114
vnz_05815	6347	5616	7609	10358	4873	8752
vnz_05820	3906	4256	5781	6483	3802	5629
vnz_05825	1023	2644	3254	1450	2345	1284
vnz_05830	737	3109	3758	1100	2613	1025
vnz_05835	11152	26635	34541	16168	22769	14028
vnz_05840	6830	15629	18633	9219	14191	8507
vnz_05845	17858	42030	53371	24568	39435	21970
vnz_05850	1340	1457	1415	1639	1397	1375
vnz_05855	999	1070	1434	1374	1041	1375
vnz_05860	221	306	421	297	276	242
vnz_05865	114	240	316	239	229	191
vnz_05870	361	621	686	580	571	464
vnz_05875	94	245	356	174	239	128
vnz_05880	98	942	1470	226	1032	185
vnz_05885	90	970	1578	254	1087	184
vnz_05890	160	706	993	324	815	273
vnz_05895	144	302	317	204	269	181
vnz_05900	62	168	193	114	157	96
vnz_05905	77	116	138	88	109	89
vnz_05910	45	57	67	96	40	73
vnz_05915	96	73	118	133	60	129
vnz_05920	152	105	154	288	85	191
vnz_05925	198	175	220	351	130	272
vnz_05930	497	161	177	1517	142	942
vnz_05935	227	456	554	620	353	319
vnz_05940	899	3150	3483	1440	2326	1148
vnz_05945	970	244	291	1199	223	1228
vnz_05950	805	141	210	1050	169	1014
vnz_05955	825	1203	1694	1296	1148	996
vnz_05960	9373	3129	4101	16505	2957	11576
vnz_05965	233	270	299	337	257	271
vnz_05970	53	118	153	118	114	111
vnz_05975	318	1028	1480	582	1024	527
vnz_05980	5295	7622	10649	10269	6793	9380
vnz_05985	2200	3521	5189	3408	3384	2915
vnz_05990	2836	4776	6224	4215	4355	3723
vnz_05995	72	159	159	72	111	51
vnz_06000	162	347	444	259	286	260
vnz_06005	839	1324	1503	1051	1001	909
vnz_06010	1020	1777	2217	1413	1473	1094
vnz_06015	6812	5301	6010	9416	5237	8513
vnz_06020	2837	4202	5643	4170	4301	3390
vnz_06025	7721	9780	14902	11892	10547	12265
vnz_06030	144	141	160	326	100	287
vnz_06035	231	232	264	394	182	349
vnz_06040	3985	5560	7471	7237	5170	6821
vnz_06045	7645	9038	13418	13608	8639	12842
vnz_06050	3833	4540	6827	6771	4861	6503
vnz_06055	5709	9661	14741	9835	10673	9896
vnz_06060	26905	39780	59912	48218	41363	44259
vnz_06065	1342	1217	1344	1694	1058	1485
vnz_06070	1242	1352	1535	1640	1205	1393
vnz_06075	4169	5469	7072	6270	4662	5184
vnz_06080	1284	1403	2021	1995	1231	1826
vnz_06085	548	266	312	1072	282	755
vnz_06090	705	431	423	967	402	791
vnz_06095	753	933	1396	1126	883	1054
vnz_06100	609	1008	1349	968	724	999
vnz_06105	1651	1178	1451	3215	1136	2444
vnz_06110	36532	5863	7703	67451	5164	47060
vnz_06115	313	3330	3149	377	2354	313
vnz_06120	419	4620	5993	650	3916	592
vnz_06125	516	6133	8001	745	5559	691
vnz_06130	907	6897	8847	1202	6300	1069
vnz_06135	436	95	121	1353	87	560
vnz_06140	2652	2394	2991	4387	2209	3572
vnz_06145	133	345	476	277	309	209
vnz_06150	4858	8379	11192	7821	7131	7676
vnz_06155	570	586	652	752	438	637
vnz_06160	1394	1505	1885	1841	1324	1631
vnz_06165	475	530	768	665	497	580
vnz_06170	260	465	506	331	420	276
vnz_06175	123	437	570	165	392	139
vnz_06180	243	1992	2565	440	1512	480
vnz_06185	156	248	316	268	233	212
vnz_06190	1304	850	948	3321	665	2213
vnz_06195	444	2706	3148	511	2228	478
vnz_06200	329	500	665	348	547	318
vnz_06205	510	17308	21995	831	15234	698
vnz_06210	670	49873	60498	1108	43676	759
vnz_06215	4582	4722	6415	9232	5033	7215
vnz_06220	108	130	79	90	73	59
vnz_06225	467	619	738	663	571	494
vnz_06230	571	477	750	1041	521	915
vnz_06235	1277	882	1369	2246	915	2087
vnz_06240	1311	413	535	2442	386	2159
vnz_06245	159	204	271	262	190	195
vnz_06250	69	31	18	112	33	69
vnz_06255	61	45	53	134	42	92
vnz_06260	100	569	607	134	454	99
vnz_06265	587	2418	3115	867	2009	659
vnz_06270	64	207	209	73	197	59
vnz_06275	50	365	548	122	411	88
vnz_06280	151	344	500	353	325	304
vnz_06285	146	314	339	241	271	243
vnz_06290	85	63	55	97	83	79
vnz_06295	175	154	167	247	105	214
vnz_06300	88	67	99	89	57	80
vnz_06305	123	170	151	150	78	139
vnz_06310	27	96	171	79	88	41
vnz_06315	23	39	44	80	38	49
vnz_06320	84	1222	2461	118	1161	119
vnz_06325	100	1555	2258	200	1167	128
vnz_06330	196	713	1104	330	605	264
vnz_06335	75	820	1219	146	553	147
vnz_06340	36	229	257	108	175	70
vnz_06345	67	128	109	158	84	146
vnz_06350	420	693	901	902	666	819
vnz_06355	2708	800	849	4387	737	4242
vnz_06360	661	315	323	1022	271	1045
vnz_06365	298	354	429	580	381	509
vnz_06370	232	1156	1449	351	795	441
vnz_06375	451	1539	1694	607	934	736
vnz_06380	31	37	57	51	36	81
vnz_06385	44	216	273	107	214	80
vnz_06390	62	151	215	113	115	106
vnz_06395	39	103	135	63	77	65
vnz_06400	133	160	166	165	113	144
vnz_06405	583	662	672	805	565	636
vnz_06410	185	320	328	288	242	234
vnz_06415	18	25	36	74	22	87
vnz_06420	48	87	123	95	64	67
vnz_06425	31	82	112	79	103	66
vnz_06430	3	21	23	39	16	20
vnz_06435	16	10	23	18	14	14
vnz_06440	20	40	41	73	42	30
vnz_06445	2	14	20	33	9	9
vnz_06450	2	18	5	9	0	1
vnz_06455	19	22	16	50	17	18
vnz_06460	13	49	48	29	29	20
vnz_06465	384	1005	1202	686	791	613
vnz_06470	530	1877	2300	1108	1449	974
vnz_06475	6	7	23	23	6	6
vnz_06480	12	48	58	30	32	19
vnz_06485	27	147	163	58	109	18
vnz_06490	157	1984	3066	328	1638	232
vnz_06495	103	375	396	152	264	144
vnz_06500	33	82	79	68	67	43
vnz_06505	12	43	51	44	41	31
vnz_06510	22	92	97	79	80	37
vnz_06515	260	381	494	559	292	509
vnz_06520	203	670	767	395	515	329
vnz_06525	416	619	754	522	504	434
vnz_06530	167	338	420	237	270	221
vnz_06535	22	15	39	56	13	38
vnz_06540	20	26	27	61	19	34
vnz_06545	256	608	737	406	478	367
vnz_06550	2809	5165	5856	3759	4419	3446
vnz_06555	664	1048	1099	972	884	939
vnz_06560	56	393	535	86	364	92
vnz_06565	461	9485	13398	513	8645	486
vnz_06570	334	6608	8579	444	5150	402
vnz_06575	165	2566	3203	171	1971	176
vnz_06580	523	2484	2644	712	1732	700
vnz_06585	415	841	1037	714	621	587
vnz_06590	177	326	352	260	222	246
vnz_06595	52	134	195	116	100	94
vnz_06600	39	99	151	107	81	76
vnz_06605	27	32	56	67	38	49
vnz_06610	0	3	4	9	2	10
vnz_06615	14	7	23	33	25	17
vnz_06620	57	83	125	103	98	67
vnz_06625	29	745	785	53	621	34
vnz_06630	9	700	917	39	657	13
vnz_06635	22	180	231	62	161	61
vnz_06640	91	60	72	426	65	329
vnz_06645	5	15	24	37	23	8
vnz_06650	157	1079	1267	310	844	298
vnz_06655	253	1283	1993	527	1428	467
vnz_06660	172	12575	18928	492	14513	262
vnz_06665	1147	313	357	3031	242	1618
vnz_06670	1820	39	67	5951	43	2911
vnz_06675	1480	43	55	4849	43	2288
vnz_06680	1444	51	76	4379	55	2067
vnz_06685	708	20	28	2022	14	921
vnz_06690	982	20	48	3057	28	1293
vnz_06695	1666	135	120	4020	94	1802
vnz_06700	1296	370	377	3418	232	1621
vnz_06705	633	43	29	1750	21	741
vnz_06710	2183	66	62	4993	35	2148
vnz_06715	1834	338	373	4062	245	1931
vnz_06720	1412	2775	2923	1565	2137	1532
vnz_06725	1167	2895	3539	1911	2079	1888
vnz_06730	534	3026	3414	901	2411	974
vnz_06735	51	138	101	64	116	64
vnz_06740	88	155	196	126	139	110
vnz_06745	117	167	195	187	149	170
vnz_06750	468	792	845	797	648	624
vnz_06755	23	44	35	61	29	38
vnz_06760	8	29	30	21	32	6
vnz_06765	6	8	10	23	7	9
vnz_06770	12	15	20	56	10	19
vnz_06775	2	1	9	18	5	5
vnz_06780	20	63	59	48	67	43
vnz_06785	85	3179	4211	156	2740	118
vnz_06790	25	652	791	44	625	51
vnz_06795	2331	3911	5117	3355	3476	3129
vnz_06800	823	1381	1647	1222	1147	921
vnz_06805	1907	3091	4041	2667	2883	2323
vnz_06810	678	420	510	923	351	757
vnz_06815	315	276	307	563	247	394
vnz_06820	48	46	61	74	45	83
vnz_06825	35	49	42	51	41	42
vnz_06830	60	121	136	71	87	58
vnz_06835	388	461	671	521	429	467
vnz_06840	306	490	734	539	458	409
vnz_06845	208	257	346	367	253	330
vnz_06850	125	180	224	242	159	194
vnz_06855	205	223	343	349	215	304
vnz_06860	457	554	804	945	519	854
vnz_06865	1378	2567	2987	1880	2113	1733
vnz_06870	214	347	399	297	305	251
vnz_06875	264	760	849	397	576	389
vnz_06880	528	1081	1234	656	901	582
vnz_06885	3183	11442	15808	4763	10698	4207
vnz_06890	24026	5772	7709	45770	6658	36934
vnz_06895	1047	838	990	1604	643	1242
vnz_06900	837	677	878	1196	608	1076
vnz_06905	3076	5115	6866	4263	4884	4062
vnz_06910	631	1210	1634	909	1174	837
vnz_06915	141	310	420	239	304	172
vnz_06920	20	91	114	55	94	39
vnz_06925	9	38	68	45	54	28
vnz_06930	194	596	718	304	435	258
vnz_06935	253	1465	1608	342	1043	238
vnz_06940	423	774	981	478	542	412
vnz_06945	2008	4170	4791	2948	2813	2182
vnz_06950	793	788	1088	1154	700	987
vnz_06955	602	655	828	1072	518	835
vnz_06960	425	439	456	691	323	586
vnz_06965	603	352	457	725	327	654
vnz_06970	1580	1229	1527	2847	1165	2002
vnz_06975	326	309	357	458	257	387
vnz_06980	665	1053	1366	857	972	694
vnz_06985	569	1758	1945	819	1241	613
vnz_07005	2750	8716	10327	3313	8395	2793
vnz_07010	153	375	454	286	366	220
vnz_07015	1191	845	934	1341	854	1325
vnz_07020	952	822	823	1292	817	1111
vnz_07025	1317	1220	1264	1698	1113	1567
vnz_07030	357	441	541	929	345	803
vnz_07035	2919	4009	5570	4261	3715	3991
vnz_07040	1097	2152	2912	1524	2224	1681
vnz_07045	1719	1387	1776	2249	1252	1950
vnz_07050	154	278	359	230	283	183
vnz_07055	202	24954	33584	196	20948	142
vnz_07060	256	252	344	347	250	315
vnz_07065	232	334	505	377	252	292
vnz_07070	50	112	140	116	74	56
vnz_07075	3701	4023	5493	5323	4000	4761
vnz_07080	2643	2242	2856	3723	2046	2795
vnz_07085	432	1753	1900	654	1604	554
vnz_07090	229	410	468	370	281	355
vnz_07095	135	91	116	260	50	245
vnz_07100	120	175	190	180	139	166
vnz_07105	117	140	170	155	105	142
vnz_07110	3616	2230	2733	5717	2102	4468
vnz_07115	5845	3204	4123	9376	3483	6761
vnz_07120	790	2383	2502	1379	1751	1101
vnz_07125	5578	14554	18238	9568	12807	8157
vnz_07130	2675	4183	5561	3786	3926	3287
vnz_07135	1627	2720	3823	2321	2409	2017
vnz_07140	5584	4739	6425	7442	4369	6188
vnz_07145	333	321	395	461	310	417
vnz_07150	1153	1092	1180	1597	925	1441
vnz_07155	329	617	551	311	551	245
vnz_07160	1025	1500	1653	1740	1227	1547
vnz_07165	114	1155	1737	204	1118	193
vnz_07170	38	432	715	89	517	83
vnz_07175	3962	13913	17656	8608	12291	7839
vnz_07180	543	1406	1431	1037	862	956
vnz_07185	403	543	680	604	388	555
vnz_07190	2	87	118	17	49	9
vnz_07195	14	230	384	31	209	23
vnz_07200	22	32	46	25	51	25
vnz_07205	59	354	513	106	398	85
vnz_07210	45	300	494	100	337	76
vnz_07215	18	130	248	47	172	36
vnz_07220	50	268	377	75	292	68
vnz_07225	180	258	264	228	247	189
vnz_07230	542	1132	1234	750	1027	552
vnz_07235	19	65	113	28	87	26
vnz_07240	1282	1549	1800	1729	1288	1615
vnz_07245	917	612	1009	1378	686	1350
vnz_07250	1108	440	481	1935	355	1729
vnz_07255	524	236	242	906	163	845
vnz_07260	109	70	92	183	63	163
vnz_07265	32	24	32	48	22	38
vnz_07270	12	41	43	30	31	32
vnz_07275	14	32	63	17	39	19
vnz_07280	77	263	279	139	182	117
vnz_07285	2014	10562	12571	2905	8383	2900
vnz_07290	4528	18789	21545	7064	15932	6644
vnz_07295	2259	3720	5174	3393	3068	2900
vnz_07300	44	98	97	97	89	65
vnz_07305	161	238	319	182	214	152
vnz_07310	1509	2218	2581	2069	1712	1777
vnz_07315	22	75	65	74	56	57
vnz_07320	2322	1703	2514	3108	1779	3097
vnz_07325	68	63	102	104	68	88
vnz_07330	821	404	525	1483	330	1249
vnz_07335	1737	819	1186	2918	722	2337
vnz_07340	2635	1150	1342	3910	927	3400
vnz_07345	1139	422	613	1487	476	1268
vnz_07350	1361	546	686	2042	466	1615
vnz_07355	666	405	476	949	290	799
vnz_07360	837	9332	11588	1173	7571	1004
vnz_07365	1306	90031	122848	1352	81343	1176
vnz_07370	735	299	401	1536	375	1006
vnz_07375	1297	289	346	2646	284	1582
vnz_07380	450	155	146	802	123	548
vnz_07385	1142	960	1069	1768	711	1490
vnz_07390	838	734	770	1195	560	1094
vnz_07395	391	405	535	768	386	616
vnz_07400	304	366	464	555	304	410
vnz_07405	640	797	1025	1262	571	1258
vnz_07410	1073	1882	2927	1988	1643	1800
vnz_07415	49	64	87	37	39	48
vnz_07420	37	27	45	95	30	75
vnz_07425	80	38	58	228	48	159
vnz_07430	69	157	226	153	139	109
vnz_07435	89	56	104	153	98	87
vnz_07440	364	417	522	651	369	657
vnz_07445	622	598	800	1052	599	987
vnz_07450	472	220	290	937	199	886
vnz_07455	71	80	137	254	66	234
vnz_07460	192	72	89	312	76	271
vnz_07465	106	50	50	169	33	122
vnz_07470	1362	454	611	2207	437	2195
vnz_07475	154	87	95	250	57	257
vnz_07480	199	122	125	406	78	329
vnz_07485	60	140	107	124	104	86
vnz_07490	67	102	104	164	87	88
vnz_07495	29	38	41	71	36	50
vnz_07500	64	69	90	146	66	109
vnz_07505	30	42	51	57	41	49
vnz_07510	72	394	508	184	432	121
vnz_07515	135	333	373	210	320	176
vnz_07520	171	116	153	295	78	217
vnz_07525	32	42	61	76	52	94
vnz_07530	5783	2530	3550	9558	2418	9480
vnz_07535	2025	1121	1444	3248	1095	3159
vnz_07540	342	314	475	647	312	578
vnz_07545	99	231	275	151	168	91
vnz_07550	955	2554	2959	1408	1990	1137
vnz_07555	157	741	901	273	657	302
vnz_07560	18	139	211	57	162	44
vnz_07565	84	206	199	153	152	93
vnz_07570	131	198	209	283	146	172
vnz_07575	1465	966	1068	3081	804	2299
vnz_07580	1092	749	801	1697	606	1332
vnz_07585	4242	3080	4035	7042	2717	5879
vnz_07590	15	26	52	47	26	43
vnz_07595	24	46	40	43	56	29
vnz_07600	535	1152	1314	786	952	606
vnz_07605	3737	3393	4414	7729	2997	6279
vnz_07610	2509	2508	3175	4491	2093	3699
vnz_07615	6689	8588	11025	12912	6699	10809
vnz_07620	5774	7941	11067	10465	6515	9285
vnz_07625	1779	2610	3902	3352	2037	2828
vnz_07630	6529	9293	12349	11837	7574	9831
vnz_07635	10523	14957	22311	18142	14624	15411
vnz_07640	4122	8840	10195	7354	6822	6141
vnz_07645	883	966	1057	1247	761	998
vnz_07650	457	411	509	592	363	506
vnz_07655	2535	2746	2942	3340	2090	3013
vnz_07660	233	1150	1428	424	780	374
vnz_07665	755	4492	5420	1091	3216	1152
vnz_07670	5053	5428	6207	6812	4374	6043
vnz_07675	35255	18411	24752	56244	17536	50872
vnz_07680	18964	8139	11106	31582	7740	28320
vnz_07685	10378	5434	8503	18118	5357	15419
vnz_07690	3806	1848	2624	6733	1695	5919
vnz_07695	1535	717	764	2602	582	2103
vnz_07700	959	428	639	1593	456	1375
vnz_07705	660	265	370	1076	239	887
vnz_07710	7908	2565	3609	13257	2389	12570
vnz_07715	365	372	501	869	297	663
vnz_07720	5054	4873	5465	7437	4679	5722
vnz_07725	1791	1156	1269	1700	1236	1504
vnz_07730	14620	6627	9357	23000	6829	19247
vnz_07735	17361	7799	11047	27939	8089	21912
vnz_07740	66664	21687	28984	98459	23692	77999
vnz_07745	1278	8224	11977	2094	8602	2000
vnz_07750	1560	1180	1321	2537	981	2008
vnz_07755	2456	1924	2554	4400	1636	3686
vnz_07760	1950	1691	2332	3658	1431	3267
vnz_07765	2413	1978	2724	4449	1798	3586
vnz_07770	17	105	100	39	61	29
vnz_07775	13	81	68	54	40	26
vnz_07780	8	11	39	16	26	11
vnz_07785	195	365	387	295	236	203
vnz_07790	638	1126	1280	978	923	795
vnz_07795	4300	10212	14926	10538	9180	8773
vnz_07800	552	566	619	937	516	732
vnz_07805	971	1500	1570	1340	1193	1177
vnz_07810	51	117	107	100	91	68
vnz_07815	48	229	248	89	207	86
vnz_07820	350	1127	1313	559	838	440
vnz_07825	2014	674	823	3829	523	3630
vnz_07830	930	2299	2582	1946	1599	1626
vnz_07835	2921	6788	8289	5174	5477	4360
vnz_07840	4096	3842	5247	9846	3177	7856
vnz_07845	89	310	374	204	257	189
vnz_07850	467	221	224	1107	190	836
vnz_07855	289	360	458	485	317	342
vnz_07860	5	426	515	55	357	22
vnz_07865	5	319	451	41	316	8
vnz_07870	12	2770	4316	61	2649	22
vnz_07875	134	209	218	151	200	164
vnz_07880	544	374	413	836	353	709
vnz_07885	322	263	310	527	196	488
vnz_07890	205	260	310	376	199	305
vnz_07895	228	329	415	274	353	265
vnz_07900	73	117	148	127	118	103
vnz_07905	107	143	129	163	88	128
vnz_07910	114	197	209	207	147	171
vnz_07915	181	125	204	393	164	317
vnz_07920	246	245	327	363	222	313
vnz_07925	169	798	971	217	640	187
vnz_07930	196	4614	6214	337	4282	286
vnz_07935	421	203	251	1027	166	827
vnz_07940	1278	789	985	3617	553	2593
vnz_07945	27	51	59	39	48	48
vnz_07950	199	290	333	256	248	267
vnz_07955	678	1003	1301	895	1032	913
vnz_07960	804	998	1164	1396	801	1159
vnz_07965	2675	2720	4139	3939	2395	4097
vnz_07970	50652	113356	147527	73799	105815	61846
vnz_07975	67	124	125	69	132	44
vnz_07980	302	216	211	416	162	302
vnz_07985	97	124	119	127	119	136
vnz_07990	2394	2683	3454	3756	2245	3267
vnz_07995	82	106	185	110	84	69
vnz_08000	14	13	19	20	11	17
vnz_08005	98	158	163	277	123	197
vnz_08010	5133	3230	4469	10871	2953	8775
vnz_08015	1723	1428	1782	2858	1167	2544
vnz_08020	267	220	218	399	200	422
vnz_08025	900	5584	8059	2092	5797	2105
vnz_08030	270	1246	1814	559	1227	630
vnz_08035	350	1555	2248	668	1507	669
vnz_08040	195	827	1122	344	768	327
vnz_08045	213	797	1004	386	681	304
vnz_08050	1509	1956	1929	1952	1533	1686
vnz_08055	331	483	651	577	447	428
vnz_08060	4851	6049	8439	8210	6488	6017
vnz_08065	281	314	423	411	380	393
vnz_08070	235	1445	2087	392	1526	460
vnz_08075	99	4903	7367	134	4625	125
vnz_08080	61	2492	4005	109	2382	46
vnz_08085	1107	1795	2479	1436	1922	1336
vnz_08090	1121	779	1100	1741	737	1383
vnz_08095	157	100	119	179	68	135
vnz_08100	90	208	265	170	219	135
vnz_08105	13	79	109	74	60	24
vnz_08110	44	5175	7220	83	4992	57
vnz_08115	415	419	484	753	330	604
vnz_08120	402	258	285	534	195	411
vnz_08125	257	194	189	325	140	250
vnz_08130	50	63	59	42	26	40
vnz_08135	47	91	87	103	71	86
vnz_08140	6	6	16	22	17	22
vnz_08145	2	8	21	27	16	13
vnz_08150	5	12	22	27	22	19
vnz_08155	5	21	16	18	12	11
vnz_08160	12	83	100	55	55	17
vnz_08165	211	863	1004	435	546	358
vnz_08170	1184	4398	5325	2263	3044	1894
vnz_08175	211	208	277	343	194	279
vnz_08180	204	250	337	315	227	262
vnz_08185	1	14	25	26	14	8
vnz_08190	9	26	43	54	29	22
vnz_08195	17	18	41	47	23	34
vnz_08200	84	161	187	115	144	143
vnz_08205	146	461	519	258	378	269
vnz_08210	334	517	663	433	519	473
vnz_08215	218	340	454	333	316	254
vnz_08220	7	9	21	24	4	23
vnz_08225	29	39	42	69	26	41
vnz_08230	365	322	334	730	280	482
vnz_08235	17870	21519	28450	33853	18200	24066
vnz_08240	44576	58255	89083	89999	53682	68080
vnz_08245	1295	715	703	1981	384	2723
vnz_08250	17	20	18	36	26	23
vnz_08255	64	83	63	128	74	77
vnz_08260	38	47	60	111	28	81
vnz_08265	85	72	102	233	56	148
vnz_08270	139	98	130	385	79	256
vnz_08275	305	166	242	720	145	480
vnz_08280	118	80	92	231	78	194
vnz_08285	3180	5527	6838	4419	4475	4032
vnz_08290	527	947	1218	635	746	669
vnz_08295	1508	1265	1879	2903	1197	2414
vnz_08300	2952	2903	3917	5520	2535	4615
vnz_08305	1213	933	1169	2061	717	1594
vnz_08310	4490	6330	7704	7222	4905	5952
vnz_08315	145	193	256	179	164	136
vnz_08320	2337	1436	1593	2167	1441	2112
vnz_08325	990	2347	2361	1430	1367	1346
vnz_08330	1541	1565	2248	2250	1435	1854
vnz_08335	396	378	535	625	331	494
vnz_08340	771	1115	1302	1221	918	991
vnz_08345	315	474	557	562	408	447
vnz_08350	69	116	166	162	128	135
vnz_08355	1745	1588	1674	2483	1311	2004
vnz_08360	1587	1528	2116	2450	1492	2237
vnz_08365	3096	3330	4701	5162	3238	4610
vnz_08370	2029	2442	3420	3278	2189	2729
vnz_08375	2089	2788	3754	3444	2498	2953
vnz_08380	2571	3572	4812	4202	3314	3437
vnz_08385	2870	4810	6152	4962	3987	4231
vnz_08390	1421	367	418	2069	255	1784
vnz_08395	374	355	359	608	248	489
vnz_08400	629	959	972	967	780	744
vnz_08405	302	408	479	308	389	257
vnz_08410	570	1011	1223	672	864	553
vnz_08415	375	602	728	502	497	315
vnz_08420	645	1330	1736	858	1064	709
vnz_08425	594	1258	1608	912	1074	850
vnz_08430	5321	9956	13291	10315	9544	8248
vnz_08435	2373	1101	1554	4024	1179	3885
vnz_08440	2835	2052	2032	4097	1492	3793
vnz_08445	2077	800	1025	3087	639	3055
vnz_08450	405	3181	4003	557	2401	626
vnz_08455	140	899	1107	271	677	220
vnz_08460	921	710	740	1286	617	1075
vnz_08465	372	329	419	520	277	409
vnz_08470	319	404	465	445	322	383
vnz_08475	1851	2879	3632	2849	2442	2344
vnz_08480	1597	1396	1819	2196	1304	1891
vnz_08485	501	918	1073	772	821	683
vnz_08490	3930	4317	5793	5315	4011	4765
vnz_08495	14148	31291	36301	21627	24734	19592
vnz_08500	9707	22915	31824	13594	19407	11998
vnz_08505	4367	10824	13702	5215	10730	4783
vnz_08510	1369	2946	3249	1832	2960	1488
vnz_08515	1393	1203	1500	1755	929	1665
vnz_08520	6130	6276	8561	8530	5163	8246
vnz_08525	685	1019	1193	916	772	797
vnz_08530	2008	2821	3544	2956	2217	2718
vnz_08535	888	1095	1438	1179	999	925
vnz_08540	2426	3150	3922	3259	2702	2809
vnz_08545	1912	2639	3649	2645	2426	2093
vnz_08550	2357	3050	4226	3077	2842	2722
vnz_08555	2186	3339	4608	3201	2928	2869
vnz_08560	958	1008	1409	1238	880	1061
vnz_08565	328	382	494	422	293	369
vnz_08570	963	1074	1521	1205	1023	1048
vnz_08575	307	594	791	505	511	402
vnz_08580	1203	1440	2004	1794	1414	1529
vnz_08585	681	841	1136	1077	745	922
vnz_08590	1314	1678	2137	2189	1471	1651
vnz_08595	2743	5016	4426	3719	4909	3105
vnz_08600	2364	2060	2224	4000	1479	3396
vnz_08605	442	348	400	1163	265	935
vnz_08610	81	1359	1702	101	547	104
vnz_08615	126	1414	2177	217	620	132
vnz_08620	304	592	644	553	349	474
vnz_08625	430	782	930	685	740	541
vnz_08630	692	888	904	1191	648	941
vnz_08635	725	1536	1944	1114	1180	888
vnz_08640	2941	2761	3538	4696	2404	3411
vnz_08645	640	660	809	1202	648	953
vnz_08650	3318	3159	3932	5449	3068	4596
vnz_08655	708	671	918	1202	660	1119
vnz_08660	2086	960	1334	6292	928	4702
vnz_08665	118	48	35	239	50	236
vnz_08670	1487	609	694	3526	458	2741
vnz_08675	1696	2539	3053	2782	1939	2331
vnz_08680	287	463	476	375	372	273
vnz_08685	2436	1991	2881	2975	1676	3267
vnz_08690	811	1638	1716	884	1378	774
vnz_08695	885	4272	5438	1432	4108	1536
vnz_08700	2165	3754	4721	4215	3606	3339
vnz_08705	16534	20483	26149	26856	17468	20754
vnz_08710	6107	3586	4478	8861	3031	8001
vnz_08715	466	357	338	1022	261	883
vnz_08720	228	257	266	407	184	374
vnz_08725	240	239	296	386	194	338
vnz_08730	434	419	520	626	370	420
vnz_08735	1557	1840	2102	2016	1755	1847
vnz_08740	1006	1385	1900	1807	1326	1441
vnz_08745	850	806	1032	1499	756	1357
vnz_08750	568	765	920	935	624	844
vnz_08755	11937	9084	10343	17089	6981	14417
vnz_08760	2202	2401	2534	3046	1927	3179
vnz_08765	331	347	439	478	287	390
vnz_08770	1185	1938	2200	1544	1563	1344
vnz_08775	284	595	851	395	531	393
vnz_08780	1151	5024	6112	1764	3779	1584
vnz_08785	748	1332	1661	1122	1127	972
vnz_08790	1143	1578	1938	1695	1372	1338
vnz_08795	142	253	262	307	207	196
vnz_08800	155	189	243	225	173	232
vnz_08805	692	1073	1132	1102	761	894
vnz_08810	120	375	494	206	346	112
vnz_08815	11393	5763	7176	16801	5656	14308
vnz_08820	1685	1951	2088	2891	1414	2182
vnz_08825	1191	1149	1324	1649	942	1250
vnz_08830	238	175	177	484	109	302
vnz_08835	1051	1325	1863	1449	1108	1602
vnz_08840	3578	2060	2546	7596	1770	4530
vnz_08845	2467	1970	2049	3779	1460	3408
vnz_08850	17971	25504	36118	25013	26165	23362
vnz_08855	10652	15381	22036	14830	15662	13706
vnz_08860	9612	14182	19092	12261	14966	10884
vnz_08865	11361	17192	25287	15211	16583	14457
vnz_08870	466	2555	2715	592	2145	520
vnz_08875	282	1119	1289	418	955	353
vnz_08880	2714	3221	4180	3442	3237	3117
vnz_08885	22851	30104	41469	33677	29949	29159
vnz_08890	14676	20199	26433	20678	20798	17309
vnz_08895	241	203	289	357	170	282
vnz_08900	1424	2782	3610	2250	2533	1933
vnz_08905	840	642	704	1341	658	1187
vnz_08910	1247	1032	1069	1987	959	1682
vnz_08915	13790	14046	17914	18034	13107	17638
vnz_08920	5494	4067	5300	11231	3468	9866
vnz_08925	938	1783	2958	1734	1781	1326
vnz_08930	143	222	240	191	186	196
vnz_08935	120	283	309	223	210	159
vnz_08940	795	1203	1552	1295	1007	1193
vnz_08945	5405	5394	7397	8740	4404	8687
vnz_08950	2835	3728	4937	3993	3339	3673
vnz_08955	854	1414	1500	1203	926	978
vnz_08960	538	733	933	728	632	662
vnz_08965	992	799	1062	1525	732	1286
vnz_08970	187	248	266	286	205	208
vnz_08975	778	605	700	1048	515	787
vnz_08980	633	488	700	1065	435	1005
vnz_08985	275	293	365	408	240	322
vnz_08990	269	332	420	425	257	317
vnz_08995	170	612	759	258	457	230
vnz_09000	69	907	1071	101	742	93
vnz_09005	23	696	917	43	529	21
vnz_09010	18	1591	2192	62	1263	32
vnz_09015	29	3210	4612	81	2848	37
vnz_09020	268	10045	15584	445	9227	399
vnz_09025	4445	5664	7080	7260	5039	6433
vnz_09030	29014	19241	26060	45277	18807	38720
vnz_09035	20796	14004	17275	32668	13420	27991
vnz_09040	493	1060	964	767	858	663
vnz_09045	15307	7724	10710	32979	8392	25137
vnz_09050	399	294	397	910	253	615
vnz_09055	92	142	187	174	142	149
vnz_09060	288	2003	2156	348	1526	312
vnz_09065	161	568	631	263	505	239
vnz_09070	118	193	245	200	165	155
vnz_09075	147	463	524	273	347	182
vnz_09080	70	122	126	138	103	120
vnz_09085	135	151	165	254	96	185
vnz_09090	506	819	967	823	645	700
vnz_09095	432	2612	2678	602	1775	525
vnz_09100	548	10628	13704	615	8723	535
vnz_09105	2237	1805	1915	3143	1475	2739
vnz_09110	5121	4238	4426	7194	3377	5555
vnz_09115	202	1094	1078	433	831	324
vnz_09120	4236	5334	5556	5119	4733	4742
vnz_09125	1270	1489	1646	1906	1307	1742
vnz_09130	30738	32862	52816	50015	37529	48586
vnz_09135	60	134	177	129	115	117
vnz_09140	189	491	658	526	328	442
vnz_09145	395	647	766	996	402	1018
vnz_09150	324	121	118	524	120	422
vnz_09155	294	202	226	517	174	473
vnz_09160	50	48	52	128	32	132
vnz_09165	675	296	374	1440	253	1159
vnz_09170	2066	957	1036	4789	739	3491
vnz_09175	240	513	624	371	378	336
vnz_09180	200	359	400	377	264	267
vnz_09185	16167	11293	17473	29224	13748	29209
vnz_09190	473	1053	1230	1072	668	700
vnz_09195	850	654	623	2024	385	1172
vnz_09200	447	224	192	925	150	484
vnz_09205	145	233	352	158	229	165
vnz_09210	523	377	414	784	287	829
vnz_09215	134	150	168	221	121	199
vnz_09220	150	2598	2644	240	1785	196
vnz_09225	15	393	615	34	293	14
vnz_09230	218	581	660	306	519	243
vnz_09235	277	492	537	357	427	313
vnz_09240	1342	956	1116	1981	883	1737
vnz_09245	340	289	384	529	283	425
vnz_09250	117	100	97	185	80	169
vnz_09255	353	426	542	615	384	429
vnz_09260	25	42	84	37	50	27
vnz_09265	20	61	80	70	54	53
vnz_09270	94	152	235	168	152	141
vnz_09275	89	125	210	118	146	108
vnz_09280	71	158	227	92	137	78
vnz_09285	113	449	698	175	480	152
vnz_09290	946	2553	3503	1215	2675	942
vnz_09295	2329	3037	3889	3233	2728	2711
vnz_09300	377	512	600	569	367	445
vnz_09305	22	84	87	70	73	46
vnz_09310	89	181	218	169	196	124
vnz_09315	145	223	308	207	184	191
vnz_09320	1876	1944	2321	2804	1505	2323
vnz_09325	2450	5018	6554	3965	4065	3091
vnz_09330	440	1231	1569	598	1044	524
vnz_09335	142	335	342	209	233	211
vnz_09340	74	99	100	130	76	102
vnz_09345	456	379	450	708	295	562
vnz_09350	628	1789	2203	957	1686	849
vnz_09355	1320	2165	2791	1998	2095	1877
vnz_09360	9	4	6	20	11	11
vnz_09365	31	22	29	20	33	30
vnz_09370	6	10	9	10	6	20
vnz_09375	14	28	37	43	25	19
vnz_09380	1	6	10	19	9	3
vnz_09385	5	17	17	10	7	9
vnz_09390	2	4	7	17	3	2
vnz_09395	8	55	44	13	37	12
vnz_09400	21	41	51	94	40	32
vnz_09405	9	27	43	28	30	7
vnz_09410	1	24	18	9	13	6
vnz_09415	13	59	65	30	79	18
vnz_09420	7	16	18	29	8	12
vnz_09425	11	37	43	65	35	44
vnz_09435	109	168	251	225	152	145
vnz_09440	2443	3539	4805	4596	3353	4299
vnz_09445	2106	3461	4406	3022	2730	2740
vnz_09450	4041	4573	5795	5224	4400	4528
vnz_09455	2579	2835	3045	3223	2619	2903
vnz_09460	119	207	221	166	199	138
vnz_09465	36	87	92	58	61	60
vnz_09470	24	49	65	58	53	39
vnz_09475	103	104	107	172	97	123
vnz_09480	1685	2661	3541	2735	2072	2317
vnz_09485	427	463	608	644	426	507
vnz_09490	891	1171	1371	1090	872	990
vnz_09495	151	257	330	242	192	223
vnz_09500	77	169	232	202	175	129
vnz_09505	2000	15794	20732	8679	11133	6994
vnz_09510	1322	2077	3179	3230	2157	2353
vnz_09515	1066	1376	1916	2564	1307	1866
vnz_09520	882	977	1019	1355	751	1147
vnz_09525	1113	787	1126	1628	794	1485
vnz_09530	462	432	624	575	437	470
vnz_09535	591	1132	1323	1023	1049	858
vnz_09540	116	1802	1714	141	1308	106
vnz_09545	184	530	607	262	474	298
vnz_09550	598	540	481	648	559	588
vnz_09555	1588	1312	1831	2432	1358	2271
vnz_09560	4358	1873	2486	8659	1927	6304
vnz_09565	1118	865	1032	2288	817	1575
vnz_09570	5	3	10	16	3	10
vnz_09575	453	953	1473	1115	1057	766
vnz_09580	436	1211	1646	1124	1201	818
vnz_09585	242	734	1000	645	729	367
vnz_09590	830	2376	2730	1277	1744	976
vnz_09595	2255	14903	17198	3405	11390	2950
vnz_09600	159	255	355	266	230	253
vnz_09605	161	696	881	251	572	193
vnz_09610	407	952	1093	654	736	455
vnz_09615	169	598	809	257	439	246
vnz_09620	65	303	384	145	210	91
vnz_09625	12	68	63	73	43	43
vnz_09630	2275	731	958	3544	598	2275
vnz_09635	434	197	245	796	172	470
vnz_09640	67	72	80	96	44	79
vnz_09645	87	95	124	154	105	103
vnz_09650	123	59	79	200	44	152
vnz_09655	51	77	79	113	61	75
vnz_09660	68	69	70	106	60	96
vnz_09665	165	204	242	272	168	247
vnz_09670	147	148	146	281	120	218
vnz_09675	435	497	593	1014	481	790
vnz_09680	120	132	185	171	122	115
vnz_09685	290	336	391	427	294	319
vnz_09690	329	877	1083	389	811	363
vnz_09695	14	40	66	24	23	15
vnz_09700	1	13	22	10	13	5
vnz_09705	22	48	60	53	49	30
vnz_09710	164	578	628	197	495	155
vnz_09715	97	188	261	133	198	112
vnz_09720	106	582	673	154	609	147
vnz_09725	246575	119618	138173	594836	119876	430328
vnz_09730	39	66	76	57	50	65
vnz_09735	46	55	72	102	29	53
vnz_09740	51	118	121	150	79	95
vnz_09745	377	390	409	434	349	405
vnz_09750	213	170	188	400	116	349
vnz_09755	118	168	186	208	130	207
vnz_09760	1245	1516	1651	1716	1128	1473
vnz_09765	1168	1518	1815	1605	1414	1419
vnz_09770	1037	2127	3124	1671	1789	1477
vnz_09775	2221	1553	2124	3259	1573	2016
vnz_09780	246	11450	13099	312	8598	240
vnz_09785	41	340	464	76	328	55
vnz_09790	35	234	328	79	220	41
vnz_09795	38	193	329	53	263	69
vnz_09800	19	22	20	72	9	44
vnz_09805	25	27	22	38	20	41
vnz_09810	55	79	80	118	45	72
vnz_09815	109	117	152	188	107	121
vnz_09820	460	330	453	678	354	519
vnz_09825	199	270	391	274	278	233
vnz_09830	37	124	161	83	132	46
vnz_09835	22	110	162	103	92	42
vnz_09840	133	210	268	362	253	208
vnz_09845	176	334	462	348	307	245
vnz_09850	225	391	483	423	384	349
vnz_09855	150	222	228	210	160	172
vnz_09860	1146	653	865	3639	547	2791
vnz_09865	289	221	267	539	262	476
vnz_09870	83	116	145	142	83	138
vnz_09875	236	389	487	420	318	343
vnz_09880	137	191	235	200	163	232
vnz_09885	238	426	481	292	368	255
vnz_09890	248	485	541	290	409	227
vnz_09895	155	369	334	167	307	164
vnz_09900	1103	6195	8215	1213	6013	1142
vnz_09905	12	30	46	23	33	19
vnz_09910	210	754	896	298	586	292
vnz_09915	825	1924	2656	1222	1412	1285
vnz_09920	258	741	956	405	589	299
vnz_09925	3645	6030	7620	5118	5223	4520
vnz_09930	31	101	103	63	91	57
vnz_09935	56	178	169	121	104	85
vnz_09940	490	1368	1735	787	1131	710
vnz_09945	488	1212	1657	800	948	775
vnz_09950	1014	3221	3941	1521	2152	1411
vnz_09955	689	1362	1575	962	1170	888
vnz_09960	2712	2472	2706	3538	2240	2819
vnz_09965	77	66	88	134	83	85
vnz_09970	11	38	46	11	16	8
vnz_09975	47	328	433	77	286	78
vnz_09980	101	516	627	156	440	129
vnz_09985	659	1336	1639	990	1116	916
vnz_09990	216	302	334	293	179	260
vnz_09995	194	266	309	327	190	270
vnz_10000	316	391	471	447	206	319
vnz_10005	123	158	165	148	109	132
vnz_10010	30	168	199	50	132	80
vnz_10015	20	625	862	76	663	39
vnz_10020	12	52	95	51	59	32
vnz_10025	59	83	136	121	89	78
vnz_10030	312	525	764	480	514	418
vnz_10035	3524	1092	1093	5430	871	5381
vnz_10040	786	307	364	1300	251	1117
vnz_10045	754	295	394	1115	284	999
vnz_10050	70	32	44	161	34	135
vnz_10055	175	192	191	322	131	216
vnz_10060	4980	2181	2024	7688	1375	6958
vnz_10065	5	51	79	35	75	8
[truncated: 5,449 more rows]

## Sheet: RPKM
	Glu3	Chi1	Chi2	Glu1	Chi3	Glu2
vnz_00005	6.36806	6.65792	6.74354	5.78483	6.76715	6.23861
vnz_00010	0.62468	2.66623	2.13877	1.2139	3.10855	1.14157
vnz_00015	1.90501	1.53149	0.805631	0.419263	1.3304	0.700013
vnz_00020	3.77052	4.54345	4.30718	3.57689	4.24578	3.33594
vnz_00025	1.26925	2.76569	2.41929	1.39578	2.54573	1.32698
vnz_00030	2.85357	4.10334	3.9648	2.589	4.25629	2.42912
vnz_00035	1.66335	1.6649	1.36854	1.36761	1.64571	1.47558
vnz_00040	1.8301	2.9007	2.02401	1.94709	2.0282	2.20836
vnz_00045	2.04968	2.67118	2.40208	2.19782	2.44021	1.65847
vnz_00050	2.41506	3.61534	3.31377	3.16625	3.56892	2.40487
vnz_00055	2.22705	2.69925	2.12585	2.40196	3.08227	1.88167
vnz_00060	1.7905	2.8768	3.05964	1.94808	2.91306	2.14818
vnz_00065	-0.0953419	2.07666	2.57459	1.19032	1.83111	0.274774
vnz_00070	3.35421	4.36494	4.41308	3.35958	4.45488	3.61531
vnz_00075	4.69936	5.36599	5.24381	4.20894	5.4341	4.33062
vnz_00080	0.583353	4.6781	4.92976	1.06447	4.94531	1.4483
vnz_00085	5.35692	4.48495	4.29834	5.67577	4.65394	5.56553
vnz_00090	3.95106	4.29145	4.26293	3.80732	4.12509	3.74639
vnz_00095	1.47274	3.12708	2.65014	1.73941	2.74266	1.33463
vnz_00100	4.90864	4.28348	4.28618	5.05112	4.34049	4.83639
vnz_00105	3.11956	2.58416	2.75662	3.21058	2.59341	2.90836
vnz_00110	4.82949	4.80693	4.41461	4.81557	4.6672	4.93606
vnz_00115	4.20876	5.2065	4.86043	4.15884	5.11876	4.38461
vnz_00120	2.76658	2.26153	2.73991	2.53523	2.55461	2.37954
vnz_00125	-0.343688	-0.0746169	0.726743	0.596116	0.0674174	0.461126
vnz_00130	0.350097	1.56473	1.67283	1.56832	0.963057	0.270078
vnz_00135	-0.183855	1.72033	1.59032	0.513591	1.9225	0.0307952
vnz_00140	1.30613	3.27609	3.67177	1.51391	3.7547	1.58365
vnz_00145	0.0388954	3.45692	3.26921	0.444403	3.18322	0.689279
vnz_00150	-0.606577	3.40271	3.62698	1.49094	3.35029	0.717532
vnz_00155	1.32915	4.81189	4.91676	1.4533	4.74795	1.19911
vnz_00160	-1.13644	0.965132	1.53582	0.707245	1.10914	-0.620771
vnz_00165	4.63564	4.76349	4.55427	4.24109	4.67664	4.31826
vnz_00170	4.40353	3.58481	3.44133	4.37078	3.58362	4.6677
vnz_00175	3.3687	3.09953	3.3167	3.59522	2.85555	3.24018
vnz_00180	1.82449	2.29282	1.47095	1.75887	2.14675	2.42275
vnz_00185	-1.08681	0.381987	-0.0431424	0.653955	-0.148486	-0.570184
vnz_00190	0.632095	0.939689	0.197629	0.799505	0.718936	0.0113688
vnz_00195	2.87963	2.70464	2.49177	3.17324	2.66006	2.67362
vnz_00200	3.10797	1.85666	0.965697	3.09432	1.91053	2.78256
vnz_00205	3.93712	2.17483	2.46691	3.94511	2.24615	4.18699
vnz_00210	4.04222	1.87507	2.61302	3.60575	2.68081	3.65818
vnz_00215	2.33875	1.72981	1.45871	2.17726	1.44033	2.33766
vnz_00220	7.53697	7.02449	6.99406	7.31559	7.02208	7.38436
vnz_00225	3.74103	5.68202	5.54917	3.14009	5.58367	3.34581
vnz_00230	2.10498	5.50985	5.52831	1.95015	5.12565	1.94435
vnz_00235	2.16384	5.61675	5.80431	1.76051	5.39845	1.96412
vnz_00240	2.67246	4.97028	4.9222	2.83923	4.79627	2.89419
vnz_00245	5.7929	6.13113	6.09644	5.58052	6.19339	5.73465
vnz_00250	11.8495	11.9043	11.7632	11.6233	12.0031	11.7371
vnz_00255	1.74664	4.0588	4.14352	2.35061	4.11489	2.26413
vnz_00260	0.472716	3.05893	2.66846	1.6202	2.79697	1.05797
vnz_00265	1.49503	3.32773	3.64341	1.04553	3.87057	1.96744
vnz_00270	1.80415	2.49122	3.06527	1.92497	2.59858	1.33497
vnz_00275	4.99644	3.01224	2.80927	4.90101	2.84393	5.72229
vnz_00280	3.64046	4.8647	4.9613	3.52466	4.70944	3.46312
vnz_00285	3.56419	4.48268	4.42997	3.49109	4.48822	3.54032
vnz_00290	0.336192	2.35478	2.38297	0.608418	1.3195	0.122892
vnz_00295	1.0201	2.25909	2.54089	1.62931	2.27086	0.811492
vnz_00300	0.554731	1.81379	2.42644	1.2659	2.42718	0.667871
vnz_00305	1.48412	2.41805	2.60244	1.2158	2.41758	1.08861
vnz_00310	1.08779	2.90893	2.76844	1.78372	3.18739	0.853873
vnz_00315	5.56488	6.13436	5.99369	5.35886	6.19687	5.34431
vnz_00320	0.245444	3.16442	3.20503	0.7848	3.35215	0.882532
vnz_00325	0.415061	1.84422	1.74979	1.22539	1.97268	0.467187
vnz_00330	0.448708	1.16599	1.33264	0.920625	1.51683	0.415098
vnz_00335	-0.08484	1.1681	1.08752	0.738836	1.44036	0.20579
vnz_00340	-0.0583922	1.30233	1.35951	0.0662484	1.54613	0.0622451
vnz_00345	1.32842	3.10124	2.9132	1.18208	3.00689	1.12127
vnz_00350	0.542871	1.54863	1.57953	0.78649	1.8125	0.35171
vnz_00355	-0.297094	1.71706	1.95381	1.62224	1.88481	0.303914
vnz_00360	1.37399	2.35174	2.00325	1.64326	2.52357	1.0918
vnz_00365	2.38624	3.428	3.13946	1.88789	2.84412	1.77924
vnz_00370	0.627472	2.16176	2.07343	0.968425	2.07193	0.531825
vnz_00375	2.99041	2.75033	2.48938	2.51916	2.04892	2.78226
vnz_00380	3.76935	3.6953	3.04138	3.81941	3.4718	3.8738
vnz_00385	3.89724	4.16763	3.6615	3.63502	3.77628	3.97792
vnz_00390	6.56943	4.93233	4.91249	5.49927	4.8021	5.75568
vnz_00395	3.84902	5.52669	5.36876	3.71789	5.33886	3.94532
vnz_00400	6.19889	7.27225	7.36829	5.88024	7.45774	5.8692
vnz_00405	2.53998	3.9462	4.16476	2.29901	3.96426	2.4604
vnz_00410	2.51901	3.36783	3.74485	2.52284	3.72939	2.35153
vnz_00415	-0.396455	0.818179	1.11351	0.125494	1.12875	0.316245
vnz_00420	-0.546246	-0.016891	-0.41948	-0.119982	-0.946151	-0.277794
vnz_00425	-0.393201	-0.0834507	0.107653	0.52424	0.359227	-0.266933
vnz_00430	0.302837	-0.247875	0.223491	0.608293	0.571763	0.715684
vnz_00435	-0.134008	0.183806	0.452095	1.5083	-0.200944	1.07352
vnz_00440	4.32848	4.37152	4.31982	3.89185	4.42533	4.2564
vnz_00445	4.25809	2.68725	2.737	4.73692	3.00146	4.89066
vnz_00450	2.55935	0.705771	0.695063	2.48612	0.333844	2.60696
vnz_00455	4.38027	1.75011	1.74825	4.30056	1.31689	4.17647
vnz_00460	4.81149	1.95788	2.49491	4.43777	1.60571	4.2388
vnz_00465	4.37894	1.79124	1.62337	4.04873	1.57815	4.13449
vnz_00470	5.11909	2.15065	2.79637	5.25892	2.61243	5.2845
vnz_00475	4.40413	1.92413	1.87241	4.08555	1.86273	4.24078
vnz_00480	5.01413	5.87995	5.65848	4.9927	5.76492	4.92958
vnz_00485	5.03639	5.10667	5.07511	4.74166	5.31054	4.93184
vnz_00490	5.1141	4.73988	4.70907	5.23595	4.76927	5.1292
vnz_00495	8.94901	6.97603	7.05355	8.89433	7.33924	9.05667
vnz_00500	0.163589	1.46086	0.884793	0.0165919	1.6585	-0.407612
vnz_00505	0.86915	1.72651	2.07363	1.84302	1.83587	1.00619
vnz_00510	-0.00534839	0.543863	0.534279	0.663459	0.538123	0.791894
vnz_00520	2.47034	3.46378	3.27082	2.65821	3.12461	3.03999
vnz_00525	6.75628	6.72039	6.55319	6.26431	7.10786	6.57714
vnz_00530	5.26891	5.41201	5.51842	5.00071	5.27089	5.21092
vnz_00535	4.74718	4.03644	3.97664	5.07475	3.80783	5.7089
vnz_00540	5.02927	4.44744	4.60505	4.92682	4.71919	5.20138
vnz_00545	4.48398	4.88196	4.98907	4.29515	5.04173	4.33893
vnz_00550	2.57474	1.58326	1.98922	2.08498	2.11202	2.44535
vnz_00555	4.1342	3.01408	3.34306	3.68907	3.32761	4.23493
vnz_00560	3.95148	2.54747	2.62765	3.81365	2.12063	3.9499
vnz_00565	3.88791	3.18267	2.85124	3.9582	2.45603	4.34315
vnz_00570	4.28225	3.07922	3.23148	4.12887	3.57657	4.60265
vnz_00575	4.5726	2.76566	3.05043	4.48224	3.1874	4.69825
vnz_00580	9.24225	8.45771	8.49314	8.81168	8.69028	9.43096
vnz_00585	4.64397	3.811	3.48207	4.35098	3.88341	4.86203
vnz_00590	4.63905	5.0565	4.90811	4.90828	5.03676	4.5528
vnz_00595	5.29579	5.814	5.71443	5.20361	5.73508	5.01063
vnz_00600	2.83087	4.34381	4.32082	2.52951	4.3744	2.90654
vnz_00605	4.06867	4.80854	5.09601	3.85396	4.8259	4.11546
vnz_00610	4.81465	3.98014	3.94876	4.2426	3.96471	4.70726
vnz_00615	3.54669	3.18412	3.27067	3.55739	3.28469	3.62277
vnz_00620	2.99013	3.18234	3.4662	2.81813	3.11591	3.00389
vnz_00625	3.60519	4.16194	4.22506	3.13216	4.31846	3.20165
vnz_00630	5.21737	7.12923	6.76574	4.50137	7.03267	4.58048
vnz_00635	5.00072	6.4384	6.35146	4.78294	6.33244	4.33589
vnz_00640	4.2733	5.67487	5.76747	4.3042	5.83502	4.67093
vnz_00645	4.93265	3.19336	3.56462	4.78904	3.58046	5.24425
vnz_00650	3.34575	3.5358	3.88853	3.1591	3.86172	3.57254
vnz_00655	3.58746	3.4835	3.47998	3.37306	3.61107	3.76394
vnz_00660	4.14924	4.72273	4.52809	3.99405	4.52824	3.64284
vnz_00665	3.03804	4.05096	3.96431	3.06802	3.90943	2.93019
vnz_00670	7.79037	7.73711	7.63376	7.50907	7.78218	7.45762
vnz_00675	4.78698	4.66359	4.75205	4.69892	4.57556	4.62653
vnz_00680	3.85567	5.3629	5.13718	3.70726	5.24928	3.49064
vnz_00685	1.34962	1.85539	1.32446	1.08609	1.5945	0.605763
vnz_00690	1.08843	2.81573	2.88636	1.05926	3.05256	0.644002
vnz_00695	2.49192	4.9191	4.95244	2.69769	5.07222	2.95124
vnz_00700	3.03914	3.71518	3.4871	2.78873	3.68995	3.074
vnz_00705	0.914182	1.20968	0.682063	1.02545	0.39082	0.461939
vnz_00710	5.77441	6.04625	6.0301	5.62156	5.9634	5.58917
vnz_00715	4.75713	4.92349	4.78954	4.47188	5.05995	4.40329
vnz_00720	6.22816	6.37369	6.31543	5.81123	6.26124	5.97417
vnz_00725	2.90126	3.60015	3.55058	3.1875	3.62253	3.30316
vnz_00730	0.562096	1.85027	1.68127	0.949351	1.33307	0.469027
vnz_00735	3.98855	5.00983	5.0202	4.06167	4.80882	4.1023
vnz_00740	2.32878	3.77903	4.08133	2.39788	3.96793	2.23571
vnz_00745	3.96384	3.90504	3.75829	3.9183	3.96418	4.00496
vnz_00750	5.44069	4.66101	4.71004	5.02617	4.85825	5.08013
vnz_00755	2.20833	1.78998	1.88534	2.31895	1.59406	2.46049
vnz_00760	6.96076	3.55851	3.64608	6.48273	3.87339	6.70775
vnz_00765	6.29082	2.17168	2.58078	5.60531	2.77162	5.86259
vnz_00770	5.47415	1.84577	2.24638	4.75989	1.94831	5.08221
vnz_00775	3.93477	0.712525	0.0084616	3.47211	1.24338	3.08899
vnz_00780	1.46788	0.153557	0.388978	1.75988	0.175433	1.27099
vnz_00785	1.9506	0.609239	0.897518	2.01077	-0.371375	1.52796
vnz_00790	0.488348	0.0214881	-0.139408	0.840891	0.280601	0.0258701
vnz_00795	0.0349787	0.383026	0.472195	0.619508	0.802416	0.340733
vnz_00800	0.244391	0.365872	0.74068	0.502218	0.0042326	0.0629064
vnz_00805	-0.403103	0.00740884	-1.03452	0.775631	-0.654491	0.0244521
vnz_00810	-0.0434328	-0.163181	-0.867244	1.23505	-0.463971	0.47367
vnz_00815	4.69444	5.52105	5.39094	4.27597	5.48901	4.30084
vnz_00820	0.240016	0.882919	0.500891	0.829232	1.51783	0.470376
vnz_00825	1.18651	0.597642	1.16181	2.08846	1.41125	1.20427
vnz_00830	1.9582	1.12061	1.84505	2.02757	1.69424	1.94801
vnz_00835	1.15086	1.88204	1.70238	1.57596	1.57538	2.01621
vnz_00840	5.70874	3.99381	3.64833	5.41149	3.92424	5.57227
vnz_00845	5.7144	4.31478	4.38585	5.55408	4.27478	5.68475
vnz_00850	3.48173	3.25906	2.95115	2.95996	3.52909	3.60472
vnz_00855	3.21939	3.9804	3.85297	3.2621	3.95707	3.42931
vnz_00860	5.08615	4.07504	3.81005	4.87014	3.9835	4.72243
vnz_00865	0.959159	1.68196	1.90183	0.867268	2.0916	0.215747
vnz_00870	0.532095	4.63503	4.72964	1.44379	4.78493	1.24479
vnz_00875	1.61098	1.19719	1.67909	1.49436	1.66572	1.63711
vnz_00880	1.07269	0.975949	0.169192	0.906296	0.974768	0.76184
vnz_00885	2.60676	1.42683	1.75673	2.66552	1.6787	2.50785
vnz_00890	1.79442	0.248288	0.580194	1.97083	0.153047	2.40644
vnz_00895	5.57579	5.4316	5.40695	5.70561	5.0943	5.73256
vnz_00900	1.72511	1.97524	1.05931	1.72389	1.90727	2.10712
vnz_00905	3.22684	4.77266	4.65763	2.52284	4.20823	3.11336
vnz_00910	1.76528	3.33509	3.19664	2.207	3.10704	1.54788
vnz_00915	1.91134	2.73227	2.91088	1.49359	2.80299	2.00599
vnz_00920	0.495473	2.01315	2.25968	1.6273	2.73011	1.21438
vnz_00925	2.39309	4.18267	3.97409	2.96478	4.26676	2.6409
vnz_00930	1.53018	3.20586	3.25454	1.70574	3.11926	1.69978
vnz_00935	1.58154	2.98249	3.01716	1.80321	2.96043	0.96482
vnz_00940	0.251855	1.97942	1.57748	1.26605	1.37033	0.831273
vnz_00945	0.525757	2.9847	2.90345	1.12779	2.74993	1.2951
vnz_00950	3.23661	4.81895	4.78926	3.14736	4.61482	3.00527
vnz_00955	4.53664	5.33384	5.46429	4.16558	5.43566	4.02268
vnz_00960	5.05939	4.87805	4.71132	4.47484	4.86031	4.6773
vnz_00965	4.71266	4.76308	4.95981	4.53868	4.86234	4.65869
vnz_00970	2.7897	5.35822	5.56314	2.55207	5.53788	2.88537
vnz_00975	6.20011	5.18968	5.30089	5.82618	5.31786	6.10206
vnz_00980	3.84396	2.95396	3.45854	3.84358	3.18338	4.17743
vnz_00985	4.10595	3.42329	3.85645	4.19699	3.27391	4.64424
vnz_00990	8.28419	7.73531	7.43846	8.50406	7.46593	8.29048
vnz_00995	6.84881	6.09996	5.61402	7.27271	5.68517	6.94524
vnz_01000	3.95984	3.01821	2.86579	4.53668	2.51084	4.25745
vnz_01005	1.90294	2.61511	2.41634	2.2987	2.58137	1.68685
vnz_01010	-0.163294	1.10892	0.987392	0.535186	0.600305	0.0268725
vnz_01015	2.59315	2.58206	2.66776	2.35454	2.5406	2.79242
vnz_01020	1.14562	1.99424	1.39237	1.69965	1.73268	1.35722
vnz_01025	3.59996	3.67225	3.45067	3.27492	3.74726	3.27376
vnz_01030	2.24778	2.80623	2.52419	2.45169	2.69696	2.586
vnz_01035	0.371813	0.999586	0.952781	1.28925	1.75661	-0.0387618
vnz_01040	0.564603	1.90001	1.83241	0.937836	1.94805	0.5925
vnz_01045	2.37489	3.59043	3.49644	2.69917	3.55443	2.16325
vnz_01050	0.429906	4.59673	4.53342	1.86359	4.061	1.59723
vnz_01055	2.76517	7.57801	7.38241	3.73981	7.22091	3.78123
vnz_01060	3.1854	2.76911	2.63545	2.53205	3.10393	3.1736
vnz_01065	0.930242	1.53611	2.10207	1.39522	1.77512	1.70539
vnz_01070	8.94615	3.19204	3.0737	8.41512	3.44493	8.63005
vnz_01075	8.04345	3.39936	3.57023	7.57395	3.69367	7.75589
vnz_01080	8.98284	3.93851	4.22492	8.56978	4.02385	8.68461
vnz_01085	8.53702	4.02292	3.82425	8.00381	4.04882	8.15432
vnz_01090	5.70057	4.38632	4.32621	5.28645	4.5935	5.55219
vnz_01095	3.66839	1.19007	1.62954	3.45129	1.61471	3.95504
vnz_01100	5.35032	4.74397	4.22416	5.13975	4.31818	5.64399
vnz_01105	5.15761	5.40461	5.33283	4.90009	5.27385	5.39855
vnz_01110	3.4001	3.93926	3.97099	3.39307	4.094	3.43473
vnz_01115	6.62382	5.34033	5.35484	6.45254	5.46728	6.52604
vnz_01120	6.345	4.80089	4.72836	5.98365	4.53426	6.03433
vnz_01125	0.724054	1.85817	1.79552	1.5063	1.59069	1.27648
vnz_01130	3.3917	3.13069	3.78474	3.6487	3.57751	3.75853
vnz_01135	2.34339	2.92597	2.48446	2.87468	2.43054	2.81296
vnz_01140	3.96506	4.70034	4.58617	3.63226	4.37481	3.61703
vnz_01145	2.70549	4.02459	4.2651	2.60458	4.23768	1.81768
vnz_01150	1.46743	3.73541	3.70997	1.75533	3.68823	2.09996
vnz_01155	2.26967	2.61214	3.00127	2.00863	3.13287	3.25562
vnz_01160	5.0807	5.2198	5.20281	4.78294	5.10421	4.95295
vnz_01165	4.14006	4.7863	4.64269	3.84526	4.43685	4.02111
vnz_01170	2.86175	3.14468	2.96484	2.59317	3.35318	2.47298
vnz_01175	1.78009	1.71032	1.58758	2.13165	1.85236	1.67809
vnz_01180	0.344254	0.807275	1.23674	1.01661	0.969237	0.82168
vnz_01185	2.29945	2.89026	2.66569	2.62684	2.76606	2.19427
vnz_01190	2.43359	2.37974	2.33972	2.12384	2.23814	2.79358
vnz_01195	3.19609	2.46704	2.3804	3.0116	2.68497	2.90141
vnz_01200	1.51289	2.08753	1.62818	1.74807	1.69146	0.79421
vnz_01205	2.92966	4.14841	3.40762	2.66618	3.65374	1.77643
vnz_01210	3.85226	4.2667	4.27281	3.50316	4.60537	3.26689
vnz_01215	1.09023	5.86583	5.68101	2.01466	5.95441	2.17518
vnz_01220	2.11369	5.73862	6.08345	2.89436	6.01139	2.96548
vnz_01225	0.724608	2.48697	2.19479	1.67753	2.4101	1.34005
vnz_01230	3.45437	4.19805	4.19952	3.16296	4.35253	2.79906
vnz_01235	4.6486	4.97874	4.87588	4.42099	5.00437	4.50394
vnz_01240	5.70412	5.78741	5.5715	5.27968	5.66582	5.16412
vnz_01245	3.21356	3.01961	3.57483	3.00503	3.80931	3.09282
vnz_01250	4.83746	5.79754	5.80496	4.91867	5.88453	5.11669
vnz_01255	4.98107	4.84866	4.957	4.55937	4.98164	4.72691
vnz_01260	7.64297	10.5233	10.4867	7.28649	10.4574	7.49325
vnz_01265	8.78047	9.6653	9.6465	8.39695	9.61513	8.56949
vnz_01270	9.22784	11.253	11.1416	8.82491	11.0705	9.07618
vnz_01275	4.32212	6.82365	6.65542	4.11741	6.81607	4.26388
vnz_01280	2.16766	7.86213	7.96359	2.06117	7.85158	1.94419
vnz_01285	6.7865	8.07443	8.05479	6.59551	8.13692	6.65786
vnz_01290	7.7961	8.00934	8.12286	7.49719	8.0219	7.68234
vnz_01295	4.88085	6.94347	6.99921	4.78069	6.85724	4.79799
vnz_01300	5.34077	5.36339	5.3172	5.01814	5.04784	5.08763
vnz_01305	0.370623	2.06985	2.40215	1.05354	2.14577	0.934193
vnz_01310	-1.30685	1.59451	1.79146	0.290694	1.95223	-0.132887
vnz_01315	0.572597	2.42416	2.18271	1.57139	2.15573	0.217659
vnz_01320	0.838331	2.22706	2.57747	1.09616	2.64898	0.286197
vnz_01325	1.14826	2.19296	2.41205	1.70313	2.14066	1.6255
vnz_01330	4.41418	4.51846	5.03519	3.98169	4.87328	3.72733
vnz_01335	3.92637	3.58739	3.49154	3.73037	3.49641	3.78849
vnz_01340	5.01189	4.79531	4.45445	4.88777	4.31845	4.45545
vnz_01345	4.35431	2.9957	2.73832	4.16526	2.86848	4.51646
vnz_01350	6.03039	4.69113	4.7522	5.72961	4.6927	5.83316
vnz_01355	5.52177	5.82272	5.78309	5.33635	5.72677	5.56969
vnz_01360	4.49498	3.66783	3.22921	4.46614	3.30188	5.29228
vnz_01365	-0.775553	1.45065	2.12151	0.759892	1.92562	-0.0579234
vnz_01370	-0.388831	2.35917	2.42796	0.752671	2.83112	0.128143
vnz_01375	1.0284	3.47299	3.52534	1.09048	3.64746	1.67672
vnz_01380	2.67624	3.74031	4.04883	2.81034	3.76612	2.81009
vnz_01385	2.68388	4.02541	4.23433	2.71829	3.93712	2.62973
vnz_01390	5.23679	4.53265	4.86196	4.97737	4.65936	5.18307
vnz_01395	2.53697	3.57702	3.5625	2.62412	3.66913	2.61831
vnz_01400	4.83911	5.04624	4.89469	4.21827	4.67255	4.5261
vnz_01405	5.14576	5.4641	5.36616	4.62288	5.18599	4.65969
vnz_01410	4.26442	4.73287	4.6654	3.94305	4.84191	4.06945
vnz_01415	4.85556	4.4302	4.16483	4.58123	4.23922	4.75972
vnz_01420	4.83273	5.74264	5.87365	4.93081	5.47166	5.30097
vnz_01425	1.80756	2.59322	2.73892	1.87226	2.76206	1.07422
vnz_01430	0.872152	2.3888	2.4116	1.63047	2.82813	0.412576
vnz_01435	3.40084	3.71029	3.82573	3.29599	3.65021	3.50673
vnz_01440	4.13878	3.84878	3.57192	4.04883	3.58705	4.14072
vnz_01445	4.7533	5.78616	5.63968	4.64479	5.66909	4.65436
vnz_01450	4.31716	4.07227	3.64565	4.55124	3.79838	4.49554
vnz_01455	5.42893	4.64963	4.53869	5.82894	4.77599	5.59996
vnz_01460	5.98127	4.97013	4.97467	6.02645	4.98617	5.86731
vnz_01465	3.11816	5.03376	5.3184	3.44259	5.21224	3.50867
vnz_01470	4.82026	5.3406	5.26026	4.78605	5.18161	4.69955
vnz_01475	3.78625	4.72441	4.94042	3.14471	4.70478	3.43823
vnz_01480	5.06136	5.81868	5.86939	5.23746	6.06066	5.01677
vnz_01485	2.22246	2.10778	2.27043	1.40563	2.37294	1.75139
vnz_01490	1.02964	3.12509	3.42105	1.40287	3.01714	1.28791
vnz_01495	5.93816	5.75334	4.8517	5.02412	5.55076	5.53907
vnz_01500	0.927615	2.22384	1.40735	1.2208	1.23447	0.917425
vnz_01505	3.31716	2.22662	2.6095	2.96212	2.51187	3.14534
vnz_01510	2.80445	2.95932	2.92201	2.71036	2.87222	2.87625
vnz_01515	3.44563	4.66986	4.70211	3.2062	4.70036	3.37143
vnz_01520	2.83636	3.85436	3.52193	2.31447	3.54641	2.94761
vnz_01525	3.86843	3.08636	3.2128	3.51362	3.37258	3.90934
vnz_01530	1.85655	2.44817	2.04739	1.71021	2.12308	1.55207
vnz_01535	1.7876	3.98953	3.86833	2.45145	3.48337	2.14938
vnz_01540	3.41821	4.49973	4.56463	3.31563	4.47911	3.17162
vnz_01545	5.44064	5.9163	5.81357	5.10343	5.68127	5.01051
vnz_01550	2.99188	3.05198	3.03123	2.98785	3.08728	3.08858
vnz_01555	2.7446	2.76808	2.5953	2.9221	2.54182	3.42243
vnz_01560	2.38208	2.37492	2.53459	2.86579	2.87587	2.6552
vnz_01565	2.25151	3.33222	3.29127	2.16257	3.32577	1.79813
vnz_01570	0.258782	1.76649	1.29664	0.564238	1.38134	0.156783
vnz_01575	4.56552	4.48388	4.3156	4.06744	4.51816	3.95928
vnz_01580	7.64757	6.75817	6.77759	7.55919	6.52572	7.93281
vnz_01585	5.10875	4.51733	4.68328	5.07665	4.38642	5.54384
vnz_01590	2.16178	1.86233	1.87615	2.23861	2.01211	2.77106
vnz_01595	4.53896	4.08729	4.01513	4.05839	3.68043	4.1227
vnz_01600	3.69832	4.38319	4.07311	3.43916	4.12503	4.07073
vnz_01605	5.19887	4.79162	4.5519	5.24821	4.89154	5.31537
vnz_01610	1.95948	5.46619	5.56304	2.19819	5.52493	2.07593
vnz_01615	-1.02765	2.87879	2.85474	0.45629	2.77595	0.668062
vnz_01620	7.02577	5.59948	5.4708	6.73082	5.32497	6.99095
vnz_01625	4.64147	3.53102	3.20026	4.25871	3.23943	4.5
vnz_01630	5.58438	6.02801	5.67176	5.16627	5.73068	5.078
vnz_01635	3.42888	4.24396	4.44172	3.31078	4.12762	4.3689
vnz_01640	0.59119	2.81711	2.84088	1.40303	2.59004	0.906732
vnz_01645	1.22269	1.91808	1.60586	1.31864	1.75183	1.43734
vnz_01650	1.69351	2.25281	2.47787	1.71706	2.2969	1.72886
vnz_01655	3.6483	3.48854	3.49531	3.3883	3.80308	3.25136
vnz_01660	3.93271	3.8464	3.8408	3.73816	3.74984	3.74014
vnz_01665	1.95971	3.21459	3.20689	2.4128	3.0445	1.96672
vnz_01670	3.13807	4.36984	4.30679	3.57875	4.40237	3.74948
vnz_01675	4.59467	4.65493	4.96372	4.56692	4.87688	4.38999
vnz_01680	4.05588	5.65017	5.42467	3.60429	5.24185	4.23934
vnz_01685	0.142288	2.63023	2.39153	0.61269	2.22024	-0.452647
vnz_01690	1.75293	2.48948	1.56208	2.08004	2.05261	1.89433
vnz_01695	1.78148	4.78187	4.87209	1.43455	4.67199	1.63466
vnz_01700	2.27334	4.05051	3.97781	2.49666	3.84479	2.50568
vnz_01705	5.05173	6.41921	6.18713	4.93798	6.50797	5.05741
vnz_01710	4.06776	2.98905	2.92428	4.06782	2.92049	4.39228
vnz_01715	9.21511	7.67531	7.87189	8.78081	7.9941	9.26237
vnz_01720	5.06126	5.12401	5.40271	4.74385	5.52335	5.21216
vnz_01725	6.82996	5.81587	6.06564	6.671	6.07032	7.00611
vnz_01730	2.8445	2.78811	2.53272	2.99728	2.85035	3.04978
vnz_01735	6.50829	5.86944	5.7726	5.913	5.96617	6.10797
vnz_01740	4.62469	4.17365	4.20263	4.54245	4.22265	4.82085
vnz_01745	6	5.19168	5.28048	5.64742	5.25726	6.01956
vnz_01750	5.30727	4.70119	4.74341	5.20618	4.70332	5.28274
vnz_01755	5.8792	5.33455	5.32062	5.77487	5.40202	5.93521
vnz_01760	4.95636	5.56762	5.42908	4.22734	5.61798	4.85749
vnz_01765	3.41192	3.91845	4.05379	3.04287	4.14954	3.04893
vnz_01770	3.54375	3.31982	3.36026	3.29879	3.41712	3.87154
vnz_01775	4.41575	3.28623	3.72313	3.92786	3.81543	4.54683
vnz_01780	4.97465	4.1771	4.14477	5.09843	4.75531	5.65028
vnz_01785	7.24934	5.9468	5.63402	6.98661	5.97596	7.41475
vnz_01790	3.5253	4.88186	4.74992	3.67083	4.74512	3.39521
vnz_01795	1.67359	3.1188	3.09149	2.44887	3.67695	2.56922
vnz_01800	2.67897	3.26617	3.32688	2.67685	3.31737	3.11759
vnz_01805	2.84392	3.40953	3.33007	2.30886	3.06962	2.89068
vnz_01810	2.98053	3.34434	3.6015	3.22346	3.66366	3.41505
vnz_01815	3.28877	3.54345	3.91985	3.68389	4.05416	4.1266
vnz_01820	2.00065	4.30621	4.35847	2.73059	4.3249	2.98999
vnz_01825	2.46066	2.74353	2.93114	3.24524	2.91644	3.66549
vnz_01830	3.78287	3.48692	3.46369	4.01021	3.93729	4.43725
vnz_01835	4.6444	4.0662	4.37476	4.83802	4.44969	5.19084
vnz_01840	5.3429	4.4939	4.30379	5.14215	4.31469	5.4357
vnz_01845	7.74879	6.41587	6.23393	7.45777	6.36547	7.537
vnz_01850	1.50595	2.76845	2.35439	2.2611	3.17621	1.56368
vnz_01855	1.66285	2.31566	2.30848	1.78408	2.69751	2.26024
vnz_01860	1.88112	2.78399	2.97541	2.13014	2.89765	2.51574
vnz_01865	1.72681	2.81163	3.43058	2.92435	3.17563	2.82559
vnz_01870	0.704916	1.91323	2.27392	1.70197	2.68967	1.58262
vnz_01875	0.751701	2.56462	2.29494	1.41642	2.16656	1.86913
vnz_01880	2.19355	3.83638	3.74377	2.09618	3.76952	2.48394
vnz_01885	1.97273	3.57985	3.69546	2.57996	3.68934	2.52074
vnz_01890	1.40896	2.00488	1.99866	1.71189	1.88986	1.26861
vnz_01895	2.92741	4.74315	4.84205	3.34795	4.77795	3.25787
vnz_01900	4.25193	5.68102	5.7912	4.37224	5.93275	4.51617
vnz_01905	3.87236	5.40551	5.35843	4.17355	5.31242	4.07712
vnz_01910	3.67995	5.22981	5.00383	3.68164	4.87976	3.79358
vnz_01915	7.01117	6.58964	7.00539	6.8028	6.68546	7.07073
vnz_01920	6.47397	5.93946	5.90345	6.36284	6.04708	6.42027
vnz_01925	5.56102	5.12228	5.2088	5.46106	4.84729	5.41922
vnz_01930	4.10925	3.61115	3.42678	3.8855	3.46138	3.73917
vnz_01935	3.26046	5.32589	5.34848	3.35061	4.9692	3.52599
vnz_01940	4.23697	4.80708	4.94939	4.2902	4.83803	4.30755
vnz_01945	4.45698	5.22952	4.99593	4.38874	4.90968	4.46227
vnz_01950	8.62599	8.04241	7.89855	8.64155	7.91316	8.67095
vnz_01955	5.08765	4.32604	4.32453	5.11008	4.22675	5.00899
vnz_01960	5.09922	7.59636	7.51014	4.90396	7.59386	5.1126
vnz_01965	7.62545	4.878	4.96813	7.43638	4.97889	7.42607
vnz_01970	6.26108	2.7979	3.10883	5.97336	3.21531	5.96707
vnz_01975	6.09466	6.12674	6.10828	6.00084	6.03993	5.9123
vnz_01980	5.31839	5.19002	4.85762	5.18813	4.75291	5.07654
vnz_01985	5.24974	5.017	4.87422	5.15758	4.79702	5.05958
vnz_01990	3.83945	4.7722	4.70011	3.55872	5.03624	3.61413
vnz_01995	8.12725	6.45687	6.49678	8.60784	6.41075	8.60994
vnz_02000	5.3486	4.76591	4.88856	5.726	4.94926	5.70369
vnz_02005	4.26669	4.02869	4.05735	4.77786	3.95701	4.64879
vnz_02010	0.275232	0.0383367	-0.0145732	0.700457	0.0224454	0.792491
vnz_02015	3.35475	4.79187	4.53964	3.00259	4.60153	3.43198
vnz_02020	5.37078	6.67617	6.74045	4.95763	6.79854	5.32912
vnz_02025	2.55918	3.81824	4.11777	2.29813	4.30526	1.50696
vnz_02030	1.28611	2.46946	2.53312	1.40405	2.78408	1.74543
vnz_02035	1.99442	4.46616	4.71248	2.4838	4.64326	2.68964
vnz_02040	5.26386	5.52279	5.51739	5.14023	5.69616	5.11326
vnz_02045	2.0797	2.57833	2.51777	2.7472	2.31086	3.29644
vnz_02050	6.54775	8.30663	8.21668	6.5445	8.56367	6.72902
vnz_02055	4.82414	6.66545	6.36734	4.57709	6.4329	4.81891
vnz_02060	4.19552	4.6662	4.69474	4.04867	4.40204	4.01554
vnz_02065	6.06752	5.88997	5.80385	6.12161	6.05576	6.0158
vnz_02070	9.9042	8.33649	8.58703	9.90259	8.60716	9.6635
vnz_02075	1.18285	1.65091	1.32589	1.55609	1.67145	0.776927
vnz_02080	4.63449	4.93603	4.71529	4.21144	4.39527	4.13862
vnz_02085	2.51455	2.54873	2.62672	2.2627	2.66645	2.29821
vnz_02090	1.85544	3.61721	3.37631	1.93248	3.82434	1.84409
vnz_02100	-1.75188	-1.65827	-0.878371	0.0789252	-1.21937	-0.687642
vnz_02105	-2.93021	-2.67485	-1.98813	-0.186839	-2.64317	-1.09109
vnz_02110	-1.36254	-1.83957	-0.710886	0.205377	-1.97399	-0.217324
vnz_02115	1.04469	1.26781	1.42117	0.995029	1.70663	0.867843
vnz_02120	0.0831095	0.925479	1.12017	0.160477	1.18006	-0.012816
vnz_02130	1.66038	1.09233	1.27892	2.09534	1.62204	1.83642
vnz_02135	0.584164	0.510707	0.721649	1.32352	0.0416236	1.63354
vnz_02140	0.169555	1.1892	0.87152	0.886049	1.4646	0.764388
vnz_02145	6.12391	5.90688	5.99547	6.25029	5.82152	6.36021
vnz_02150	9.43151	8.28111	8.257	9.72704	8.25202	9.80039
vnz_02155	3.37899	3.29704	3.79945	3.28017	3.39741	2.95589
vnz_02160	7.2519	6.21624	6.29607	7.04232	6.19967	7.26513
vnz_02165	4.27061	3.452	3.30515	4.16814	3.19058	4.17528
vnz_02170	3.08654	2.0328	2.09115	2.96031	2.01865	3.10301
vnz_02175	5.8162	6.95012	7.09575	5.63799	6.9585	5.96946
vnz_02180	2.32528	3.22345	3.14527	1.78471	2.84243	1.47836
vnz_02185	10.6376	12.7253	12.1792	9.82389	12.3324	9.93808
vnz_02190	4.32864	6.82665	6.77643	4.29845	6.41639	4.34683
vnz_02195	0.665472	4.24041	4.18865	1.81607	4.00936	1.58874
vnz_02200	2.4728	3.81985	3.67624	2.60694	3.9382	2.32597
vnz_02205	1.64356	2.55943	2.18933	1.64109	2.52167	1.09495
vnz_02210	-0.475804	1.29313	1.29297	0.689615	0.524602	0.288804
vnz_02215	1.69296	2.54965	2.5318	2.15802	2.32294	1.6423
vnz_02220	-0.967249	0.00960063	0.375018	1.24219	0.247368	-0.451585
vnz_02225	2.60354	2.18726	2.71711	2.70196	2.22988	3.05125
vnz_02230	2.19233	1.73556	1.76788	2.46779	1.70695	2.18015
vnz_02235	3.67639	3.36615	3.30237	3.69831	2.98704	3.56069
vnz_02240	3.67985	3.87129	4.20602	3.57418	4.31478	4.1317
vnz_02245	2.81385	3.49985	3.8497	2.96166	3.90436	2.50936
vnz_02250	2.85749	3.46843	3.49877	3.12988	3.66081	3.15126
vnz_02255	4.25857	4.95399	5.08334	4.09506	4.79161	4.48729
vnz_02260	4.92001	5.29577	5.06933	4.84998	5.08612	4.86758
vnz_02265	5.16736	5.41555	5.16885	5.27524	5.39458	5.21917
vnz_02270	4.05525	3.30782	3.37089	3.58086	3.54835	3.94339
vnz_02275	4.76782	4.91078	4.74144	4.36046	4.61798	4.80542
vnz_02280	3.45767	5.22162	5.41302	3.29161	5.13189	3.45679
vnz_02285	4.28066	3.80938	3.93305	4.61427	3.89053	4.77482
vnz_02290	1.51532	2.10649	1.96301	1.99958	1.56129	1.50151
vnz_02295	0.360823	1.41117	1.21531	1.04151	1.16188	0.477999
vnz_02300	4.60357	4.87225	4.47871	4.11479	4.45003	4.35893
vnz_02305	2.23443	2.88307	2.64751	2.25686	2.61093	2.39574
vnz_02310	0.788552	1.59292	1.62861	1.22205	1.62388	1.07612
vnz_02315	-0.319859	1.22374	0.758421	0.556941	0.505421	-0.151055
vnz_02320	-0.45223	0.619116	1.05495	0.734125	1.16401	0.597147
vnz_02325	1.33525	0.888883	1.1243	2.15077	1.6459	1.95682
vnz_02330	0.17053	0.678894	0.284891	0.944198	0.247368	0.35686
vnz_02335	1.47007	1.95767	1.73145	1.95991	1.98721	1.09436
vnz_02340	-0.56101	-1.45134	-1.24535	0.408026	-0.550796	-0.0814735
vnz_02345	0.0603477	1.54539	1.06737	1.61292	0.894497	0.444112
vnz_02350	0.22779	0.719996	0.560769	-0.337021	0.584226	-0.578777
vnz_02355	-0.294675	0.824984	0.259134	0.606442	0.735111	-0.507975
vnz_02360	-0.00170378	-0.0959163	0.183408	0.912663	0.0530414	-1.05651
vnz_02365	-0.133097	0.78939	0.141154	0.229076	0.707229	0.149518
vnz_02370	2.49047	3.11378	3.30085	2.46195	3.267	2.36945
vnz_02375	5.59134	6.22536	6.12333	5.31651	6.24577	5.41008
vnz_02380	3.39647	3.83762	3.67473	3.24576	3.7676	3.45628
vnz_02385	2.38807	3.04871	3.27257	2.09384	3.25571	2.0839
vnz_02390	-0.0217074	0.431327	0.00262243	0.500579	0.1954	0.712351
vnz_02395	0.931316	1.67542	1.07435	1.07685	1.35654	1.25886
vnz_02400	1.42539	1.21629	1.06211	1.57312	1.08994	1.7036
vnz_02405	1.59731	0.923819	1.64528	1.99693	1.15754	2.00613
vnz_02410	0.702625	1.25184	1.06901	1.25499	0.682094	0.26938
vnz_02415	3.64121	3.9826	3.90662	3.59491	4.20776	3.79173
vnz_02420	5.93745	6.23064	6.22415	5.69638	6.15857	5.78525
vnz_02425	2.70219	3.55564	3.81669	2.93256	3.65093	3.00393
vnz_02430	2.70677	3.23739	3.34791	2.8545	3.258	2.50705
vnz_02435	1.4508	2.24068	2.1352	1.75442	2.15177	1.4588
vnz_02440	1.34039	2.20356	2.14095	1.94802	2.27025	1.52202
vnz_02445	0.210706	0.628414	1.46579	1.29785	1.2445	1.84724
vnz_02450	-1.24813	0.371805	0.389667	0.087936	0.0712056	-0.621774
vnz_02455	-0.234865	0.234092	0.6586	0.838219	0.309521	-0.0283575
vnz_02460	-0.067793	0.690197	0.751771	0.744744	0.664746	0.463499
vnz_02465	5.55257	4.87907	3.99863	4.9337	4.62101	4.1377
vnz_02470	6.4901	6.50769	6.4487	6.23753	6.85013	6.55215
vnz_02475	5.56336	5.80263	5.85419	5.2352	5.78325	5.3717
vnz_02480	4.88005	5.38261	5.56256	4.75393	5.363	4.94855
vnz_02485	4.71871	6.03725	6.03458	4.99078	5.89116	5.02969
vnz_02490	4.73762	5.37358	5.35671	4.58284	5.4485	4.58235
vnz_02495	0.132071	0.991278	1.54088	1.05011	0.848429	0.848038
vnz_02500	1.43612	3.9698	4.01101	2.01208	3.71924	1.38699
vnz_02505	2.95056	3.3996	3.57126	2.91759	3.64105	3.39368
vnz_02510	1.97569	3.00999	2.88089	1.95245	3.05076	1.74933
vnz_02515	3.72321	4.24792	3.88784	3.40669	3.86417	3.44128
vnz_02520	3.63179	4.32967	4.26073	3.43687	4.19141	3.20793
vnz_02525	2.53854	3.67604	3.88199	2.22225	3.98634	2.21003
vnz_02530	0.501824	2.37061	2.16322	1.68056	2.3374	0.929379
vnz_02535	0.29763	1.06006	1.07084	0.819579	1.41422	0.74308
vnz_02540	-2.32658	1.08129	0.680759	0.0404652	0.99896	-0.682116
vnz_02545	0.887412	2.85255	2.61129	1.7851	3.06441	1.40308
vnz_02550	-0.0673616	1.68936	2.61628	1.21584	2.33199	0.449268
vnz_02555	-1.44912	1.58931	1.45799	0.839258	1.90857	-0.0779635
vnz_02560	-1.16768	2.23112	2.38762	0.610344	2.78483	-0.651253
vnz_02565	-0.867286	2.04386	1.89103	0.49257	1.98631	0.109007
vnz_02570	-1.54132	1.78108	1.34291	0.490237	2.21016	-0.170157
vnz_02575	-1.1535	1.39074	1.06889	1.28377	1.66084	0.0204637
vnz_02580	-1.45225	0.82873	0.736501	0.536498	1.06245	-0.127784
vnz_02585	-0.308578	1.09698	0.728479	0.983559	0.898259	-0.116791
vnz_02590	1.97914	2.91351	2.6514	2.55623	2.6608	2.17155
vnz_02595	5.61444	5.77695	5.77593	5.2598	5.80727	5.36136
vnz_02600	4.7818	7.68416	7.75208	4.39927	8.12688	4.05341
vnz_02605	0.828347	5.24956	5.04465	1.53025	5.26492	1.42863
vnz_02610	5.06593	5.61153	5.23166	4.82156	5.47201	4.70725
vnz_02615	0.364541	1.44973	0.904549	1.29368	0.633558	0.438289
vnz_02620	3.2062	4.14996	3.9442	2.76566	3.6383	3.31225
vnz_02625	2.39309	4.11694	3.7468	2.41547	3.92387	2.23232
vnz_02630	1.37699	4.18911	4.05165	1.23505	4.05447	1.60578
vnz_02635	5.21286	8.53786	8.51127	4.93232	8.59736	5.2476
vnz_02640	5.26435	10.2724	10.4522	4.41764	10.3127	4.65991
vnz_02645	4.95978	10.0932	10.268	3.70715	10.2204	3.84843
vnz_02650	5.08584	10.4785	10.7471	4.22053	10.6004	4.69926
vnz_02655	5.9974	10.0427	10.2101	5.38627	10.3004	5.25122
vnz_02660	5.22958	10.3836	10.6462	4.18243	10.497	4.40342
vnz_02665	0.257763	2.04164	1.53771	0.978447	1.74779	0.980587
vnz_02670	3.60654	4.07158	4.14949	3.69024	3.51734	3.8275
vnz_02675	3.60142	4.25042	4.27191	3.98692	4.01231	3.84226
vnz_02680	2.9533	4.97167	4.63575	2.80394	4.58	2.65096
vnz_02685	1.92743	2.80061	2.67881	2.11201	2.81199	1.83895
vnz_02690	4.41864	5.05081	4.88494	4.09465	5.16819	3.90511
vnz_02695	3.8835	4.58843	4.48344	3.9781	4.31141	3.93673
vnz_02700	3.86756	3.51119	3.61036	3.9899	3.39332	4.03793
vnz_02705	3.96611	3.83481	3.8203	3.98234	4.03605	4.19822
vnz_02710	3.9874	3.82512	4.081	4.08004	3.99061	3.99022
vnz_02715	5.74388	6.34898	6.32269	5.95664	6.06651	5.94716
vnz_02720	4.81418	4.73903	4.8889	4.9062	4.94206	5.20816
vnz_02725	0.528339	1.94167	1.9398	2.13325	1.84124	1.51428
vnz_02730	1.29185	2.19836	1.99497	1.88759	1.80229	0.594502
vnz_02735	-0.272696	2.74422	3.0031	0.0589253	3.11363	-0.199469
vnz_02740	0.230892	2.67167	3.00429	0.787865	3.00685	-0.2905
vnz_02745	1.026	2.28536	2.44507	1.66612	2.15969	1.64984
vnz_02750	5.68289	5.18253	4.97435	5.26268	4.76474	5.83874
vnz_02755	3.91032	3.96136	4.0047	3.79428	3.79938	4.06963
vnz_02760	3.89731	3.71255	3.67899	3.72404	3.85597	3.78664
vnz_02765	4.29065	4.48749	4.57923	4.01817	4.89344	3.97191
vnz_02770	4.15789	6.48654	6.47986	4.28248	6.38087	4.18551
vnz_02775	6.33153	6.67282	6.61777	6.02431	6.43487	6.05596
vnz_02780	3.28958	3.71747	3.81804	3.38742	3.54048	3.29415
vnz_02785	3.80338	5.80909	5.73668	3.76214	5.89015	3.90738
vnz_02790	-0.821423	0.353961	0.383055	1.34425	0.265169	0.242817
vnz_02795	-0.430937	0.477883	-0.439155	0.465338	0.187113	0.0864307
vnz_02800	2.03919	1.85792	2.26731	2.38977	2.4732	2.05809
vnz_02805	5.27152	3.61292	3.75496	5.06857	3.64885	5.25672
vnz_02810	5.85267	4.70885	4.88327	5.54644	4.96263	5.64263
vnz_02815	6.40447	5.59704	5.59892	6.0933	5.54562	6.29669
vnz_02820	6.55694	5.72278	5.57861	6.38107	5.62534	6.93316
vnz_02825	8.27473	6.7289	6.96689	8.18947	7.06682	8.59187
vnz_02830	5.71055	5.32729	5.11788	6.23164	5.33311	6.2075
vnz_02835	6.32836	3.4239	3.42426	7.18608	3.2269	7.00754
vnz_02840	7.51708	4.23334	4.30984	8.19831	4.20681	8.10593
vnz_02845	1.67089	2.31047	2.05274	1.00675	2.43231	1.41589
vnz_02850	3.31576	1.58446	1.41804	3.25757	2.20462	3.57159
vnz_02855	4.46128	3.87915	3.65287	4.49282	3.76952	4.49029
vnz_02860	3.44256	2.42455	2.8837	3.77222	2.92444	3.58983
vnz_02865	4.57293	3.64235	3.80567	4.5401	4.09438	4.439
vnz_02870	4.24338	3.11078	3.16642	3.60536	2.91041	3.89475
vnz_02875	-0.748619	0.71651	0.848892	0.874049	0.458217	-0.0737171
vnz_02880	2.80417	2.36412	2.51429	2.73236	2.66776	2.81583
vnz_02885	5.62127	4.76762	5.20501	5.28647	4.94385	5.78509
vnz_02890	3.08916	2.5991	2.99751	3.32574	2.8787	3.62359
vnz_02895	1.83582	1.3287	1.60518	1.9704	1.39588	2.00847
vnz_02900	2.15091	2.40062	2.26637	2.35526	2.2545	2.42157
vnz_02905	1.59312	2.07535	1.48668	1.5384	2.12155	1.53273
vnz_02910	3.76035	3.79753	3.6183	3.73788	3.48792	3.47053
vnz_02915	2.91584	3.39093	3.28659	2.9881	2.9633	3.02696
vnz_02920	2.68294	1.54291	1.63678	3.42757	1.34775	3.08478
vnz_02925	3.63145	1.25159	0.498263	4.08421	0.87991	4.13054
vnz_02930	5.03744	2.44574	2.74063	5.16092	2.58137	5.13319
vnz_02935	5.36387	4.15993	4.11467	5.33192	4.45756	5.29885
vnz_02940	3.23876	3.85808	3.76845	3.10289	3.8668	2.87115
vnz_02945	0.689201	2.00729	2.16132	1.53279	2.2299	1.40829
vnz_02950	6.34651	0.371133	-0.920058	7.06544	-1.00522	5.84557
vnz_02955	4.28175	4.22442	4.41514	4.82278	4.38552	4.07167
vnz_02960	2.77625	3.2301	3.23354	3.28122	3.00502	3.00571
vnz_02965	1.43938	2.15155	2.44157	2.37206	2.34664	2.28776
vnz_02970	2.6485	2.44062	2.23224	2.56938	2.60484	3.02232
vnz_02975	1.73034	2.53322	2.36526	2.27372	2.52595	2.29698
vnz_02980	1.35005	1.7874	1.9398	1.81509	1.95548	1.92335
vnz_02985	0.665398	1.58788	1.53203	1.20932	1.63294	1.18259
vnz_02990	0.472792	1.35338	1.31018	1.56774	1.38336	1.48984
vnz_02995	3.35349	3.54897	3.41986	3.17061	3.3566	3.22852
vnz_03000	1.38539	2.26215	2.23922	1.49834	2.14733	1.37751
vnz_03005	-0.422289	1.20436	1.30257	1.06836	1.84973	0.180757
vnz_03010	0.146921	1.64969	2.16332	1.50059	2.29546	1.0695
vnz_03015	-0.32855	0.131765	0.542631	0.721456	1.02734	0.250869
vnz_03020	2.62255	3.94192	3.80952	2.19773	3.6933	2.47856
vnz_03025	4.11801	4.74688	4.10739	3.69319	4.48078	3.5789
vnz_03030	4.00501	3.96433	3.99995	3.37924	3.66	3.38943
vnz_03035	4.2125	4.34401	4.25709	3.97967	4.15685	3.84047
vnz_03040	6.03722	6.44159	6.34871	5.47878	6.30191	5.81962
vnz_03045	5.02439	6.27035	6.28475	4.72332	6.18294	4.98416
vnz_03050	4.2238	6.11475	6.15558	4.20014	6.04871	4.42339
vnz_03055	1.72742	3.65978	3.74407	2.23174	3.47512	1.6888
vnz_03060	1.34185	2.29248	2.42979	1.82076	2.39148	1.71831
vnz_03065	3.58958	4.69926	4.44515	3.61448	4.6471	3.78147
vnz_03070	2.6074	4.10831	4.02256	2.95071	3.99825	3.02088
vnz_03075	4.57181	4.86117	4.72997	4.53404	4.70361	4.7579
vnz_03080	5.27824	5.28234	5.23555	5.00097	5.47091	4.88968
vnz_03085	4.66097	4.85358	4.96418	5.05421	4.72667	5.07689
vnz_03090	3.93225	4.82083	4.91778	4.61385	4.75117	4.77825
vnz_03095	4.83633	4.79751	4.69763	4.46781	5.1744	4.76735
vnz_03100	5.79222	6.20016	6.17402	5.6659	6.2732	5.77187
vnz_03105	3.42173	3.45528	3.23127	3.3354	3.3652	3.40552
vnz_03110	3.5781	3.78278	3.81386	3.12581	3.82448	3.42095
vnz_03115	3.11597	3.79229	3.81376	3.069	3.68439	3.2539
vnz_03120	3.14791	3.94422	4.07035	3.32764	3.90789	3.51187
vnz_03125	3.9771	4.28739	4.57838	3.78884	4.44123	4.18799
vnz_03130	2.6302	3.09457	3.01497	2.73424	3.49034	2.90486
vnz_03135	3.42912	3.97674	3.6905	3.45676	3.89414	3.30789
vnz_03140	4.14009	4.76231	4.73951	3.75225	4.89231	3.67123
vnz_03145	4.97992	5.50611	5.64918	4.79831	5.70795	5.06599
vnz_03150	5.00704	5.62356	5.91587	4.72966	6.17534	4.89916
vnz_03155	5.05386	6.02679	6.02944	4.74108	6.10242	4.92653
vnz_03160	1.65513	2.46264	2.52176	2.0173	2.30624	1.93775
vnz_03165	1.37316	3.58843	3.7618	1.23991	3.98077	1.6372
vnz_03170	2.62731	4.35056	4.0073	2.31136	4.4025	2.16668
vnz_03175	3.03156	2.94863	3.28272	3.29449	3.22256	3.19022
vnz_03180	1.79783	2.89363	3.14165	2.44371	3.23844	1.75055
vnz_03190	1.70326	1.91545	1.99258	2.33806	1.47662	1.88959
vnz_03195	5.15159	5.4109	5.43775	5.04062	5.70876	4.86306
vnz_03200	2.39598	6.75437	6.37514	3.32867	6.25004	2.65476
vnz_03205	4.13782	4.71043	4.46895	4.2955	4.68963	4.09123
vnz_03210	4.07105	3.87029	4.30899	4.25829	4.39206	4.40352
vnz_03215	-0.150694	2.1032	2.48231	0.879688	2.47194	0.727012
vnz_03220	1.62257	2.46551	2.6875	2.07524	2.59041	1.99726
vnz_03225	3.81811	3.24569	3.20914	3.33077	3.24188	3.06333
vnz_03230	5.28406	3.74101	3.50852	4.40308	3.95991	4.53607
vnz_03235	5.14837	5.2263	5.16075	4.97325	5.09091	5.03737
vnz_03240	5.47098	5.16642	5.05866	5.04793	4.95541	5.25859
vnz_03245	6.40745	6.82103	6.82383	6.27186	6.78676	6.08154
vnz_03250	2.80284	3.13072	3.17668	1.94156	3.35468	1.99399
vnz_03255	6.54845	8.46967	8.52183	6.34304	8.51961	6.80866
vnz_03260	7.39161	7.71535	7.63188	7.14306	7.66515	7.18104
vnz_03265	6.60763	7.00015	6.7358	6.53241	6.59743	6.75359
vnz_03270	5.29659	6.78882	6.59226	4.9731	6.56902	4.90057
vnz_03275	2.54408	4.04425	4.06744	2.38183	3.94869	2.10407
vnz_03280	4.84615	6.21072	6.0547	4.99312	5.91911	4.94135
vnz_03285	4.52112	5.58869	5.34884	4.87913	5.14945	5.07392
vnz_03290	5.63606	6.11657	6.1242	5.47166	6.33437	5.53015
vnz_03295	5.512	4.37639	4.47513	5.61295	4.69346	5.84306
vnz_03300	6.73984	7.35871	7.26027	6.4157	7.61838	6.90461
vnz_03305	4.7636	5.59686	5.78896	4.91601	5.49752	5.30168
vnz_03310	1.10811	1.9354	1.41213	1.46025	1.7107	1.55898
vnz_03315	-0.566355	0.105349	0.338489	0.852896	0.100737	0.594502
vnz_03320	0.529074	1.38644	0.841263	1.50295	0.150446	1.20295
vnz_03325	3.76035	2.79941	3.28481	3.94533	2.77273	3.91839
vnz_03330	3.93162	2.97145	2.7786	3.66153	2.5439	4.10423
vnz_03335	4.69847	3.21662	2.61703	4.65858	2.525	4.80667
vnz_03340	3.20059	3.2007	3.14541	2.76734	3.55534	2.729
vnz_03345	5.28977	5.60486	5.60311	5.00982	5.46332	5.17723
vnz_03350	2.96874	3.78889	4.30572	2.60641	3.2581	2.85421
vnz_03355	7.50941	5.03099	4.94283	7.45671	4.71843	7.85088
vnz_03360	6.42574	5.93855	5.94481	6.20563	6.09731	6.41148
vnz_03365	5.70602	5.9067	5.83898	5.57367	5.94783	5.67285
vnz_03370	3.35792	3.21871	3.04502	2.83697	3.12999	3.31492
vnz_03375	3.58082	3.49394	3.42532	3.3997	3.40131	3.32465
vnz_03380	3.11472	3.96144	3.47639	3.26977	2.95327	3.2357
vnz_03385	4.40791	4.33357	4.71785	4.61802	4.25836	4.75175
vnz_03390	7.37428	6.68498	6.70229	7.28989	6.50956	7.36682
vnz_03395	7.39135	5.69816	5.73761	7.14695	5.63049	7.41721
vnz_03400	5.8175	4.33497	4.19238	5.50698	4.41022	5.77041
vnz_03405	8.17865	6.49855	6.4425	8.75144	6.43229	8.57705
vnz_03410	7.09823	5.54445	5.41733	7.56553	5.59755	7.40209
vnz_03415	4.49362	3.81166	3.98832	5.30011	3.74144	5.21289
vnz_03420	1.77231	2.11286	2.25903	2.31624	2.47311	2.34264
vnz_03425	2.1398	1.79584	2.5972	2.42789	2.55656	2.85155
vnz_03430	4.19217	4.74063	4.91214	3.76491	4.90665	4.01333
vnz_03435	3.45043	6.03388	5.61955	3.95986	5.59448	3.74911
vnz_03440	3.98876	5.25343	5.04757	3.90685	4.98974	4.22168
vnz_03445	4.79396	5.89485	5.92684	5.13736	5.71468	5.09537
vnz_03450	5.21152	6.66772	6.7783	5.61083	6.51946	5.36778
vnz_03455	8.8917	9.68788	9.77154	9.19514	9.34932	9.23098
vnz_03460	9.60027	10.3435	10.3918	9.8256	10.0005	9.83108
vnz_03465	7.45029	7.98334	7.93096	7.94386	7.71446	7.38831
vnz_03470	4.66724	4.50877	4.57564	4.72735	4.14952	4.93747
vnz_03475	8.10157	8.91373	8.91723	7.86413	8.65043	8.14428
vnz_03480	6.00807	6.74783	6.85175	6.02987	6.47073	6.29109
vnz_03485	6.17915	6.29087	6.32952	5.92117	6.07568	6.33313
vnz_03490	5.29957	5.71816	6.13927	5.2763	5.89245	5.92371
vnz_03495	5.39952	6.77454	7.27275	5.75369	6.87848	6.58829
vnz_03500	7.21082	6.60805	6.60851	6.8884	6.73202	6.90475
vnz_03505	4.69223	6.22934	6.1043	4.74129	6.12206	4.86112
vnz_03510	5.62844	7.66351	7.54947	5.4467	7.43542	5.52327
vnz_03515	4.99589	6.43689	6.2193	4.37326	6.06799	4.36417
vnz_03520	5.14732	6.87828	6.97417	4.65125	7.07315	4.8216
vnz_03525	4.00815	8.08996	8.37409	4.08265	8.36031	4.15921
vnz_03530	5.98644	5.45626	5.79775	5.79877	5.7196	6.04756
vnz_03535	6.14439	5.67198	6.1662	6.12207	6.05974	6.30664
vnz_03540	4.33497	3.74069	3.87438	4.7425	3.87605	4.68914
vnz_03545	5.59081	5.55219	5.43681	5.90976	5.41076	5.81212
vnz_03550	7.06156	7.13511	6.77125	6.67673	6.98722	6.62982
vnz_03555	3.13469	3.34296	3.52012	3.14612	3.43746	3.14932
vnz_03560	7.44626	8.28779	8.33344	7.31989	8.33349	7.3636
vnz_03565	3.84949	5.47636	5.42038	3.6696	5.34494	3.70599
vnz_03570	3.91783	4.39709	4.93059	4.5268	4.37524	4.7481
vnz_03575	6.17177	5.66665	5.47863	6.08879	5.55095	6.0792
vnz_03580	4.6308	5.49479	5.47544	4.64157	5.39199	4.63603
vnz_03585	5.2953	7.0579	7.12192	4.92599	7.1771	5.24734
vnz_03590	0.550959	0.418631	-0.157628	0.688359	0.183493	0.849638
vnz_03595	5.06083	4.38142	4.29672	4.60898	4.33913	5.06518
vnz_03600	5.21638	5.2403	5.29229	5.27513	5.27055	4.97123
vnz_03605	3.80526	3.40311	3.61677	3.63924	3.61092	3.62571
vnz_03610	1.57976	2.3444	1.98119	2.15311	2.23933	1.16131
vnz_03615	3.22249	3.9256	3.58525	3.60147	3.52793	3.36903
vnz_03620	4.50434	4.04042	3.89031	5.11244	3.67828	4.80833
vnz_03625	1.61477	2.7429	2.87724	2.24165	2.97132	2.23635
vnz_03630	5.11848	5.17625	5.01106	4.76934	4.98227	4.53484
vnz_03635	1.1186	0.96309	0.63865	1.45937	0.720107	1.50808
vnz_03640	-0.0868153	-0.299788	0.0365661	1.07612	0.119492	-0.188814
vnz_03645	0.649204	0.842046	0.905702	1.43432	1.37579	0.635651
vnz_03650	1.43537	1.26756	0.65689	1.18496	0.709499	0.755367
vnz_03655	2.57332	2.62207	2.3156	2.77667	2.64559	2.49942
vnz_03660	5.67828	5.68751	5.43037	5.45612	5.44306	5.66391
vnz_03665	7.0782	5.30421	5.35836	6.87039	5.30372	6.76068
vnz_03670	8.09293	7.36301	7.53884	8.29308	7.56455	8.3944
vnz_03675	7.07605	7.24058	7.0923	7.26864	7.15585	7.26113
vnz_03680	2.42218	3.64093	3.6187	3.20505	3.65083	3.19407
vnz_03685	4.05454	3.458	3.73077	4.30623	3.44543	4.38323
vnz_03690	4.13584	3.36032	3.3493	3.70294	2.87749	3.72748
vnz_03695	-0.360191	0.837015	-0.338736	0.821065	0.18328	-0.521833
vnz_03700	1.27975	2.62468	2.56475	2.27267	2.726	1.57014
vnz_03705	3.74831	3.97602	3.88079	3.98876	3.59787	3.97725
vnz_03710	4.61952	4.39273	4.44276	4.37424	4.32876	4.2194
vnz_03715	5.67827	5.56879	5.56552	5.29804	5.73363	5.30613
vnz_03720	5.09776	1.91816	2.53624	4.98487	2.57077	4.64035
vnz_03725	7.29251	4.08911	4.61737	7.2364	4.76402	6.87845
vnz_03730	6.05364	3.75396	4.22314	6.38827	4.18422	5.94329
vnz_03735	7.2105	0.151863	1.18337	7.53901	1.58064	6.56717
vnz_03740	6.81419	0.596308	0.942358	7.21703	0.638174	6.20257
vnz_03745	7.46607	0.811045	0.543881	7.96385	0.855132	7.16444
vnz_03750	7.53939	0.68226	0.623186	7.98808	0.447122	7.4946
vnz_03755	5.62488	2.18489	2.75417	6.1762	2.37708	5.58683
vnz_03760	2.40043	6.20123	6.07269	2.60458	5.89908	2.40787
vnz_03765	5.24796	7.83567	8.12336	5.78859	7.7182	6.15012
vnz_03770	5.06958	6.38795	6.15283	5.38611	6.08073	5.57402
vnz_03775	2.20894	3.60278	3.40383	2.55851	3.37686	2.59847
vnz_03780	2.67237	5.37145	5.45697	2.51473	5.61157	2.46973
vnz_03785	2.29353	4.39366	4.49371	2.47852	4.54655	2.32992
vnz_03790	3.7296	5.79195	5.81083	4.02671	5.42388	3.96313
vnz_03795	3.74639	4.8116	4.76476	3.86514	4.19584	3.98201
vnz_03800	5.51859	4.63946	4.6485	5.33136	4.60824	5.49305
vnz_03805	6.43472	5.63014	5.82813	6.25899	5.81846	6.41291
vnz_03810	6.0461	5.47049	5.33375	5.91465	5.24992	5.97482
vnz_03815	4.68832	4.33894	4.49856	4.45891	4.33819	4.68693
vnz_03820	5.26085	4.88568	5.13384	4.68638	5.11721	4.83304
vnz_03825	8.28471	6.58295	6.89909	7.84101	6.61643	8.25001
vnz_03830	6.4548	5.18623	5.15464	6.39417	5.00718	6.49404
vnz_03835	1.40918	1.92846	2.19502	2.01494	1.11098	1.77713
vnz_03840	-0.326915	0.9406	1.20668	1.06703	1.15902	0.489146
vnz_03845	0.665361	0.382717	1.16305	0.651645	0.497971	0.35686
vnz_03850	0.853789	2.2909	2.63089	1.14061	2.41494	1.20716
vnz_03855	-0.304406	0.830421	0.86795	1.01383	0.989734	-0.612907
vnz_03860	-0.779305	0.689496	0.741488	0.921711	0.894497	0.133575
vnz_03865	0.435502	1.01374	0.931792	0.69333	0.576348	0.333504
vnz_03870	0.451943	0.940441	0.575325	0.974473	0.94726	0.00177413
vnz_03875	-0.342898	0.928092	1.37345	0.48943	0.934911	-0.470439
vnz_03880	1.12301	1.60499	2.02052	1.19046	1.56282	0.983173
vnz_03885	1.40134	1.00755	1.93878	1.79709	1.64959	1.44213
vnz_03890	0.687843	2.26839	1.50654	1.58004	1.54915	0.723189
vnz_03895	0.0217712	1.31203	1.53174	0.598596	1.74609	0.0437159
vnz_03900	0.832273	3.99391	3.9369	1.52267	4.20964	1.28425
vnz_03905	-0.825855	1.02478	1.12498	0.671096	1.10602	-0.388366
vnz_03910	0.697123	2.55551	2.15841	1.08147	2.3459	0.149649
vnz_03915	4.87623	6.74989	6.95535	4.91999	6.96562	4.72069
vnz_03920	3.92514	4.86218	4.8917	4.07863	4.94218	4.31686
vnz_03925	6.90515	5.86537	5.90768	7.40059	5.787	7.24384
vnz_03930	5.16865	6.33677	6.28923	5.70773	6.09304	5.61707
vnz_03935	6.61205	6.75184	6.72368	6.4502	6.47156	6.55139
vnz_03940	6.62565	6.14994	6.17585	6.33069	6.07447	6.39307
vnz_03945	7.92314	7.0422	7.1008	7.75604	7.1298	7.92755
vnz_03950	7.99902	7.03437	7.02387	7.77121	6.9869	7.85448
vnz_03955	9.81372	8.94745	8.98788	9.91379	8.95185	9.71619
vnz_03960	7.2205	6.88816	6.52042	6.83332	6.7726	6.8099
vnz_03965	4.93782	5.23206	5.03422	5.02659	5.67573	4.92811
vnz_03970	3.43778	4.43934	4.32461	3.57261	4.37879	3.75577
vnz_03975	2.16585	2.76985	2.7618	2.20588	2.73822	2.35949
vnz_03980	4.90647	2.9925	2.66189	4.82425	2.97198	5.13945
vnz_03985	6.32292	6.80441	6.75576	6.23694	6.80691	6.36264
vnz_03990	3.60081	3.68255	3.64081	3.57059	3.17292	3.91279
vnz_03995	5.06632	5.11792	5.26952	5.31871	5.18092	5.61848
vnz_04000	3.62681	3.38836	3.42091	3.83004	3.25167	3.85425
vnz_04005	5.58351	5.2903	5.60434	5.84054	5.48687	6.24088
vnz_04010	5.15876	5.18875	5.61415	5.95281	5.62661	6.20844
vnz_04015	6.66797	5.93823	6.26421	6.82765	6.2769	7.17862
vnz_04020	5.16639	4.59586	4.61979	5.01935	4.95074	5.1795
vnz_04025	4.2379	4.39165	4.22433	4.04152	4.02927	4.36142
vnz_04030	6.0132	5.93183	5.73437	6.15037	5.62266	5.84152
vnz_04035	2.04189	2.88406	3.18308	1.80297	2.99586	1.82519
vnz_04040	2.5008	3.04474	2.60897	2.38418	2.72192	2.58428
vnz_04045	8.1247	10.4334	10.3767	7.49665	10.3642	7.83787
vnz_04050	7.05372	9.97674	9.95034	6.66219	9.94706	7.16323
vnz_04055	4.81661	6.68335	6.59993	5.25773	6.53611	5.2542
vnz_04060	7.87378	6.58917	6.54545	7.98393	6.386	7.9469
vnz_04065	7.00479	5.5857	5.59319	7.16245	5.21371	6.94967
vnz_04070	6.56484	5.07088	4.83923	6.80085	4.47204	6.64405
vnz_04075	6.92774	6.31208	5.98878	6.91787	6.33337	6.94839
vnz_04080	5.111	4.56299	4.60733	5.1513	4.3674	5.29152
vnz_04085	5.68182	5.12564	5.0117	5.35857	5.03425	5.38373
vnz_04090	7.20201	5.45149	5.45804	7.37286	5.30033	7.51035
vnz_04095	6.3197	4.41361	4.3839	6.54995	4.27036	6.67063
vnz_04100	6.19819	6.56541	6.67097	6.03422	6.40707	6.19447
vnz_04105	8.14736	7.47079	7.60128	7.98595	7.46387	8.116
vnz_04110	6.40162	5.82927	5.98402	6.72221	6.03188	6.63023
vnz_04115	7.0455	6.31113	6.42248	7.63845	6.31213	7.44568
vnz_04120	5.74924	4.88625	4.97134	5.54981	4.95063	5.54467
vnz_04125	8.63026	4.10788	4.16792	8.44722	4.54222	8.68708
vnz_04130	6.21375	6.73896	6.74021	6.32659	6.51541	6.44197
vnz_04135	2.54131	4.21198	4.27288	2.64659	3.76487	3.02689
vnz_04140	4.94212	4.65055	4.87034	4.53804	4.66409	4.89541
vnz_04145	2.61644	1.73182	2.09965	2.98132	2.00575	2.63559
vnz_04150	2.15874	1.71372	1.57902	2.15917	1.39252	2.08881
vnz_04155	1.76901	2.24552	2.11011	1.72769	1.61438	2.07226
vnz_04160	5.68656	3.3647	3.19005	6.41076	3.47002	6.09133
vnz_04165	5.68282	3.15636	3.09442	6.47658	3.02847	6.30189
vnz_04170	6.75654	8.69385	8.81744	7.74774	8.43017	7.91846
vnz_04175	5.34285	7.36314	7.34531	6.06457	7.21935	6.38003
vnz_04180	3.75603	5.73773	5.71748	4.66491	5.4575	4.38691
vnz_04185	6.00422	6.68734	6.65761	5.6675	6.67108	5.59269
vnz_04190	5.65768	6.36471	6.23188	5.52215	6.37498	5.57869
vnz_04195	4.12961	4.76901	4.64146	4.09058	4.76145	4.04162
vnz_04200	4.69369	5.62136	5.70213	4.62681	5.59884	4.54458
vnz_04205	6.09643	5.79559	5.58219	5.60731	5.53107	5.59833
vnz_04210	2.27573	2.62554	2.85774	2.38051	2.82718	2.23004
vnz_04215	1.7281	0.478893	0.931623	2.29208	0.541278	1.72264
vnz_04220	2.47571	1.92395	2.09407	3.10504	1.83111	2.83051
vnz_04225	8.82275	7.68357	7.73886	8.55902	7.70746	8.7872
vnz_04230	8.40135	7.42969	7.38395	8.24925	7.40659	8.16667
vnz_04235	5.27048	5.07788	5.10428	5.13287	4.65934	5.40604
vnz_04240	3.725	3.87903	3.63891	4.35584	3.67485	4.48593
vnz_04245	5.12758	6.11883	5.82545	5.28804	5.88566	5.53039
vnz_04250	6.86129	5.34202	5.37147	5.98487	5.63731	6.29516
vnz_04255	6.536	6.33728	6.23055	6.17614	6.32747	6.35359
vnz_04260	5.53999	8.49232	8.33617	5.30722	8.01613	6.02209
vnz_04265	6.15397	6.46719	6.36565	5.71196	6.67948	5.8797
vnz_04270	3.11531	4.08916	3.96936	3.21638	3.87347	3.05001
vnz_04275	4.72778	4.82981	5.0666	4.32884	4.96121	4.64376
vnz_04280	2.89296	3.91376	4.05774	3.06198	3.96516	3.32853
vnz_04285	6.28903	6.47558	6.43364	6.15789	6.36923	6.59319
vnz_04290	4.56077	4.57046	4.55926	4.45284	4.61275	4.90678
vnz_04295	4.22288	4.59491	4.67299	4.01323	4.71502	4.28208
vnz_04300	5.80764	6.23116	6.26651	5.44966	6.23892	5.43412
vnz_04305	6.55088	6.29252	6.18199	6.016	6.39193	6.15724
vnz_04310	3.30896	5.28955	5.48113	3.05854	5.68409	3.37106
vnz_04315	3.74923	3.81488	3.75772	3.84875	3.85493	3.75329
vnz_04320	5.76585	4.89522	5.08512	5.59858	5.07119	5.66279
vnz_04325	5.12313	4.95663	4.7893	4.94527	4.85957	5.07716
vnz_04330	5.27609	5.75433	5.42171	5.06559	5.52563	5.2862
vnz_04335	3.87836	4.96927	5.01649	3.99376	4.91272	4.09412
vnz_04340	7.06057	7.3251	7.19056	6.84189	7.35042	7.18845
vnz_04345	5.53777	5.32568	5.39165	6.21452	5.37858	6.18292
vnz_04350	6.99326	5.90053	5.51015	7.78731	5.81691	7.58539
vnz_04355	7.73308	6.62646	6.31281	8.29502	6.58608	8.07897
vnz_04360	7.14261	8.15293	8.30697	6.96493	8.28468	7.06393
vnz_04365	6.73791	8.09731	8.12399	6.44828	7.93635	6.67312
vnz_04370	6.88187	8.31513	8.38273	6.65474	8.13408	6.77873
vnz_04375	4.69203	4.53594	4.38121	4.90231	4.24799	4.93885
vnz_04380	6.11386	5.35805	5.48	5.78358	5.28351	5.89472
vnz_04385	4.70531	4.6511	4.79561	4.58903	4.71792	4.52037
vnz_04390	5.72516	5.61997	5.46356	5.76184	5.48766	5.6743
vnz_04395	8.17425	7.94551	7.82916	8.16242	7.94754	8.15354
vnz_04400	2.06476	2.18831	2.00957	2.36544	1.97582	2.01927
vnz_04405	0.775306	1.61323	0.611293	0.731092	1.4341	1.29246
vnz_04410	0.944673	2.0504	1.94026	1.17626	1.92556	0.999275
vnz_04415	4.08846	3.51678	3.41308	3.8199	3.34092	4.321
vnz_04420	0.0770047	0.241858	0.396326	0.961576	1.16145	0.594197
vnz_04430	-1.18901	0.078502	0.457737	0.79491	0.206967	0.182145
vnz_04435	-1.14411	0.364856	-0.449832	1.13578	0.663695	-0.167459
vnz_04440	0.0294944	0.621861	1.13138	0.750178	1.32207	0.198716
vnz_04445	-0.0825196	0.245196	0.397599	0.683216	0.593707	0.461092
vnz_04450	-0.501852	0.0676688	0.028051	0.676882	-0.145416	-0.169528
vnz_04455	0.586941	1.15235	1.18988	1.12828	1.31166	0.602776
vnz_04465	0.562727	1.15632	0.955495	1.19242	1.36378	0.372985
vnz_04470	1.11453	0.766963	1.21189	1.57189	0.630611	0.935235
vnz_04475	0.772382	1.20045	1.52385	1.2858	1.70907	0.89642
vnz_04480	0.441534	1.32671	1.04217	1.10816	1.56294	0.786465
vnz_04485	4.74686	5.36387	4.92915	4.44378	5.42773	4.83113
vnz_04490	4.81875	5.17342	4.82873	4.81188	4.80957	4.62339
vnz_04495	3.56271	4.77932	4.55949	3.68186	4.47438	3.43131
vnz_04500	-1.15989	0.190072	-0.469077	0.751552	0.518773	-0.64423
vnz_04505	-0.485281	-0.60855	0.719196	0.979771	0.350708	-0.146279
vnz_04510	-0.228066	0.884164	0.714014	1.46971	0.842777	0.666697
vnz_04515	-0.860493	-0.126891	-0.417209	0.970315	0.106233	-0.0444307
vnz_04525	-0.849554	0.964883	0.874328	1.35988	0.925055	0.900232
vnz_04530	6.00239	6.17921	6.0539	5.81366	6.12786	5.70845
vnz_04535	3.90556	4.26152	4.13663	3.30601	4.02801	3.444
vnz_04540	1.48438	0.286233	0.614675	1.4116	0.115837	1.26728
vnz_04545	5.38791	7.20058	6.95976	4.93797	7.07025	5.26451
vnz_04550	4.24623	5.49143	5.32661	4.06124	5.36367	3.82212
vnz_04555	4.49124	5.01782	5.21724	4.39065	5.26517	4.6966
vnz_04560	5.85028	5.32692	5.34029	5.92688	5.20857	6.03132
vnz_04565	6.2008	2.50266	2.63122	7.25507	2.46175	6.95118
vnz_04570	5.3283	3.41624	3.16004	6.0391	3.23439	5.91033
vnz_04575	6.37547	2.85032	3.41828	7.37725	3.31976	7.2617
vnz_04580	4.78138	2.06876	1.11821	5.61826	2.12424	5.51294
vnz_04585	3.45084	1.619	1.69083	4.13104	1.8456	3.90727
vnz_04590	5.65068	5.49143	5.67536	6.07123	5.65712	5.98847
vnz_04595	5.50375	4.91095	4.78943	5.40748	5.01644	5.72577
vnz_04600	2.33137	5.35841	5.03731	2.82778	5.28331	1.76017
vnz_04605	2.44222	5.09342	4.80473	3.0954	4.77769	2.65044
vnz_04610	5.34734	5.40594	4.96002	5.37208	5.22302	5.5056
vnz_04615	2.28102	3.19585	2.98298	2.67138	3.27342	2.73769
vnz_04620	5.53689	4.72028	4.87073	5.97883	5.04387	5.90313
vnz_04625	5.59725	5.17641	5.13868	5.22863	5.05265	5.41385
vnz_04630	3.59455	4.34306	4.50361	3.5026	4.51391	3.69007
vnz_04635	3.9169	7.82959	8.18177	4.07079	8.17638	4.28131
vnz_04640	7.71529	10.485	10.2802	7.13382	10.4548	7.31769
vnz_04645	7.13462	7.32982	7.33054	6.92672	7.34393	7.19524
vnz_04650	4.04196	3.56458	3.66039	4.20932	3.50128	4.1786
vnz_04655	4.02439	3.15687	2.91443	4.29406	2.82214	3.80653
vnz_04660	6.34487	6.57301	6.48794	5.86695	6.55974	6.06838
vnz_04665	8.72369	8.79927	8.68609	8.48354	8.85797	8.63132
vnz_04670	7.28023	6.63661	6.50485	6.98768	6.39387	7.17944
vnz_04675	9.26722	8.60472	8.71408	9.00234	8.62319	9.20651
vnz_04680	6.20499	5.74229	5.68081	5.71531	5.54525	5.8444
vnz_04685	6.76857	6.47415	6.61974	6.61982	6.27388	6.57442
vnz_04690	6.39704	5.97479	5.90839	6.18691	6.00624	6.29893
vnz_04695	8.19608	7.40719	7.57915	8.17442	7.70909	8.35673
vnz_04700	8.40815	7.67636	7.83275	8.09435	7.78897	8.27798
vnz_04720	7.73941	8.476	8.76746	7.49137	8.46443	7.76527
vnz_04725	6.32791	6.50271	6.54957	5.81154	6.6085	6.07758
vnz_04730	2.4202	1.29965	1.77179	3.03998	1.50013	2.66492
vnz_04735	3.11487	1.93713	2.29364	4.20102	2.26262	4.19757
vnz_04740	4.1303	3.5462	3.90782	4.43218	3.37275	4.77904
vnz_04745	2.67277	2.49711	2.55181	2.35761	2.6555	2.69152
vnz_04750	2.00406	1.28562	0.746284	1.65038	0.829209	0.923223
vnz_04755	3.28079	3.28884	2.89454	2.79523	2.86365	3.09822
vnz_04760	5.04313	5.12551	5.3657	5.00714	5.26995	5.21249
vnz_04765	2.23452	3.11273	3.11833	2.25108	3.24864	2.19814
vnz_04770	4.06288	6.19606	6.19278	3.88773	6.21966	4.1417
vnz_04775	3.78422	4.1101	3.909	3.4454	3.93514	3.28041
vnz_04780	2.52659	3.78247	3.85889	1.69996	3.48772	2.84632
vnz_04785	4.18191	4.73158	4.73586	3.92861	4.64232	3.92944
vnz_04790	6.08028	6.38066	6.26023	5.55241	6.3966	5.78971
vnz_04795	6.54226	7.23179	7.1958	6.51681	7.22101	6.61618
vnz_04800	6.84676	7.13817	7.09289	6.35259	7.4393	6.56989
vnz_04805	5.98904	6.70525	6.70463	5.75104	6.74166	5.80254
vnz_04810	9.6541	9.20162	8.99592	9.24476	9.4227	9.43801
vnz_04815	5.04705	4.29571	4.25845	5.12565	4.06696	5.09716
vnz_04820	5.04487	4.31068	4.57412	5.26186	4.56422	5.21017
vnz_04825	4.5715	3.75484	3.6897	4.597	3.49079	4.2877
vnz_04830	5.3005	4.83968	5.07206	5.5562	4.71747	5.46595
vnz_04835	4.67159	2.73002	3.09123	4.37566	2.46462	4.36385
vnz_04840	4.39754	2.10792	2.15567	4.20207	2.14362	3.80145
vnz_04845	4.74199	2.5508	2.48965	4.50285	2.26003	4.06812
vnz_04850	4.09062	2.18041	1.4814	3.92423	1.87519	3.22415
vnz_04855	1.12248	1.02245	0.899404	1.55734	1.02756	0.993933
vnz_04860	-0.784824	-0.990842	-1.07672	0.691474	-1.17605	0.0895053
vnz_04865	-0.951884	-0.42253	-0.825119	-0.0344428	-0.53277	-0.0390047
vnz_04870	-0.826354	0.0618448	-1.06178	1.09824	-0.537975	-0.00280611
vnz_04875	6.09902	6.41354	6.70154	6.04334	6.47759	6.29528
vnz_04880	6.50554	6.93562	7.00531	6.49516	6.95137	6.66535
vnz_04885	3.69837	3.61918	4.85678	2.86945	4.27607	3.23434
[truncated: 6,481 more rows]
