# Supplementary material for: Streptomyces venezuelae uses secreted chitinases and a designated ABC transporter to support the competitive saprophytic catabolism of chitin
Source: PLoS Biol. 2025 Aug 6;23(8):e3003292. doi: 10.1371/journal.pbio.3003292 (PMC12370203; doi:10.1371/journal.pbio.3003292)
Supplement: S2 Data — (XLSX) [file pbio.3003292.s003.xlsx]

## Sheet: numerical values figures
S2_Data: numerical values underlying figures	Fig 1B	sample	weight GH t_0	weight GH t_6 weeks	percentage of GH present
NB: growth curve data in seperate sheets		control	131	36	27.4809
		control	97	23	23.7113
		control	73	16	21.9178
		control	83	24	28.9157
		control	144	39	27.0833
		control	79	20	25.3165
		control	211	45	21.327	average	std	%	std
		control	73	18	24.6575	25.0513	2.6906	100	10.7624
		Svnz	157	29	18.4713
		Svnz	97	17	17.5258
		Svnz	101	17	16.8317
		Svnz	194	35	18.0412
		Svnz	112	20	17.8571
		Svnz	103	17	16.5049
		Svnz	84	15	17.8571	average	std	%	std
		Svnz	183	32	17.4863	17.5719	0.642311	72	2.56925
	Fig 1F	sample	mass in petridish
		control	142
		control	136
		control	134
		control	166	average	std	%	std
		control	155	146.6	13.5941	100	9.27293
		strep	63
		strep	66
		strep	56
		strep	56	average	std	%	std
		strep	55	59.2	4.96991	40.382	8.39512
	Fig 1G	sample	(individual log10 values / mL) average log10 value	std
		chitin	(8,8,8) 8	0
		glucose	(7,7,6) 6.7	0.58
	Fig 2B	sample	value
		C	8
		E	2
		G	11
		K	1
		M	1
		P	1
		Q	3
		R	1
		S	10
		W	2
	Fig 3A	sample	(individual log10 values / mL) average log10 value	std
		WT	(8,8,8) 8	0
		vnz_24855 KO	(6,6,7) 6.3	0.58
		vnz_24855 KO CP	(8,8,7) 7.7	0.58
		vnz_12765 KO	(6,6,6) 6	0
		vnz_12765 KO CP	(8,8,8) 8	0
		vnz_26400 KO	(6,6,7) 6.3	0.58
		vnz_02735 KO	(8,8,7) 7.7	0.58
		vnz_16685 KO	(8,8,8) 8	0
	Fig 4A	sample	values
		dasBC Na adduct	447.159
	Fig 4B	sample	values
		chitobiose M + Na	447.159
		Isotope + 1	448.162
		Isotope + 2	449.164
		chitobiose M+H	425.178
		Isotope + 1	426.179
	Fig 4C	sample	values
		chitobiose M + Na	447.159
		GlcNAc M + Na	244.079
		GlcNAc M + Na - H2O	226.068	std
		AUC WT	19.5	3.7
		AUC dasBC KO	394.7	176
	Fig 4E	sample	dilution factor 5 uL spots	CFU per ml	log10 per ml	average log10 per ml	std
		B. sub	1,10,1	200, 2000, 200	2.3, 3.3, 2.3	2.63436	0.57735
		B. sub + WT	100, 100, 100	20000, 20000, 20000	4.3, 4.3, 4.3	4.30103	0
		B. sub + dasBC KO	10000, 100000, 10000	20000000, 2000000, 2000000	6.3, 7.3, 6.3	6.63436	0.57735
	Fig E(panel B) in S1 Text	sample	(individual log10 values / mL) average log10 value	std
		E. coli on Chi	(5, 5, 5) 5	0
		E. coli on LB	(9, 9, 9) 9	0
		P. aer on Chi	(5, 5, 5) 5	0
		P. aer on LB	(9, 9, 9) 9	0
		R. jostii on Chi	(3, 4, 3) 3.3	0.58
		R. jostii on MYM	(7, 7, 7) 7	0
	Fig H in S1 Text	sample	(individual log10 values / mL) average log10 value	std
		WT	(9, 9, 9) 9	0
		vnz_24855 KO	(8, 8, 9) 8.3	0.58
		vnz_12765 KO	(9, 9, 8) 8.7	0.58
		vnz_26400 KO	(9, 9, 8) 8.7	0.58
		dasBC KO	(8, 8, 9) 8.3	0.58

## Sheet: Fig 1G resazurin curves
time (min)	Chi	Stdev	glu	Stdev
10	306	33.4515	116.484	164.544
20	304.333	44.0719	122.802	157.671
30	315.667	50.1431	131.937	159.433
40	321	58.0259	139.675	157.29
50	320.333	53.7153	141.35	155.016
60	332.667	56.1278	149.598	158.554
70	330.333	44.859	148.397	158.062
80	340.667	45.6216	155.429	161.338
90	342.333	54.2617	162.198	157.022
100	355.667	55.1845	170.284	162.103
110	346	58.8897	171.63	153.156
120	367.333	49.7427	179.025	166.82
130	367.667	62.4046	186.69	160.333
140	383.333	54.9939	192.776	170.413
150	381.667	58.4323	196.7	166.601
160	400	58.0259	206.009	175.568
170	406	57.1927	211.064	177.993
180	416	70.9295	222.31	176.383
190	429.333	75.5006	231.611	180.549
200	430.667	61.403	230.69	186.535
210	454.667	70.9389	245.202	194.271
220	461.667	70.7201	250.796	197.284
230	473.333	68.3691	257.234	203.851
240	495	54.0093	263.003	221.393
250	516.333	65.3631	277.232	226.715
260	549.333	61.8897	290.408	245.14
270	562.667	60.4345	297.7	252.259
280	580.667	64.0338	308.234	259.471
290	603.667	75.0755	322.914	265.828
300	636.333	73.3235	336.552	283.279
310	667.667	72.037	349.901	299.813
320	726.667	54.2433	366.97	338.663
330	741.667	69.6372	380.435	338.842
340	795.333	52.3673	395.9	374.624
350	842.667	56.9239	416.53	397.074
360	869	58.9661	429.322	409.442
370	924.333	56.3678	450.234	439.51
380	989	63.1744	477.391	470.534
390	1058.67	63.1691	503.945	507.436
400	1126.67	51.2087	525.958	548.682
410	1195.67	58.2437	554.637	582.342
420	1266	65.0922	583.697	616.962
430	1347.33	52.8141	610.049	665.776
440	1431.33	52.2047	641.179	711.234
450	1542.67	45.6545	679.44	774.431
460	1632.67	52.3673	715.011	820.433
470	1750	49.7293	756.576	885.621
480	1861.67	40.6489	794.105	950.275
490	1981.33	48.5215	839.952	1012.81
500	2131.67	54.0031	895.223	1093.77
510	2292	41.2189	947.74	1187.53
520	2434	62.482	1005.49	1258.09
530	2580.67	37.899	1049.52	1348.65
540	2740.67	57.9511	1112.87	1430.17
550	2911	60.6218	1173.87	1524.16
560	3095.33	42.548	1232.63	1633.77
570	3289	70.5479	1309.85	1732.09
580	3514.67	61.2563	1385.31	1862.23
590	3727	98.909	1471.97	1968.29
600	3988.33	110.065	1566.13	2111.94
610	4188.67	160.628	1653.1	2207.33
620	4469.33	193.934	1761.09	2355.06
630	4764.67	151.117	1848.59	2536.72
640	5063	160.44	1954.48	2702.71
650	5335	155.087	2046.7	2858.49
660	5667.33	171.068	2166.13	3041.97
670	5947	186.797	2267.93	3195.31
680	6238.33	146.193	2354.84	3373.78
690	6509.33	137.311	2445.55	3530.17
700	6810.67	63.5715	2524.75	3725.33
710	7086	102.825	2632.94	3868.39
720	7378.67	77.106	2725.26	4042.77
730	7623.33	49.3694	2800.9	4190.19
740	7910	46.2277	2898.74	4353.72
750	8192.33	25.8134	2989.38	4520.41
760	8422.67	55.5908	3079.42	4640.77
770	8647.33	65.2099	3160.85	4764.49
780	8847.33	56.7215	3228.02	4879.89
790	9017.67	56.1278	3287.93	4975.64
800	9243	45.299	3362.77	5106.39
810	9488	40.6325	3446.21	5246.46
820	9715.33	87.3632	3540.9	5359.75
830	9909.33	88.3195	3609.22	5468.65
840	10104.3	138.164	3694.17	5562.45
850	10307.7	68.792	3742.15	5699.3
860	10520.7	52.9182	3811.19	5824.57
870	10727	67.7569	3888.25	5936.1
880	10946	68.0368	3964.68	6059.62
890	11140	61.9919	4030.66	6170.77
900	11321.7	121.952	4114.54	6253.67
910	11504	40.2865	4151.43	6382.34
920	11699.7	100.53	4240.07	6473.18
930	11926	56.107	4304.04	6615.26
940	12109.3	158.469	4402.6	6685.66
950	12284	66.1891	4433.4	6813.17
960	12375.3	264.587	4533.31	6800.29
970	12660	84.9647	4571.65	7018.68
980	12822	139.775	4647.26	7091.99
990	12991.3	151.064	4710.8	7183.41
1000	13130	229.419	4786.47	7235.97
1010	13235.7	224.048	4823.24	7295.97
1020	13460.3	280.25	4920.19	7405.22
1030	13478	317.586	4941.86	7401.09
1040	13667.3	363.473	5023.6	7493.33
1050	13773.7	366.964	5063.54	7550.92
1060	13899	221.739	5060.25	7666.05
1070	13869.7	311.664	5083.78	7618.25
1080	13826.7	407.492	5104.72	7560.91
1090	13905	318.019	5104.34	7631.36
1100	13955.3	264.625	5106.65	7674.56
1110	13994	331.469	5145.16	7673.2
1120	13967.3	301.314	5129.55	7664.68
1130	14004.7	294.58	5143.08	7685.72
1140	14014.7	328.733	5161.13	7678.11
1150	14074.7	427.142	5217.27	7679.24
1160	14110.3	261.238	5177.19	7749.37
1170	14101.7	444.68	5238.78	7684.05
1180	14127	311.077	5206.03	7738
1190	14083.7	454.367	5242.68	7665.35
1200	14172	343.93	5238.64	7748.35
1210	14084.7	395.758	5230.14	7679.04
1220	14131.3	227.601	5192.98	7756.73
1230	14183.7	368.948	5260.87	7739.35
1240	14057.7	419.03	5238.9	7648.3
1250	14107.7	289.554	5215.74	7715.59
1260	14135.7	342.148	5245.94	7712.4
1270	14088	379.166	5245.72	7670.58
1280	14154	344.928	5259.64	7716.92
1290	14048.3	279.387	5205.91	7674.42
1300	14041.7	299.001	5213.56	7661.73
1310	14136	258.354	5234.78	7726.59
1320	14066.3	321.951	5236.09	7663.48
1330	14072.3	273.281	5225.2	7680.03
1340	14071	318.247	5243.08	7662.25
1350	14112.7	309.298	5257.32	7686.59
1360	14128	233.63	5240.54	7717.34
1370	14092.3	211.212	5224.51	7701.58
1380	14121.3	296.497	5265.94	7688.1
1390	14062.3	203.077	5218.47	7681.97
1400	14030.3	294.507	5241.61	7631.3
1410	14082.3	300.324	5264.22	7656.84
23.5

## Sheet: Fig 4D co-culture curves on chi
Time	B. subtilis on chitin	stdev	B.subtilis and WT	stdev	B. subtilis and deltaBC	stdev
00:09:33	98	33.8083	142.667	48.2113	116	20.7846
00:19:33	103.333	17.0392	131.667	52.7289	105.667	11.3725
00:29:33	117	40.3609	140	36.756	121.667	14.1892
00:39:33	119.333	42.0159	135.667	32.6548	123	20
00:49:33	137.333	47.5009	169.667	63.0661	128	13.5277
00:59:33	157.333	56.6598	162.667	41.8609	146.333	31.4696
01:09:33	148.667	40.0167	179.667	49.8029	133.667	24.9065
01:19:33	173.667	61.6955	196.667	49.6622	165.333	18.1475
01:29:33	157.667	45.7202	169	54.0648	147	21.2838
01:39:33	160	52.1153	191.333	39.6274	157	26.0576
01:49:33	174.333	53.5942	194	56.5066	157.333	34.7755
01:59:33	172	55.4346	198	60.5558	152.333	35.9212
02:09:33	169.333	41.7892	208.667	47.3849	176.667	24.0069
02:19:33	190.333	45.2364	213	75.02	173.333	20.306
02:29:33	201.333	49.3694	219.333	47.5955	183.667	19.218
02:39:33	195.333	69.7161	237.667	65.5922	189.333	21.2211
02:49:33	178.667	42.7707	231	55.5068	209.333	35.5293
02:59:33	189.333	42.7356	241.333	64.291	206.333	39.1067
03:09:33	209	40.0375	249	80.0187	216	26.8514
03:19:33	208.333	55.7883	246	107.35	233	16
03:29:33	206.333	33.5609	288.667	63.3114	245.667	26.1024
03:39:33	221.667	42.2532	274.667	77.4231	265.667	23.6925
03:49:33	238.667	44.9592	310.667	100.381	287.667	58.731
03:59:33	259	49.3254	316	79.5676	305	40.6325
04:09:33	238.333	56.7215	336	86.6429	325.667	39.3107
04:19:33	275.333	58.2866	380.667	102.378	352.333	37.4477
04:29:33	279	44.5084	393.333	113.848	355.667	65.5464
04:39:33	280	68	391.333	101.278	383.333	43.5469
04:49:33	314	61.0246	406.333	107.969	410.667	55.1845
04:59:33	285.667	58.8246	460.667	128.889	407.667	53.1445
05:09:33	292.333	68.8501	491	91.3947	407	40.7308
05:19:33	290.667	74.9689	485.667	122.317	468	29.1376
05:29:33	285.333	65.9571	512.333	83.0682	467.667	44.5234
05:39:33	296.667	42.8525	555.333	172.468	493	53.507
05:49:33	278	53.3292	575	155.039	534	72.9178
05:59:33	299.667	29.9555	593	176.542	557.667	30.0721
06:09:33	317	120.112	645.333	227.214	657.667	135.308
06:19:33	274.333	36.2261	634.333	236.551	726	157
06:29:33	268.333	43.0852	641.667	165.657	701.333	128.099
06:39:33	281	35.5528	672.667	180.86	778.333	168.215
06:49:33	290	46.7012	719.667	218.909	780	141.361
06:59:33	299.333	16.8622	732.333	214.826	774.333	120.268
07:09:33	305	26.1534	757	194.494	851.667	215.834
07:19:33	301	28.3549	782.667	234.711	881.667	202.073
07:29:33	285.667	57.8389	803.333	224.074	893.333	201.518
07:39:33	286	52.4595	804.333	243.673	1005.33	137.231
07:49:33	307.667	59.7439	897.667	264.224	1062.33	279.625
07:59:33	299	66.34	828.333	245.133	948	243.859
08:09:33	301.333	59.8108	882.333	283.17	1131.67	280.682
08:19:33	326	31	852.333	314.198	1019	285.883
08:29:33	324.333	43.3167	858	272.82	1163.33	202.752
08:39:33	327.667	12.5033	912.333	258.369	1415.33	181.924
08:49:33	323.667	16.2583	867	252.406	1583.67	218.852
08:59:33	301	18.1934	857	290.109	1406.33	361.709
09:09:33	314	14	884	269.089	1537.33	213.854
09:19:33	331	27.6225	854.333	255.061	2153.33	219.012
09:29:33	319.667	15.0444	850	215.005	1931.33	575.632
09:39:33	328.667	13.0512	881.333	244.543	2265	184.941
09:49:33	319.333	39.5517	793.333	189.98	2106	641.632
09:59:33	311	4.58258	805.333	214.302	2557	988.619
10:09:33	302.333	14.0119	795	226.046	2085.33	461.867
10:19:33	283	15.5242	828.333	209.151	1850.33	389.513
10:29:33	282.333	27.3922	781.667	193.208	2217	549.068
10:39:33	300	14	763.333	175.358	2061.67	1011.36
10:49:33	267	28.8444	783.667	168.631	2913	906.519
10:59:33	273.333	30.73	800	207.897	2579	755.306
11:09:33	274	32.5115	762.333	192.014	2608.33	496.251
11:19:33	299.667	8.14453	796.667	222.113	2837.67	808.636
11:29:33	309.667	18.037	754	207.502	2587	188.245
11:39:33	291.333	28.589	800.333	217.215	3042.67	980.444
11:49:33	312.333	38.553	733.333	185.624	2893.67	943.537
11:59:33	291	25.2389	742	181.86	2545.67	356.573
12:09:33	316.333	17.0978	763.333	217.583	3135.67	871.736
12:19:33	315	31.241	759.667	209.154	2623	220.47
12:29:33	332.667	6.80686	747	181.03	2751.33	170.661
12:39:33	290.333	7.63763	763.667	175.967	2864	151.812
12:49:33	349.667	7.0946	771.333	206.51	2959.33	293.953
12:59:33	316	47.0319	786.667	225.19	3259	589.115
13:09:33	305	18	765.667	197.528	3264.67	680.842
13:19:33	296.333	10.2632	778	149.503	3281.67	663.586
13:29:33	324.333	21.1975	780	175.761	3162	591.563
13:39:33	312.333	27.6104	756.333	192.578	3117	429.19
13:49:33	328.333	30.3535	771	183.191	3094.33	364.179
13:59:33	285.333	18.037	755.667	186.602	2918	282.92
14:09:33	343.333	29.5014	774	212.075	2785.33	412.816
14:19:33	324.667	57.0731	770.667	193.148	2689.33	557.165
14:29:33	329.667	55.7704	782.667	223.348	2867	339.152
14:39:33	338.667	33.6502	766	192.767	2999.33	239.369
14:49:33	331.667	58.3981	757.333	178.691	3052.33	398.524
14:59:33	318	64.2573	793.333	220.378	3099	627.153
15:09:33	308.333	48.9524	772.667	262.308	3314.67	497.1
15:19:33	295.333	5.50757	750.333	230.049	3704.33	512.35
15:29:33	315.667	11.8462	765.333	203.456	3610.67	438.924
15:39:33	321.333	44.2305	789.333	230.743	3267.67	639.026
15:49:33	299	62.7455	786.667	211.088	3035.67	928.61
15:59:33	324	46.0326	763.333	180.558	3328.67	793.78
16:09:33	329	61.5792	745.333	199.46	3360	938.193

## Sheet: Fig E(panel A) in S1 Text
Time	LB	stdev	chitin	stdev
00:09:33	99.6667	19.6044	39.7592	52.7986
00:19:33	119.333	21.3854	46.9108	63.6236
00:29:33	111.667	15.0111	42.2328	60.5969
00:39:33	125	27.8747	50.9674	65.6086
00:49:33	132.333	32.1455	54.8377	69.0069
00:59:33	162.667	23.8607	62.1896	87.827
01:09:33	163.333	22.8983	62.0933	88.4177
01:19:33	157	28.5832	61.8795	83.6026
01:29:33	167.333	32.1455	66.5137	88.7738
01:39:33	170.333	40.2161	70.2062	89.0058
01:49:33	182	18.0831	66.7197	100.241
01:59:33	206.333	35.6978	80.7047	110.245
02:09:33	196.667	23.6925	73.483	107.331
02:19:33	205.333	13.0512	72.8271	114.936
02:29:33	224.333	25.697	83.378	122.74
02:39:33	236.333	42.1466	92.8636	126.014
02:49:33	247.333	41.6693	96.3735	132.376
02:59:33	282.333	55.5368	112.665	149.526
03:09:33	323.667	65.493	129.764	171.075
03:19:33	363.333	10.6927	124.722	206.711
03:29:33	349.333	46.3717	131.95	189.673
03:39:33	417.333	39.1067	152.197	230.439
03:49:33	457.667	40.0666	165.964	253.409
03:59:33	475	62.554	179.24	258.028
04:09:33	511	77.324	196.166	275.37
04:19:33	561.667	65.7749	209.207	306.996
04:29:33	568.333	82.0386	216.853	307.13
04:39:33	648.667	130.416	259.759	343.04
04:49:33	664.333	119.14	261.225	354.131
04:59:33	685	102.24	262.483	369.45
05:09:33	742.667	123.066	288.649	397.96
05:19:33	762.333	123.508	295.355	409.087
05:29:33	828	144.087	324.105	442.274
05:39:33	835.667	165.512	333.805	442.412
05:49:33	926.333	81.1932	335.923	512.91
05:59:33	939	87.6185	342.289	518.61
06:09:33	1018.33	171.267	396.619	545.168
06:19:33	1012.67	73.4938	362.141	564.56
06:29:33	1096	77.6209	391.297	611.515
06:39:33	1148	121.503	423.26	630.563
06:49:33	1177.33	177.827	451.815	634.557
06:59:33	1169.33	82.3671	417.331	652.545
07:09:33	1220	165.303	461.867	661.726
07:19:33	1306	27.5136	444.606	746.113
07:29:33	1399	182.639	527.317	760.384
07:39:33	1468	54.5802	507.633	832.145
07:49:33	1520.67	83.859	534.951	854.676
07:59:33	1610	129.919	580.084	894.284
08:09:33	1634.33	160.923	598.532	900.616
08:19:33	1662.67	136.31	599.774	922.999
08:29:33	1722.33	103.582	608.757	965.766
08:39:33	1757.67	129.392	629.14	979.46
08:49:33	1853.33	150.746	668.149	1029.15
08:59:33	1904.67	26.0832	643.708	1092.1
09:09:33	1947.33	68.0759	671.93	1105.05
09:19:33	2033.33	49.2172	694.313	1159.88
09:29:33	2155.67	67.2409	741.101	1225.51
09:39:33	2095.33	60.4511	718.729	1192.55
09:49:33	2157	73.9121	743.774	1224.44
09:59:33	2267.67	83.1885	783.757	1285.77
10:09:33	2344.33	103.273	816.01	1324.57
10:19:33	2315	137.128	817.519	1298.66
10:29:33	2422.67	128.13	850.411	1363.11
10:39:33	2430.33	180.237	870.338	1353.98
10:49:33	2667.33	276.609	981.464	1466.52
10:59:33	2687	307.225	998.228	1470.54
11:09:33	2656.67	205.797	954.309	1477.85
11:19:33	2705.33	163.262	956.356	1516.84
11:29:33	2853.67	283.213	1045.79	1572.04
11:39:33	2787.33	288.486	1025.44	1532.63
11:49:33	2771.33	326.045	1032.62	1514.54
11:59:33	2913.67	301.391	1071.85	1602.14
12:09:33	3014.33	341.676	1118.84	1650.39
12:19:33	2864	352.092	1072.2	1561.67
12:29:33	3081	315.995	1132.51	1694.8
12:39:33	3194	419.789	1204.77	1735.43
12:49:33	3054.67	268.807	1108	1691.19
12:59:33	3343	424.583	1256.04	1819.75
13:09:33	3128.33	289.769	1139.55	1728.4
13:19:33	3044	603.819	1216.12	1611.47
13:29:33	2948.33	306.523	1085.14	1620.81
13:39:33	3530.33	547.369	1359.42	1899.84
13:49:33	3063.67	369.446	1144.56	1672.19
13:59:33	3425.33	662.892	1362.94	1816.53
14:09:33	3397.33	513.878	1303.93	1831.01
14:19:33	3495.33	604.167	1366.7	1867.99
14:29:33	3306.33	306.865	1204.6	1826.58
14:39:33	3567.33	611.691	1393.21	1907.47
14:49:33	3317	270.695	1196.1	1841.71
14:59:33	3513.33	577.201	1363.72	1883.81
15:09:33	3356	469.448	1275.36	1817.07
15:19:33	3492.67	622.026	1371.78	1862.84
15:29:33	3475	312.952	1262.87	1922.12
15:39:33	3712	756.042	1489.56	1961.39
15:49:33	3492.67	384.193	1292.51	1915.02
15:59:33	3524	349.211	1291.29	1941.42
16:09:33	3644.33	479.709	1374.91	1979.92
16:19:33	3634.33	438.659	1357.89	1983.58
16:29:33	3648	501.895	1383.53	1977.04
16:39:33	3673.67	577.188	1417.18	1975.32
16:49:33	3650	462.069	1370.92	1987.17
16:59:33	3544.33	472.242	1339.09	1924.29
17:09:33	3624.67	388.846	1338.08	1989.73
17:19:33	3665	428.382	1364.7	2003.56
17:29:33	3730	528.349	1419.69	2018.1
17:39:33	3674.33	445.608	1373.56	2004.91
17:49:33	3770.33	488.776	1419.95	2050.07
17:59:33	3772.67	514.228	1429.21	2045.66
18:09:33	3656.33	357.1	1338.06	2015.57
18:19:33	3730.33	405.786	1378.96	2046.39
18:29:33	3611	365.189	1325.65	1987.54
18:39:33	3585	251.179	1278.99	2000.99
18:49:33	3651.67	418.01	1356.82	1998.31
18:59:33	3577.33	415.464	1331.2	1956.23
19:09:33	3589	339.152	1309.65	1981.21
19:19:33	3715.67	537.481	1417.98	2007.86
19:29:33	3626.33	336.349	1321.16	2003.37
19:39:33	3727.67	420.945	1383.14	2041.25
19:49:33	3619.67	402.166	1340.89	1983.66
19:59:33	3669.67	415.28	1361.93	2009.28
20:09:33	3550.67	247.047	1266.18	1982.25
20:19:33	3716.67	375.822	1364.45	2045.69
20:29:33	3569.67	182.264	1250.93	2010.13
20:39:33	3701.33	344.767	1348.99	2044.44
20:49:33	3781.67	302.143	1361.56	2101.28
20:59:33	3861	464.946	1442.27	2107.49
21:09:33	3792.33	416.248	1403.15	2079.49
21:19:33	3775	321.65	1365.85	2092.54
21:29:33	3626.33	197.09	1274.77	2038.87
21:39:33	3624.67	147.602	1257.72	2051.14
21:49:33	3689.33	232.022	1307.42	2066.03
21:59:33	3616.67	122.349	1246.64	2053.4
22:09:33	3781.67	342.935	1375.17	2091.09
22:19:33	3685.67	49.5715	1245.39	2113.48
22:29:33	3918	242.551	1387.16	2195.1
22:39:33	3755.33	100.55	1285.61	2139.42
22:49:33	3894.67	296.365	1397.33	2167.8
22:59:33	3783.67	172.152	1318.93	2136.24
23:09:33	3902.33	207.572	1370.29	2195.25
23:19:33	3788	209.581	1332.85	2128.78
23:29:33	3990	32.0468	1341.01	2294.15
23:39:33	3847.67	279.874	1376.18	2144.91
23:49:33	3894.67	97.9405	1331.2	2220.56
23:59:33	3854	89.6047	1314.87	2199.4
1 day, 0:09:33	3820.67	337.479	1386.38	2114.85
1 day, 0:19:33	3878.33	50.5008	1309.95	2224.42
1 day, 0:29:33	3979	156.144	1378.72	2253.24
1 day, 0:39:33	3856.33	133.665	1330.34	2188.58
1 day, 0:49:33	3788.67	269.222	1352.97	2113.63
1 day, 0:59:33	3659	333.015	1331.02	2022.91
1 day, 1:09:33	3932	338.749	1423.93	2178.6
1 day, 1:19:33	4066	245.159	1437.4	2279.7
1 day, 1:29:33	4114.33	175.044	1430.15	2326.2
1 day, 1:39:33	3961	208.741	1390.27	2228.74
1 day, 1:49:33	3940	191.831	1377.64	2221.12

## Sheet: Fig G in S1 Text
Time	Bsub MYM + WT	stdev	Bsub MYM + BC	stdev
00:09:33	44.3333	8.73689	43	12.2882
00:19:33	33.6667	12.0554	41	17
00:29:33	41	14	43	15.1327
00:39:33	43	12.49	49.6667	14.5717
00:49:33	47.6667	1.1547	55.3333	10.0664
00:59:33	43.6667	16.773	46.6667	10.7858
01:09:33	46.6667	11.0604	44	8.18535
01:19:33	64.6667	18.23	55	15.3948
01:29:33	52.6667	9.86577	51	25.1197
01:39:33	60.6667	20.4042	55	8.18535
01:49:33	39	14	50	11.7898
01:59:33	49	18.1934	55.3333	14.5717
02:09:33	60.3333	17.5024	54.3333	7.63763
02:19:33	49	13.5277	46	15.0997
02:29:33	54.6667	4.93288	56.6667	18.1475
02:39:33	51.6667	4.04145	69	13.8924
02:49:33	53.6667	8.3865	46.6667	12.3423
02:59:33	45	6.245	59.6667	11.3725
03:09:33	57.6667	14.6401	60	24.5153
03:19:33	59.3333	5.85947	66.3333	15.9478
03:29:33	54.3333	11.5902	54	18.3576
03:39:33	64	7.54983	73.6667	11.6762
03:49:33	67.3333	8.5049	61.3333	10.504
03:59:33	66	15.8745	69.6667	16.0728
04:09:33	73.3333	21.5019	84	5.2915
04:19:33	59.3333	12.5831	85	2
04:29:33	76.3333	34.4287	69.3333	12.4231
04:39:33	72.6667	13.3167	87.3333	14.2945
04:49:33	75	19.0788	87.3333	22.3681
04:59:33	93	32.6037	93.6667	11.5902
05:09:33	104	33.8674	87.6667	15.5671
05:19:33	111.333	28.4488	103	26.6646
05:29:33	127.667	71.143	112.667	22.8108
05:39:33	157.333	43.3167	108.667	12.0554
05:49:33	153.333	48.1906	114.667	21.5484
05:59:33	188	56.4712	120.333	34.5302
06:09:33	202	38.9744	131.667	26.6521
06:19:33	225.333	51.6753	177.667	66.0328
06:29:33	221	69.5054	164	48.0312
06:39:33	227.333	45.5448	210	42.7902
06:49:33	275	32.5115	215.667	58.2437
06:59:33	240.667	32.5013	212.333	38.8115
07:09:33	256	40.2616	250.667	56.7127
07:19:33	287.333	69.2844	262.333	51.0327
07:29:33	283.333	64.5316	278	22.6495
07:39:33	358	48.8672	295	14.9332
07:49:33	310.667	50.7674	302	24.5764
07:59:33	303.667	63.1295	311	39.2301
08:09:33	329	111.072	333.667	73.5278
08:19:33	337.667	106.814	359	57.5847
08:29:33	340	77.6981	369.333	59.7523
08:39:33	349.667	70.0381	364.667	27.5741
08:49:33	374.667	80.6494	384.333	41.8848
08:59:33	396	87.178	393.667	59.5175
09:09:33	410	77.7882	448.667	20.5264
09:19:33	399.667	48.9524	419	46.5081
09:29:33	407	90.1554	379	89
09:39:33	358.667	116.466	423	69.9357
09:49:33	387.667	88.5965	442.333	107.039
09:59:33	336.667	89.03	424.667	67.1218
10:09:33	390.667	111.841	427	89.6883
10:19:33	376	95.1683	451	83.5404
10:29:33	345.667	112.224	449.667	87.0077
10:39:33	353.333	90.8424	451.333	113.632
10:49:33	365	99.6544	481	117.936
10:59:33	396.333	116.899	447.667	79.4628
11:09:33	410.667	119.354	479.333	87.8085
11:19:33	403	114.385	499.333	113.778
11:29:33	416.667	128.099	496.333	99.2186
11:39:33	396.333	91.8822	526.333	93.4737
11:49:33	409.333	91.4349	519.667	65.8508
11:59:33	416.667	88.9344	543.333	80.8538
12:09:33	437.667	36.0185	524	75.3193
12:19:33	429.667	111.006	533	94.6942
12:29:33	428.333	80.8229	568.333	93.3881
12:39:33	402	91	577	96.286
12:49:33	435.667	64.1431	595	110.503
12:59:33	438.667	91.2707	575	96.2705
13:09:33	437.667	70.5148	592	110.395
13:19:33	445.333	83.008	609	109.995
13:29:33	460	50.3885	617.333	99.4451
13:39:33	474	40.8412	621	97.2163
13:49:33	475	42.0357	666	86.1336
13:59:33	508.333	29.3995	643.667	78.9958
14:09:33	528	7	670.667	58.7055
14:19:33	567.667	12.2202	647.667	62.5327
14:29:33	532.667	48.6861	641	102.196
14:39:33	493	59.3549	662.333	74.7685
14:49:33	502.333	44.9592	695.667	56.8888
14:59:33	505	75.3857	693.333	61.101
15:09:33	542.333	98.1699	711	73.8173
15:19:33	560.667	64.7328	719.333	76.0548
15:29:33	568.667	91.2707	769.667	81.525
15:39:33	592	48.4974	737.333	96.5004
15:49:33	588.333	58.046	767.333	102.89
15:59:33	639	80.3181	792.333	104.52
16:09:33	661	88.1533	782.667	81.2917
16:19:33	661	66.5507	782.333	107.221
16:29:33	689.333	72.9817	801.333	67.3968
16:39:33	648.333	60.4345	795.333	42.8525
16:49:33	654.333	22.1886	811	87.43
16:59:33	688.333	131.698	840.333	14.0119
17:09:33	680	100.955	836.333	119.926
17:19:33	719.667	152.152	842	75.9013
17:29:33	699	87.0689	833.667	91.8168
17:39:33	728	78.8099	895.667	82.0995
17:49:33	738.667	103.055	852.667	48.3873
17:59:33	732.667	78.9071	894.667	78.1046
18:09:33	763.333	85.4537	876	108.43
18:19:33	822	110.964	911.333	119.257
18:29:33	824	72.5465	876.333	28.006
18:39:33	850.667	89.5116	937	86.954
18:49:33	804	72.6911	945	49.3254
18:59:33	838.333	123.452	944.667	90.185
19:09:33	802.667	98.7235	929	47.5079
19:19:33	880.333	255.586	958	47.697
19:29:33	840.667	184.044	974	75.3193
19:39:33	831.667	113.58	982.667	55.1936
19:49:33	883.667	143.263	1005.67	59.2818
19:59:33	877.333	145.225	1009.67	16.563
20:09:33	856.667	119.601	1006	63.9766
20:19:33	907.667	139.608	991.667	67.6782
20:29:33	817.667	34.1516	990	40.7308
20:39:33	871.667	110.889	1047.33	15.5027
20:49:33	921.333	167.36	1043.33	63.1295
20:59:33	910.667	150.633	1065.33	80.0895
21:09:33	900.667	150.324	1088.67	54.8483
21:19:33	920.333	128.997	1066.33	64.2988
21:29:33	879.333	119.182	1080.33	41.0163
21:39:33	916.333	214.486	1089.67	18.3394
21:49:33	874.667	121.632	1105	64.9538
21:59:33	920.333	248.085	1099.67	28.8848
22:09:33	936.667	146.193	1137	10.5357
22:19:33	956.667	166.016	1205	45.6399
22:29:33	924.667	110.799	1209.33	39.5517
22:39:33	987.333	215.792	1210.33	77.8481
22:49:33	951.333	110.645	1226.67	81.6476
22:59:33	996.667	128.939	1214.33	31.7543
23:09:33	1000.33	128.399	1301.33	46.5761
23:19:33	982.333	138.193	1237.67	37.0045
23:29:33	966.333	107.342	1285	36.2905
23:39:33	1014.67	177.34	1256.33	64.2988
23:49:33	1027.33	154.536	1248	32.187
23:59:33	1062	134.376	1259	31
1 day, 0:09:33	1010.67	52.0032	1291.67	29.2803
1 day, 0:19:33	1008.33	27.5379	1317	45.299
1 day, 0:29:33	1073.67	7.76745	1308.33	57.2742
1 day, 0:39:33	1116.67	108.307	1306	45.0777
1 day, 0:49:33	1069	64.4903	1303	48.5386
1 day, 0:59:33	1126.67	132.001	1280	43
1 day, 1:09:33	1081.33	93.1468	1361.33	38.553
1 day, 1:19:33	1070.33	89.6679	1342.33	77.9829
1 day, 1:29:33	1145.33	50.6491	1367	51.7977
1 day, 1:39:33	1079.33	88.6924	1356.33	87.3861
1 day, 1:49:33	1138.33	76.173	1420.33	69.3421
1 day, 1:59:33	1179.33	53.8919	1382.67	115.5
1 day, 2:09:33	1203.33	31.0698	1360	47.8435
1 day, 2:19:33	1197.33	22.5019	1451.67	126.295
1 day, 2:29:33	1211	31.4802	1374	123.382
1 day, 2:39:33	1252.67	90.9744	1414	141.035
1 day, 2:49:33	1212.33	85.7049	1468.33	148.372
1 day, 2:59:33	1207	69.217	1494	82.2922
1 day, 3:09:33	1276	101.336	1462	113.013
1 day, 3:19:33	1175	88.5042	1485.67	78.1174
1 day, 3:29:33	1248	41.6053	1480.67	50.2427
1 day, 3:39:33	1284.67	42.0278	1517.33	125.157
1 day, 3:49:33	1239.33	62.0027	1492.67	134.098
1 day, 3:59:33	1245.67	105.945	1562	109.823
1 day, 4:09:33	1279.33	77.7967	1536.33	98.475
1 day, 4:19:33	1299.33	121.344	1565.33	89.1871
1 day, 4:29:33	1309.33	99.9016	1555.67	182.3
1 day, 4:39:33	1310	34.2199	1611	156.154
1 day, 4:49:33	1323.67	82.0508	1579	169.638
1 day, 4:59:33	1310.67	17.3877	1589.67	221.326
1 day, 5:09:33	1303.67	30.0056	1627.33	256.391
1 day, 5:19:33	1309	69.5485	1653	257.734
1 day, 5:29:33	1307	95.1262	1636	229.791
1 day, 5:39:33	1288.67	69.407	1688.67	216.777
1 day, 5:49:33	1374.33	124.741	1683.33	169.211
1 day, 5:59:33	1341.67	38.7341	1679.67	216.454
1 day, 6:09:33	1304	18.5203	1710.33	184.565
1 day, 6:19:33	1354	139.216	1691.33	257.648
1 day, 6:29:33	1384.33	68.8864	1664.67	205.598
1 day, 6:39:33	1317	105.148	1732.33	235.256
1 day, 6:49:33	1376.33	71.0094	1728.67	267.92
1 day, 6:59:33	1402.33	107.379	1724.67	279.59
1 day, 7:09:33	1424.67	67.0398	1749.33	250.791
1 day, 7:19:33	1410.67	70.1166	1784	267.535
1 day, 7:29:33	1432.67	52.5959	1796.67	280.454
1 day, 7:39:33	1460.67	74.8955	1780.67	317.828
1 day, 7:49:33	1439.33	37.4477	1826.33	352.959
1 day, 7:59:33	1430.33	71.7658	1862	446.017
1 day, 8:09:33	1525.67	22.8983	1904.33	325.383
1 day, 8:19:33	1493	113.248	1944.33	364.231
1 day, 8:29:33	1420	53.2259	1892	304.399
1 day, 8:39:33	1529.33	56.4122	1943.33	373.74
1 day, 8:49:33	1512.33	47.4377	1941.67	342.697
1 day, 8:59:33	1567.67	30.6649	2018.67	399.171
1 day, 9:09:33	1587	108.43	2023.67	431.556
1 day, 9:19:33	1512.33	54.7205	2000.67	362.136
1 day, 9:29:33	1512	99.2421	1995.67	333.672
1 day, 9:39:33	1515.67	28.7286	2098	433.927
1 day, 9:49:33	1522.33	89.6735	2070	470.839
1 day, 9:59:33	1635.67	77.0216	2054	399.203
1 day, 10:09:33	1535	67.1789	2089.67	419.81
1 day, 10:19:33	1638.67	77.242	2032	416.014
1 day, 10:29:33	1585.67	45.5448	2034.67	460.609
1 day, 10:39:33	1640.67	135.92	2123.33	503.893
1 day, 10:49:33	1536	54.7814	2091.67	422.931
1 day, 10:59:33	1656.33	102.51	2189	446.978
1 day, 11:09:33	1644	66.0908	2144.67	455.803
1 day, 11:19:33	1700.67	35.019	2149.67	444
1 day, 11:29:33	1633	78.8099	2090.67	504.07
1 day, 11:39:33	1689.33	105.462	2106.67	396.668
1 day, 11:49:33	1683.67	94.0284	2099.67	514.222
1 day, 11:59:33	1638.33	41.8609	2098	562.813
1 day, 12:09:33	1686	89.0674	2139.67	568.838
1 day, 12:19:33	1729.67	76.0022	2198.67	588.117
1 day, 12:29:33	1716	92.7739	2236	509.389
1 day, 12:39:33	1679	20.5183	2172.67	496.525
1 day, 12:49:33	1718.67	74.0023	2281.33	518.485
1 day, 12:59:33	1758.67	52.653	2253.33	581.194
1 day, 13:09:33	1763.33	138.511	2290	576.037
1 day, 13:19:33	1736.33	45.5668	2334	540.578
1 day, 13:29:33	1857.67	105.529	2304	510.465
1 day, 13:39:33	1806.67	167.956	2353.67	566.292
1 day, 13:49:33	1734	43.3474	2352	685.789
1 day, 13:59:33	1725.33	129.361	2399.67	628.142
1 day, 14:09:33	1793.67	85.4244	2345	684.239
1 day, 14:19:33	1782.33	158.538	2379.33	685.27
1 day, 14:29:33	1798.67	113.147	2372	705.671
1 day, 14:39:33	1766	41.8688	2460	641.515
1 day, 14:49:33	1761	108.116	2427.67	571.147
1 day, 14:59:33	1781.67	52.2143	2478.67	700.817
1 day, 15:09:33	1767.33	126.812	2450	643.962
1 day, 15:19:33	1840	118.924	2537	659.578
1 day, 15:29:33	1918.67	54.2801	2575	679.874
1 day, 15:39:33	1958.67	49.6421	2552	683.078
1 day, 15:49:33	1936.33	61.6955	2537.33	763.571
1 day, 15:59:33	1997	125.395	2594	730.838
1 day, 16:09:33	1970	129.95	2619	653.404
1 day, 16:19:33	2014	103.591	2603	648.655
1 day, 16:29:33	1977.67	142.072	2645.33	567.962
1 day, 16:39:33	2036.33	184.795	2600.67	681.477
1 day, 16:49:33	2026.33	72.3418	2695	643.072
1 day, 16:59:33	2029.67	124.809	2645.67	648.697
1 day, 17:09:33	2057.33	58.5947	2690.33	635.698
1 day, 17:19:33	1910	94.7787	2538.33	680.442
1 day, 17:29:33	2012	151.852	2580.33	637.707
1 day, 17:39:33	2114.33	76.6442	2514	604.635
1 day, 17:49:33	1979	147.733	2645.67	634.029
1 day, 17:59:33	2008.33	149.751	2567.33	785.993
1 day, 18:09:33	2110.67	79.2233	2570.67	699.604
1 day, 18:19:33	1961.67	221.568	2674.33	578.606
1 day, 18:29:33	2108.33	69.7161	2664.33	701.577
1 day, 18:39:33	2024.33	254.602	2747.33	565.295
1 day, 18:49:33	1992.67	212.135	2677.33	692.085
1 day, 18:59:33	1984	208.18	2685	713.883
1 day, 19:09:33	2057	121.26	2769	590.658
1 day, 19:19:33	2093	121.503	2791.67	768.737
1 day, 19:29:33	2079.33	205.807	2920	684.378
1 day, 19:39:33	2068.33	223.599	2905.67	650.923
1 day, 19:49:33	2014	213.197	2992	640.163
1 day, 19:59:33	2033.67	255.371	2968.33	485.135
1 day, 20:09:33	2027	249.465	3022	612.118
1 day, 20:19:33	2099.67	200.949	3011.33	661.344
1 day, 20:29:33	2063.67	270.556	2995.67	667.31
1 day, 20:39:33	2049.33	223.583	2926	609.948
1 day, 20:49:33	2106.33	203.78	3051.67	567.705
1 day, 20:59:33	2104.33	278.757	3010.67	620.375
1 day, 21:09:33	2099.67	312.63	2940.67	677.299
1 day, 21:19:33	2170.33	152.001	3069	555.465
1 day, 21:29:33	2129.67	279.659	2949.33	634.085
1 day, 21:39:33	2162.67	203.78	3009	574.781
1 day, 21:49:33	2169	256.677	3041	544.13
1 day, 21:59:33	2167.33	333.932	2955.33	568.271
1 day, 22:09:33	2097.67	395.136	3077	668.754
1 day, 22:19:33	2022	283.692	3059.33	618.859
1 day, 22:29:33	1987.67	216.853	3027.33	490.516
1 day, 22:39:33	2067.33	286.116	3046.33	640.931
1 day, 22:49:33	2038.67	215.226	2965	535.198
1 day, 22:59:33	2083	309.918	3017	655.148
1 day, 23:09:33	2092	277.436	2963	493.566
1 day, 23:19:33	2173.67	351.042	3001.33	533.127
1 day, 23:29:33	2307	327.465	3024.33	535.621

## Sheet: Fig I in S1 Text
Time	med C	stdev	WT extract	stdev	dasBC extract	stdev	CAM	stdev	LB	stdev
00:09:33	26.6667	11.6762	31.3333	3.51188	26	8.18535	17.6667	5.1316	23.3333	12.5831
00:19:33	35.6667	5.68624	41	4.3589	35.6667	15.695	29.3333	10.5987	37	3.4641
00:29:33	38.3333	27.0247	31	9.53939	26.3333	5.50757	35.6667	8.0829	28.3333	1.52753
00:39:33	26.3333	3.05505	30	16.3707	32.6667	8.73689	23.3333	18.4481	32.3333	4.04145
00:49:33	38	2.64575	22.3333	14.6401	31.3333	8.3865	27.6667	8.32666	32.6667	2.3094
00:59:33	28.3333	9.50438	40.3333	8.73689	27	4.58258	24.3333	14.0119	23.6667	5.50757
01:09:33	37.3333	2.08167	29.6667	20.8167	28	5	25.3333	11.9304	7	6
01:19:33	32.3333	6.80686	18.3333	8.96289	35	15.0997	32.6667	6.65833	23.6667	4.04145
01:29:33	25	5.2915	31	8.544	35.3333	7.57188	17	4.3589	24.6667	9.60902
01:39:33	39.6667	5.50757	30	17.4356	36.3333	17.3877	33	3.60555	23.3333	6.02771
01:49:33	26	4.3589	25.6667	10.6927	31.6667	3.05505	20.6667	14.5717	41.3333	6.80686
01:59:33	33	15.3948	34.3333	15.0111	31.6667	8.0829	29.6667	10.9697	39	10.1489
02:09:33	34.3333	5.50757	28.6667	8.32666	37.3333	14.1892	24	6.08276	31.6667	6.80686
02:19:33	33.3333	6.65833	37.3333	0.57735	25.3333	8.32666	26	10.583	39.6667	10.6927
02:29:33	43.6667	1.52753	47.3333	10.4083	29	10.583	18.3333	7.63763	40.3333	12.5033
02:39:33	57.3333	14.6401	48.6667	22.1886	47.3333	21.9393	24.3333	22.4796	21.6667	13.2791
02:49:33	45.3333	11.0151	56.3333	10.504	57.6667	1.1547	30	9.84886	41.6667	20.0083
02:59:33	68.6667	4.6188	63.3333	3.51188	58.6667	2.08167	21	11.3578	55.6667	11.7189
03:09:33	66	13.8564	62.3333	12.0968	55	10.4403	19.3333	9.07377	55	7.2111
03:19:33	91	8.18535	86.3333	5.1316	73.3333	4.04145	15.3333	4.04145	52	13.0767
03:29:33	97	16.4621	90	15.7162	87	14.1774	24.6667	4.04145	80.3333	11.0604
03:39:33	100.667	8.0829	102.333	23.0072	84	9.64365	30	11.1355	87.6667	5.50757
03:49:33	110.667	0.57735	110	16.8226	107	12.1244	23	6.08276	99	7.2111
03:59:33	116.667	2.88675	120	19.0526	129.333	18.7172	26	4.3589	102	11.3578
04:09:33	157	28.8444	136	30.6431	162	14.1774	34.3333	10.9697	129.667	21.3854
04:19:33	151.667	19.3993	149	19.3132	159.667	42.7707	35	5.2915	137	23.6432
04:29:33	160.667	16.1658	162.667	36.6924	176.667	34.9333	23.3333	6.65833	160	26.0576
04:39:33	215.667	26.3502	186	43.8634	190.667	34.2977	19.6667	17.5024	156.333	20.232
04:49:33	236	35.1568	218.333	43.8216	223.333	59.6769	22.3333	7.23418	153.333	14.5029
04:59:33	275.333	20.5264	246.333	50.9346	251.333	31.6596	26.6667	7.02377	214.333	35.019
05:09:33	292.667	40.464	292	87.023	264.667	43.9811	28	4	222	19
05:19:33	358	22.5167	310.667	94.9228	304.667	31.0859	26.6667	10.5987	254.667	16.563
05:29:33	365	16.8226	358.333	69.5006	333.333	50.5602	23.6667	2.88675	303	24.2693
05:39:33	397.667	24.0069	388.333	106.533	342.667	46.3717	16	15.5242	348.667	29.2973
05:49:33	404.333	50.0133	424	90.0167	391.667	94.0018	22	4.58258	369.333	52.7004
05:59:33	466	58.5918	430.333	142.001	421	76.0986	26	2.64575	403	25.0599
06:09:33	532.667	4.16333	433.667	137.584	381.333	114.727	28.6667	5.7735	431.333	63.7992
06:19:33	549	23.516	446.667	114.356	425.333	91.1336	22	12.1655	452.667	44.0606
06:29:33	562.667	19.0875	513.667	121.632	453.667	101.402	33.3333	4.72582	493.667	60.3517
06:39:33	618.333	20.306	591.667	130.986	455.333	39.425	20.3333	17.0098	509.333	78.7676
06:49:33	620.667	29.3655	619	108.116	517.333	49.339	33	10.4403	569.333	92.7218
06:59:33	645	33.1813	687.333	90.2349	614	85.9826	25.3333	2.88675	604.667	56.5892
07:09:33	707	14	680	155.319	629.333	124.42	30.3333	7.02377	630.333	66.0328
07:19:33	737	12.1655	722	192.533	655.667	101.864	24	3.60555	650.333	8.5049
07:29:33	773	7.93725	782.333	132.032	686	36.8646	26.3333	20.1329	686	34.6987
07:39:33	810.333	39.6779	770.667	176.992	747.333	63.5164	24.3333	17.8979	728.667	44.7363
07:49:33	850	81.265	892	135.244	786	133.372	28.6667	5.85947	756.667	44.0038
07:59:33	823.333	79.1033	883.333	97.3465	830.333	82.8573	26.6667	9.29157	806.667	63.0106
08:09:33	862.333	99.2841	822	75.3193	882	111.611	32	18.3303	863	65.7951
08:19:33	918.667	101.633	874.667	108.131	961.667	207.329	20	12.49	818	28.0535
08:29:33	916	86.238	840.333	104.577	973	245.495	32	5.2915	885.667	44.658
08:39:33	932	84.006	896	149.923	914	101.059	30	7	961	47.9479
08:49:33	980.667	98.6526	919.667	135.722	1012.67	204.432	16.6667	3.78594	934.667	11.0151
08:59:33	1048	133.09	932	93.5307	1032.67	115.001	23.6667	1.52753	952	28.1603
09:09:33	1033.33	89.0019	984.667	90.5888	1038.33	96.0069	24.6667	3.21455	985	40.0375
09:19:33	1112.33	71.4586	953	50.2394	1039	173.986	25	17.7764	996.333	49.8029
09:29:33	1152.67	129.574	991.667	84.7191	1027.33	60.1443	25	11.5326	1032.67	30.2875
09:39:33	1186	74.505	971.667	30.0888	1036.67	55.3655	20.3333	18.037	1041.67	47.0567
09:49:33	1209.67	95.5842	1020.67	42.5245	1133.33	57.5702	32.3333	4.50925	1072	17.6918
09:59:33	1211	111.122	1071.33	83.5484	1122.33	30.6649	17.6667	7.76745	1125	25.5343
10:09:33	1250	85.773	1087	15.5885	1113.67	34.4287	22.3333	5.50757	1084	32.2335
10:19:33	1272.33	96.8211	1145	47.5079	1152.67	10.9697	29.6667	3.21455	1147.33	78.8057
10:29:33	1311	172.218	1126	31.4325	1183.33	25.4034	30.3333	13.5769	1130.33	42.5715
10:39:33	1311	157.439	1151.67	44.4335	1171	28.4781	29.6667	16.2583	1099	48
10:49:33	1362.67	101.737	1149.67	35.5012	1242	44.5084	23.3333	10.5987	1123.67	42.7824
10:59:33	1356	106.41	1211.67	65.4319	1236.67	45.0814	19	3.60555	1153.33	58.046
11:09:33	1386.33	95.8141	1247	60.0583	1272.67	26.8576	20	7.93725	1163.67	30.2379
11:19:33	1387.67	147.758	1259.67	59.7188	1360	58.2838	18.3333	4.72582	1178.33	20.306
11:29:33	1432.33	118.12	1291.33	43.2474	1344	56.7186	29	4.3589	1161.33	57.7264
11:39:33	1439	111.122	1313.33	30.6159	1376.33	35.8515	30.3333	1.52753	1211.67	22.053
11:49:33	1456.67	136.972	1294.67	22.0303	1333.33	28.2902	20.3333	10.0664	1207.67	44.8367
11:59:33	1476.67	134.337	1348.33	70.812	1393.33	41.8848	25.6667	7.76745	1248.33	38.4751
12:09:33	1496.67	162.112	1366.33	27.9344	1432	17	24	1.73205	1239.67	44.2305
12:19:33	1550	156.119	1383.33	74.5743	1440.67	46.1772	25	2.64575	1215	10
12:29:33	1521.67	139.274	1353.33	75.1421	1455	84.0773	22	4.3589	1272	28.6182
12:39:33	1542.67	158.973	1390	70.0857	1471.33	60.542	29.3333	1.1547	1215	61.7981
12:49:33	1600	176.179	1412.33	44.2305	1485.67	18.23	27.6667	5.50757	1232	82.8674
12:59:33	1559.67	124.841	1442	48.7545	1457	52.0288	25.3333	2.08167	1301.67	45.3248
13:09:33	1590.67	124.837	1399.33	34.5591	1504.33	48.8399	30	7	1290.67	57.0029
13:19:33	1589.33	93.0609	1457.33	38.4231	1510.67	34.5591	28.6667	9.86577	1291	58.1979
13:29:33	1626.33	211.415	1514.67	54.0031	1562.67	33.126	29.6667	4.50925	1273.33	34.2101
13:39:33	1622.67	179.305	1482	59.7327	1589.67	26.7644	21.6667	2.3094	1289.33	76.2714
13:49:33	1677.33	175.526	1518	63.7887	1573.67	44.658	25.3333	4.16333	1316.67	30.0888
13:59:33	1654.67	165.703	1506	68.4617	1587.33	72.5006	28.6667	9.07377	1274	12.7671
14:09:33	1679.33	155.12	1501.67	46.4579	1623	64.2106	26.6667	8.3865	1310.67	30.9892
14:19:33	1690.67	191.858	1536.33	47.0354	1645	8.7178	31.6667	7.23418	1309.67	102.276
14:29:33	1663.33	226.637	1516	56.3205	1642.67	74.1103	27.6667	4.16333	1296.33	95.1753
14:39:33	1732.67	247.583	1543	77	1619	78.0769	11	9.53939	1340.33	58.3467
14:49:33	1740.33	268.37	1574	91.7006	1707.67	52.9748	23.6667	1.52753	1364.67	30.0389
14:59:33	1715.33	287.504	1567	97.8621	1692.67	55.003	28	11	1373	73.4302
15:09:33	1780.33	286.036	1571.67	98.1699	1713	45.9239	18.3333	13.6137	1382.67	42.8991
15:19:33	1776.67	228.977	1564.33	58.731	1697.33	52.2143	15.3333	5.85947	1355.67	50.5008
15:29:33	1701	260.398	1598.67	108.887	1710.33	42.8525	26.6667	6.1101	1374.33	66.3652
15:39:33	1728	256.957	1573.67	63.3114	1760	48.5386	31	13	1393.67	72.3901
15:49:33	1764	285.778	1552.33	30.9892	1770.67	39.8037	24.6667	22.1886	1398	71.8401
15:59:33	1786.33	231.595	1609.33	109.546	1767	61.441	19.6667	7.63763	1438.33	73.3303
16:09:33	1767.33	258.846	1608.67	68.413	1782.67	73.5278	25.6667	6.1101	1376	19.9249
