# Supplementary material for: Streptomyces venezuelae uses secreted chitinases and a designated ABC transporter to support the competitive saprophytic catabolism of chitin
Source: PLoS Biol. 2025 Aug 6;23(8):e3003292. doi: 10.1371/journal.pbio.3003292 (PMC12370203; doi:10.1371/journal.pbio.3003292)
Supplement: S3 Data — (NWK) [file pbio.3003292.s004.nwk]

(((vnz_23100:0.695652787719891,vnz_26400:0.462124041956492)0.9620:0.283981279082312,vnz_35060:0.852994757161948)0.8460:0.281849231277998,(vnz_12680:0.856460926225334,vnz_02735:0.528652090695177)1.0000:0.885490191725277,(vnz_05055:0.660715635825148,(vnz_248555:0.565290435874544,(vnz_23445:0.521881448176239,vnz_12765:0.702546935353077)0.5680:0.170837161479259)1.0000:0.710535897773529)0.9580:0.594318433032173);
