# Supplementary material for: Streptomyces venezuelae uses secreted chitinases and a designated ABC transporter to support the competitive saprophytic catabolism of chitin
Source: PLoS Biol. 2025 Aug 6;23(8):e3003292. doi: 10.1371/journal.pbio.3003292 (PMC12370203; doi:10.1371/journal.pbio.3003292)
Supplement: S4 Data — (NWK) [file pbio.3003292.s005.nwk]

(((((vnz_248555:0.0974308974226538,Scoelicolor_CHiC:0.119128920583353)1.0000:0.567765402730271,(vnz_23445:0.597196358878182,vnz_12765:0.517535037677094)0.7200:0.118686766799091)0.3440:0.0653799661152097,(vnz_05055:1.06085196209782,(1ITX_Bcirculans:0.381669508192358,1H0G_Smarcescens:0.813589092299912)0.5900:0.132649605118669)0.1860:0.109647731393141)0.1620:0.0663087549593913,(3QOK_Kpneumoniae:1.02790094080054,(3OA5_Yentomophaga:1.22753010531689,(3ARO_Vharveyi:0.412585494686211,1CTN_Smarcescens:0.339708529823867)1.0000:0.469309522500104)0.7140:0.193970259304313)0.3080:0.143910546169721)0.9780:0.575578589447896,(Chi23_Paurantia:1.04573345262824,((4AXN_Smarcescens:0.374961873481539,4HMC_Mmarina:0.309580786369342)0.9920:0.677331083601258,(vnz_35060:0.839186102861927,((vnz_26400:0.426521652439755,3N11_Bcereus:0.437938873046079)0.7880:0.187496161836004,(vnz_23100:0.231634921257385,Scoelicolor_ChiA:0.198741570638737)1.0000:0.396642422333984)0.8280:0.172646979352129)0.8840:0.384615465614651)0.6460:0.197533371663482)0.7980:0.367920685433772,(Q59341_Eamericana:2.29051360874744,(vnz_12680:0.78204115525693,(Scoelicolor_ChiH:1.23229175301986,(WP_009946603_Serythraea:0.372358197246979,vnz_02735:0.357071379666284)0.9940:0.479422619563118)0.5360:0.158092042525836)0.6120:0.427701103927497)0.7580:0.409884255851619);
